# Supplementary material for: Genome-Wide Analysis of Simple Sequence Repeats in Cabbage (Brassica oleracea L.)
Source: Front Plant Sci. 2021 Dec 9;12:726084. doi: 10.3389/fpls.2021.726084 (PMC8695497; doi:10.3389/fpls.2021.726084)
Supplement: Supplementary file 1 [file Data_Sheet_1.xlsx]

## Sheet: S1
Supplementary Table S1. Cabbage genotypes used for genetic diversity analysis in this study.
No.	Genotype	Origin	Leaf color	Ball shape	Maturity
1	JSC1	Netherlands	Green	Tip	Early
2	JSC2	China	Green	Tip	Medium
3	JSC3	Japan	Yellow-green	Flat	Late
4	JSC7	China	Green	Tip	Early
5	JSC10	China	Yellow-green	Round	Super-early
6	JSC12	China	Gray-green	Tip	Super-late
7	JSC13	China	Green	Round	Super-early
8	JSC18	Japan	Green	Round	Early
9	JSC19	Switzerland	Blue-green	Round	Super-early
10	JSC23	Europe	Green	Round	Super-early
11	JSC28	China	Green	Flat	Medium
12	JSC30	Netherlands	Green	Round	Early
13	JSC37	Europe	Gray-green	Round	Medium
14	JSC39	Netherlands	Green	Round	Early
15	JSC40	China	Green	Tip	Medium
16	JSC41	Japan	Green	Flat	Medium
17	JSC43	China	Green	Round	Early
18	JSC46	Europe	Gray-green	Flat	Super-late
19	JSC90	Japan	Green	Round	Early
20	JSC100	Japan	Green	Round	Early
21	JSC103	Japan	Gray-green	Round	Late
22	JSC107	China	Blue-green	Tip	Medium
23	JSC111	Europe	Gray-green	Tip	Early
24	JSC120	Europe	Green	Flat	Super-late
25	JSC121	Netherlands	Gray-green	Round	Late
26	JSC168	Netherlands	Purple	Round	Late
27	JSC171	Europe	Gray-green	Round	Late
28	JSC185	Japan	Green	Flat	Super- late
29	JSC410	China	Green	Tip	Early
30	JSCJF	China	Yellow-green	Flat	Medium
31	JSCYS	USA	Dark green	Non-heading	Early
32	JSC142	Japan	Green	Flat	Super- late

## Sheet: S2
Supplementary Table S2. List of the 12 genome sequences analyzed for SSR identification in this study.
organism	cultivar	chromosome number	Size(Mb)	Assembly	Source
Brassica napus L.	ZS11	19	976.191	GCA_000686985.2	https://www.ncbi.nlm.nih.gov/genome/203
Brassica rapa subsp. pekinensis	Chiifu-401-42	10	284.129	GCA_000309985.1	https://www.ncbi.nlm.nih.gov/genome/229
Arabidopsis thaliana (L.)	-	5	119.669	GCA_000001735.2	https://www.ncbi.nlm.nih.gov/genome/4
Brassica cretica	-	-	412.521	GCA_003260655.1	https://www.ncbi.nlm.nih.gov/genome/70253
Raphanus sativus L.	Aokubi S-h	-	402.328	RSA_r1.0	http://radish.kazusa.or.jp/
Brassica nigra	inbred line YZ12151	8	402.145	GCA_001682895.1	https://www.ncbi.nlm.nih.gov/genome/10988
Brassica juncea var. tumida	T84-66 (inbred line)	18	954.861	GCA_001687265.1	https://www.ncbi.nlm.nih.gov/genome/10987
Camelina sativa	DH55	20	641.356	GCA_000633955.1	https://www.ncbi.nlm.nih.gov/genome/14087
Capsella bursa-pastoris	wt-msu	-	268.431	GCA_001974645.1	https://www.ncbi.nlm.nih.gov/genome/13251
Eutrema yunnanense	-	-	415.364	GCA_002933935.1	https://www.ncbi.nlm.nih.gov/genome/42190
Barbarea vulgaris	G-type	-	167.352	GCA_001920985.1	https://www.ncbi.nlm.nih.gov/genome/14953
Brassica oleracea	TO1000	9	488.954	GCA_000695525.1	https://www.ncbi.nlm.nih.gov/genome/10901

## Sheet: S3
Supplementary Table S3. The primers used to further validate the amplification of the unique set of SSR primers developed in this study.
SSRID	FORWARD PRIMER1 (5'-3')	Tm(°C)	size	REVERSE PRIMER1 (5'-3')	Tm(°C)	size	PRODUCT1 size (bp)	start (bp)	end (bp)
NC_027748.1:293746:SSR58	CGCTGGACCACTTGTACTGA	59.897	20	CCGGCTAATTTACAGCTCCA	60.223	20	170	146	315
NC_027748.1:678063:SSR135	CTGGCGAGAAGGAGTAAACG	60.008	20	TGAGCGTGTCGTCATAGCAT	60.445	20	251	2	252
NC_027748.1:1220953:SSR236	GAGCAGGTCTAATTGCCGTC	59.843	20	CAAAGCTGCATCTTCCACCT	60.397	20	163	98	260
NC_027748.1:1392613:SSR277	ATTTGATCATGGGCATTGGT	60.021	20	GGAGGAATTTTCTTGGCGAT	60.399	20	246	27	272
NC_027748.1:1503791:SSR306	AGCTGTTTGTTCCCCTGAGA	59.844	20	CCGAGACCCATCACAACTCT	60.112	20	253	103	355
NC_027748.1:1774555:SSR348	TATAGTGGAGGCAGTTGGGG	59.948	20	TCCACCGATCTTGATTCACA	60.048	20	165	106	270
NC_027748.1:2373887:SSR464	TAATCCGTCCTCTGCGAGTC	60.362	20	GGTTCGCAATGTTGCTTAAA	58.819	20	275	89	363
NC_027748.1:2481843:SSR497	AGCGGCTCAGTGGTTTACAT	59.763	20	ATCAGCGTACCCAGGATTTG	59.955	20	198	62	259
NC_027748.1:2753841:SSR541	GATGGTCGGTATCATCGCAT	60.722	20	GGAGCACGTAAATGGTGGAT	59.82	20	204	137	340
NC_027748.1:2986663:SSR596	TCGTCCGTACCGTTCTCTTC	60.255	20	ACACGTGTCGGTCAGAGGTT	60.631	20	207	155	361
NC_027748.1:3255200:SSR641	CGAGTGGAAATCTGAAACCG	60.626	20	ATAACTGCGGGAGCAACAAT	59.597	20	272	94	365
NC_027748.1:3453981:SSR678	TTGAGTGAGCATGTGGTTGA	58.784	20	CCCACACCGCTACCTACATC	60.397	20	257	151	407
NC_027748.1:3663877:SSR731	CCAGCAAGACACAACGAAGA	60.025	20	CACGACACGAGAGAGATGGA	59.98	20	241	35	275
NC_027748.1:3910778:SSR758	GGCTTCGAAACTCTCTGTGG	59.989	20	GCTCAAGCTCGCTTGGTAGT	59.786	20	235	84	318
NC_027748.1:4079488:SSR782	ACGCCTCCGTTGTAAGTGAC	60.179	20	TAACGTTTCTATCACGGCCC	59.96	20	238	17	254
NC_027748.1:4311814:SSR810	ACATCCGAAGCTTCTCCGTA	59.836	20	TACGACGATTGCGTGAAGAG	60.011	20	245	106	350
NC_027748.1:4545447:SSR849	CCATTGAAAACGTGTTGGTG	59.857	20	GGCGGAAATGAGTCAGAAGA	60.34	20	189	79	267
NC_027748.1:5253610:SSR935	GTCACTGGATGGCAACAATG	59.967	20	AATTCCAGGCCAGTTTTGTG	59.971	20	216	93	308
NC_027748.1:5482830:SSR972	GAAAAGAGTGTCCCACAGGC	59.703	20	GAACTTGCATCTGCCACAAA	59.847	20	195	86	280
NC_027748.1:5849763:SSR1035	AAGCCTGGTGAGAGACCAGA	59.986	20	GCTGAAGCCAACGCTAAAAC	60.025	20	218	71	288
NC_027748.1:6457115:SSR1136	CACCGCCGTAGGAATTAGAA	60.089	20	ACCTCCATCACCATCCTCAG	59.92	20	243	54	296
NC_027748.1:7188114:SSR1255	TTTGGATCCGGATAAAATGG	59.593	20	TCGATGATAGGAAAGCCACC	60.036	20	265	118	382
NC_027748.1:8114197:SSR1364	CGTTTGCAGAATCTGAGGGT	60.255	20	CTGGGTCTTAACCGATGCTC	59.694	20	143	113	255
NC_027748.1:8920875:SSR1511	CAGAGGGAGATTCGCTTGAG	60.088	20	AGATCATCGCAACTCCAACA	59.245	20	113	141	253
NC_027748.1:10341963:SSR1699	TGTGCACACGCTACATGAAA	59.902	20	AAGGGACTTAATTGGAGCGG	60.443	20	202	88	289
NC_027748.1:11425721:SSR1822	GATCGGGCACAAGTTGAGAT	60.081	20	TGTTCCAGTCGGTGATCAAA	60.088	20	192	156	347
NC_027748.1:11959340:SSR1908	GTTTCAACCCCAGAGCAGAG	59.844	20	ATTCCGAAGAAAGGCACAGA	59.813	20	250	110	359
NC_027748.1:13708284:SSR2163	CGTTTGTCGTTGGTAAGGGT	59.891	20	CCATGTTGCCGACGTATTTT	60.752	20	226	58	283
NC_027748.1:15072053:SSR2334	GAAGTCTGAAGAATTGGCGG	59.813	20	TCCCAAGCTCCTTCAAACAC	60.232	20	278	134	411
NC_027748.1:16503017:SSR2485	GCAGTTGCTGCGATATGAGA	60.127	20	TTGAAGAAGGTTCCATTGGC	60.051	20	280	23	302
NC_027748.1:17938778:SSR2664	GGTTCACCGGAATAAAACCA	59.662	20	AGTGCCTTGACTTTGCCAAT	59.74	20	251	48	298
NC_027748.1:18481765:SSR2756	GGGGAAAGAATTGCCAAACT	60.299	20	ACTCGTGCTGGTGATCCTCT	59.866	20	141	104	244
NC_027748.1:20916042:SSR2971	AAGACAAACCGGCCTAAACC	60.352	20	TGGTGCCTTTTGCTCTTCTT	59.993	20	149	132	280
NC_027748.1:23568323:SSR3220	AGCCAGGCTTCGAAGATGTA	59.978	20	GGCTTCTGAGAACCATCCTG	59.803	20	165	86	250
NC_027748.1:24535341:SSR3342	GCCGACTCAATACTCCCAGA	60.218	20	CTGACAGAGGGTGTTGGGTT	60.002	20	108	146	253
NC_027748.1:26325471:SSR3509	TCAAACATTAGTCCCACGGA	58.973	20	CATCATGGTAACACGGACCA	60.24	20	245	88	332
NC_027748.1:27449380:SSR3641	CATGTGGAAAGTGAGCCAAG	59.288	20	TTGAGATTCCGTCACGTTCA	60.24	20	185	117	301
NC_027748.1:28617083:SSR3764	TGCCCTTACCTGCCATTAAC	59.96	20	TTGGTCCTACCGGAAACAAG	59.964	20	272	1	272
NC_027748.1:29830813:SSR3912	GGCTGACCTTGGACGAGTTA	60.255	20	TTTGATGCCCCTTGCTAAAC	60.074	20	254	6	259
NC_027748.1:30981826:SSR4031	GGTTGCTTGGAAGGAGTCAA	60.232	20	TGAGGGGAAAACACCCAATA	60.162	20	263	101	363
NC_027748.1:31771682:SSR4131	TTTTGGGGACCAATTGTCAT	60.029	20	CCATATTCGTGGGAGCCTAA	59.916	20	231	20	250
NC_027748.1:33324901:SSR4334	ATTCGACGGGTTTACACCAA	60.227	20	TCGCCTAACCCCTTTTCTTT	60.068	20	172	89	260
NC_027748.1:34793093:SSR4494	CCTTTCTTTTGCATGCTCGT	60.386	20	ACGAAGGGCCGTTATTCTTT	59.966	20	220	104	323
NC_027748.1:35964574:SSR4659	GCCCAACCTCTAGCATCATC	59.658	20	GAATCCGTCGTGAAAAATGC	60.457	20	273	85	357
NC_027748.1:38180708:SSR4920	CTGGTCCAGTCCACATGAAG	59.097	20	CCTTACACGCCTCTCTTTGG	59.869	20	249	112	360
NC_027748.1:39182096:SSR5042	GTTATTTGTGGGTTGGGGTG	59.948	20	GACTGGAACGCTATGGTGGT	59.997	20	207	123	329
NC_027748.1:40520354:SSR5256	CAGATACTCCGGCCTCACAT	60.096	20	CTTGGTTCCTCTGGTGGGTA	59.959	20	176	168	343
NC_027748.1:40900189:SSR5331	ACGTCGCCATTTCTGTCTCT	59.874	20	CTGTGCCGACTACCCTCATT	60.134	20	232	158	389

## Sheet: S4
Supplementary Table S4. Frequency of the main identified SSR motifs (considering sequence complementary) classified by the number of repeats.
Repeats	4	5	6	7	8	9	10	11	12	13	14	15	16	17	18	19	20	21	22	23	24	25	26	27	28	29	30	>30	Total
Mono-
A/T	0	0	0	0	0	0	0	0	0	0	0	4867	3405	2207	1582	1074	906	725	547	446	424	385	277	215	207	163	131	803	18364
C/G	0	0	0	0	0	0	0	0	0	0	0	135	94	58	49	41	39	27	16	11	11	8	4	4	3	1	3	8	512
Di-
AC/GT	0	0	0	0	432	228	124	72	52	25	5	13	8	4	2	1	2	3	1	0	0	0	0	0	0	0	0	13	985
AG/CT	0	0	0	0	2195	1393	854	533	413	354	213	189	136	140	108	103	133	228	126	86	60	43	39	34	21	16	21	63	7501
AT/AT	0	0	0	0	3859	3141	2302	1749	1387	1091	834	751	644	454	391	336	307	285	130	78	40	36	24	17	13	9	6	54	17938
CG/CG	0	0	0	0	1	0	0	0	0	0	0	0	0	0	0	0	0	0	0	0	0	0	0	0	0	0	0	0	1
Tri-
AAC/GTT	0	853	283	107	39	18	7	0	1	0	0	0	1	0	2	0	0	0	0	0	0	0	0	0	0	0	0	2	1313
AAG/CTT	0	2472	832	339	184	91	53	43	28	23	10	7	2	3	2	2	1	1	1	2	3	1	0	0	1	0	0	30	4131
AAT/ATT	0	1404	433	215	100	71	49	35	34	12	16	13	15	8	4	7	4	5	1	3	1	1	1	0	0	1	2	22	2457
ACC/GGT	0	516	137	62	28	10	1	2	2	2	0	0	0	0	0	0	0	0	0	0	0	0	0	0	0	0	0	0	760
ACG/CGT	0	97	17	8	1	0	0	0	0	0	0	0	1	0	0	0	0	0	0	0	0	0	0	0	0	0	0	0	124
ACT/AGT	0	124	37	13	5	3	3	0	0	2	0	0	0	1	0	0	0	0	0	0	0	0	0	0	0	0	0	0	188
AGC/GCT	0	251	70	26	15	6	1	1	1	0	0	0	0	0	0	0	0	0	0	0	0	0	0	0	0	0	0	0	371
AGG/CCT	0	633	220	113	51	17	11	5	2	0	0	0	0	0	0	0	0	0	0	0	0	0	0	0	0	0	0	0	1052
ATC/GAT	0	993	363	145	76	43	19	14	13	5	13	2	4	0	1	1	0	0	0	0	0	1	0	0	0	0	0	2	1695
CCG/CGG	0	109	42	9	2	0	0	0	0	0	0	0	0	0	0	0	0	0	0	0	0	0	0	0	0	0	0	0	162
Tetra-
AAAC/GTTT	353	81	15	7	0	0	0	0	0	0	0	0	0	0	0	0	0	0	0	0	0	0	0	0	0	0	0	0	456
AAAG/CTTT	397	72	36	14	5	6	2	1	1	0	0	0	0	0	0	0	0	0	0	0	0	0	0	0	0	0	0	0	534
AAAT/ATTT	1528	241	80	15	9	3	1	1	0	0	0	0	0	0	0	0	0	0	0	0	0	0	0	0	0	0	0	0	1878
AACC/GGTT	43	11	3	0	0	0	0	0	0	0	0	0	0	0	0	0	0	0	0	0	0	0	0	0	0	0	0	0	57
AACG/CGTT	8	0	1	0	0	0	0	0	0	0	0	0	0	0	0	0	0	0	0	0	0	0	0	0	0	0	0	0	9
AACT/AGTT	59	15	3	4	0	1	0	0	0	0	0	0	0	0	0	0	0	0	0	0	0	0	0	0	0	0	0	0	82
AAGC/GCTT	30	2	1	0	0	0	0	0	0	0	0	0	0	0	0	0	0	0	0	0	0	0	0	0	0	0	0	0	33
AAGG/CCTT	59	15	4	1	1	0	0	0	0	0	0	0	0	0	0	0	0	0	0	0	0	0	0	0	0	0	0	0	80
AAGT/ACTT	10	2	0	0	0	0	0	0	0	0	0	0	0	0	0	0	0	0	0	0	0	0	0	0	0	0	0	0	12
AATC/GATT	185	32	6	5	1	0	0	0	0	0	0	0	0	0	0	0	0	0	0	0	0	0	0	0	0	0	0	1	230
AATG/CATT	64	17	2	2	0	0	0	0	0	0	1	0	0	0	0	0	0	0	0	0	0	0	0	0	0	0	0	0	86
AATT/AATT	230	39	22	13	1	0	0	0	0	0	0	0	0	0	0	0	0	0	0	0	0	0	0	0	0	0	1	6	312
ACAG/CTGT	7	5	0	0	0	0	0	0	0	0	0	0	0	0	0	0	0	0	0	0	0	0	0	0	0	0	0	0	12
ACCC/GGGT	5	0	0	0	0	0	0	0	0	0	0	0	0	0	0	0	0	0	0	0	0	0	0	0	0	0	0	0	5
ACCG/CGGT	1	0	0	0	0	0	0	0	0	0	0	0	0	0	0	0	0	0	0	0	0	0	0	0	0	0	0	0	1
ACCT/AGGT	3	3	0	0	0	0	0	0	0	0	0	0	0	0	0	0	0	0	0	0	0	0	0	0	0	0	0	0	6
ACGC/GCGT	3	2	0	0	0	0	0	0	0	0	0	0	0	0	0	0	0	0	0	0	0	0	0	0	0	0	0	0	5
ACGG/CCGT	2	0	0	0	0	0	0	0	0	0	0	0	0	0	0	0	0	0	0	0	0	0	0	0	0	0	0	0	2
ACGT/ACGT	5	0	0	0	0	0	0	0	0	0	0	0	0	0	0	0	0	0	0	0	0	0	0	0	0	0	0	0	5
ACTC/GAGT	37	10	2	1	1	1	0	0	0	0	0	0	0	0	0	0	0	0	0	0	0	0	0	0	0	0	0	0	52
ACTG/CAGT	4	0	1	0	0	0	0	0	0	0	0	0	0	0	0	0	0	0	0	0	0	0	0	0	0	0	0	0	5
AGCC/GGCT	4	1	0	1	0	0	0	0	0	0	0	0	0	0	0	0	0	0	0	0	0	0	0	0	0	0	0	0	6
AGCG/CGCT	3	0	0	0	0	0	0	0	0	0	0	0	0	0	0	0	0	0	0	0	0	0	0	0	0	0	0	0	3
AGCT/AGCT	9	0	0	0	0	0	0	0	0	0	0	0	0	0	0	0	0	0	0	0	0	0	0	0	0	0	0	0	9
AGGC/GCCT	3	0	0	0	0	0	0	0	0	0	0	0	0	0	0	0	0	0	0	0	0	0	0	0	0	0	0	0	3
AGGG/CCCT	44	12	3	1	0	0	0	0	0	0	0	0	0	0	0	0	0	0	0	0	0	0	0	0	0	0	0	0	60
ATAC/GTAT	80	18	11	7	0	1	1	0	0	0	0	0	0	0	0	0	0	0	0	0	0	0	0	0	0	0	0	1	119
ATAG/CTAT	217	62	17	2	2	0	1	0	0	0	0	0	0	0	0	0	0	0	0	0	0	0	0	0	0	0	0	1	302
ATCC/GGAT	18	2	1	0	0	0	0	0	0	0	0	0	0	0	0	0	0	0	0	0	0	0	0	0	0	0	0	0	21
ATCG/CGAT	16	1	0	0	0	0	0	0	0	0	0	0	0	0	0	0	0	0	0	0	0	0	0	0	0	0	0	0	17
ATGC/GCAT	29	2	0	0	0	0	0	0	0	0	0	0	0	0	0	0	0	0	0	0	0	0	0	0	0	0	0	0	31
Penta-
AAAAC/GTTTT	99	24	1	4	1	1	0	0	0	0	0	0	0	0	0	0	0	0	0	0	0	0	0	0	0	0	0	1	131
AAAAG/CTTTT	83	19	0	1	0	0	0	0	0	0	0	0	0	0	0	0	0	0	0	0	0	0	0	0	0	0	0	1	104
AAAAT/ATTTT	235	31	7	1	0	0	0	0	0	0	0	0	0	0	0	0	0	0	0	0	0	0	0	0	0	0	0	0	274
AAACC/GGTTT	54	21	7	0	0	0	0	0	0	0	0	0	0	0	0	0	0	0	0	0	0	0	0	0	0	0	0	0	82
AAACG/CGTTT	6	0	0	0	0	0	0	0	0	0	0	0	0	0	0	0	0	0	0	0	0	0	0	0	0	0	0	0	6
AAACT/AGTTT	7	1	0	0	0	0	0	0	0	0	0	0	0	0	0	0	0	0	0	0	0	0	0	0	0	0	0	0	8
AAAGC/GCTTT	4	0	0	0	0	0	0	0	0	0	0	0	0	0	0	0	0	0	0	0	0	0	0	0	0	0	0	0	4
AAAGG/CCTTT	3	1	1	0	0	0	0	0	0	0	0	0	0	0	0	0	0	0	0	0	0	0	0	0	0	0	0	0	5
AAAGT/ACTTT	2	1	0	0	0	0	0	0	0	0	0	0	0	0	0	0	0	0	0	0	0	0	0	0	0	0	0	0	3
AAATC/GATTT	31	2	3	0	0	0	0	0	0	0	0	0	0	0	0	0	0	0	0	0	0	0	0	0	0	0	0	0	36
AAATG/CATTT	8	1	0	0	0	0	0	0	0	0	0	0	0	0	0	0	0	0	0	0	0	0	0	0	0	0	0	0	9
AAATT/AATTT	44	5	3	0	0	0	0	0	0	0	0	0	0	0	0	0	0	0	0	0	0	0	0	0	0	0	0	0	52
AACAC/GTGTT	15	1	0	0	0	0	0	0	0	0	0	0	0	0	0	0	0	0	0	0	0	0	0	0	0	0	0	0	16
AACAG/CTGTT	4	0	0	0	0	0	0	0	0	0	0	0	0	0	0	0	0	0	0	0	0	0	0	0	0	0	0	0	4
AACAT/ATGTT	2	1	0	0	0	0	0	0	0	0	0	0	0	0	0	0	0	0	0	0	0	0	0	0	0	0	0	0	3
AACCC/GGGTT	4	0	0	0	0	0	0	0	0	0	0	0	0	0	0	0	0	0	0	0	0	0	0	0	0	0	0	0	4
AACCG/CGGTT	322	24	5	1	0	0	0	0	0	0	0	0	0	0	0	0	0	0	0	0	0	0	0	0	0	0	0	0	352
AACCT/AGGTT	0	1	0	0	0	0	0	0	0	0	0	0	0	0	0	0	0	0	0	0	0	0	0	0	0	0	0	0	1
AACGG/CCGTT	5	0	0	0	0	0	0	0	0	0	0	0	0	0	0	0	0	0	0	0	0	0	0	0	0	0	0	0	5
AACTC/GAGTT	5	2	0	2	0	0	0	0	0	0	0	0	0	0	0	0	0	0	0	0	0	0	0	0	0	0	0	1	10
AACTG/CAGTT	4	1	0	0	0	0	0	0	0	0	0	0	0	0	0	0	0	0	0	0	0	0	0	0	0	0	0	0	5
AACTT/AAGTT	4	0	0	0	0	0	0	0	0	0	0	0	0	0	0	0	0	0	0	0	0	0	0	0	0	0	0	0	4
AAGAC/GTCTT	3	0	0	0	0	0	0	0	0	0	0	0	0	0	0	0	0	0	0	0	0	0	0	0	0	0	0	0	3
AAGAG/CTCTT	30	11	4	0	0	0	0	0	0	0	0	0	0	1	0	0	0	0	0	0	0	0	0	0	0	0	0	0	46
AAGAT/ATCTT	1	0	0	0	0	0	0	0	0	0	0	0	0	0	0	0	0	0	0	0	0	0	0	0	0	0	0	0	1
AAGCG/CGCTT	2	0	0	0	0	0	0	0	0	0	0	0	0	0	0	0	0	0	0	0	0	0	0	0	0	0	0	0	2
AAGCT/AGCTT	1	1	0	0	0	0	0	0	0	0	0	0	0	0	0	0	0	0	0	0	0	0	0	0	0	0	0	0	2
AAGGC/GCCTT	2	0	1	0	0	0	0	0	0	0	0	0	0	0	0	0	0	0	0	0	0	0	0	0	0	0	0	0	3
AAGGG/CCCTT	2	0	0	0	0	0	0	0	0	0	0	0	0	0	0	0	0	0	0	0	0	0	0	0	0	0	0	0	2
AAGGT/ACCTT	1	0	0	0	0	0	0	0	0	0	0	0	0	0	0	0	0	0	0	0	0	0	0	0	0	0	0	0	1
AAGTC/GACTT	1	0	0	0	0	0	0	0	0	0	0	0	0	0	0	0	0	0	0	0	0	0	0	0	0	0	0	0	1
AAGTG/CACTT	2	0	0	0	0	0	0	0	0	0	0	0	0	0	0	0	0	0	0	0	0	0	0	0	0	0	0	0	2
AATAC/GTATT	5	1	0	0	0	0	0	0	0	0	0	0	0	0	0	0	0	0	0	0	0	0	0	0	0	0	0	0	6
AATAG/CTATT	2	0	0	0	0	0	0	0	0	0	0	0	0	0	0	0	0	0	0	0	0	0	0	0	0	0	0	0	2
AATAT/ATATT	39	5	1	1	1	0	0	0	0	0	0	0	0	0	0	0	0	0	0	0	0	0	0	0	0	0	0	0	47
AATCC/GGATT	6	1	1	0	0	0	0	0	0	0	0	0	0	0	0	0	0	0	0	0	0	0	0	0	0	0	0	0	8
AATCG/CGATT	9	4	0	0	0	0	0	0	0	0	0	0	0	0	0	0	0	0	0	0	0	0	0	0	0	0	0	0	13
AATCT/AGATT	7	1	0	0	0	0	0	0	0	0	0	0	0	0	0	0	0	0	0	0	0	0	0	0	0	0	0	0	8
AATGC/GCATT	2	0	0	0	0	0	0	0	0	0	0	0	0	0	0	0	0	0	0	0	0	0	0	0	0	0	0	0	2
AATGG/CCATT	5	2	0	1	1	0	0	1	0	0	0	0	0	0	0	0	0	0	0	0	0	0	0	0	0	0	0	0	10
AATGT/ACATT	1	1	0	0	0	0	0	0	0	0	0	0	0	0	0	0	0	0	0	0	0	0	0	0	0	0	0	0	2
AATTC/GAATT	17	0	0	0	0	1	0	0	0	0	0	0	0	0	0	0	0	0	0	0	0	0	0	0	0	0	0	0	18
ACACC/GGTGT	3	3	0	0	0	0	0	0	0	0	0	0	0	0	0	0	0	0	0	0	0	0	0	0	0	0	0	0	6
ACACG/CGTGT	2	0	0	0	0	0	0	0	0	0	0	0	0	0	0	0	0	0	0	0	0	0	0	0	0	0	0	0	2
ACACT/AGTGT	0	1	0	0	0	0	0	0	0	0	0	0	0	0	0	0	0	0	0	0	0	0	0	0	0	0	0	0	1
ACAGG/CCTGT	1	1	0	0	0	0	0	0	0	0	0	0	0	0	0	0	0	0	0	0	0	0	0	0	0	0	0	0	2
ACCCC/GGGGT	1	0	0	0	0	0	0	0	0	0	0	0	0	0	0	0	0	0	0	0	0	0	0	0	0	0	0	0	1
ACCCG/CGGGT	10	0	0	0	0	0	0	0	0	0	0	0	0	0	0	0	0	0	0	0	0	0	0	0	0	0	0	0	10
ACCGC/GCGGT	2	0	0	0	0	0	0	0	0	0	0	0	0	0	0	0	0	0	0	0	0	0	0	0	0	0	0	0	2
ACCGG/CCGGT	2	0	0	0	0	0	0	0	0	0	0	0	0	0	0	0	0	0	0	0	0	0	0	0	0	0	0	0	2
ACCGT/ACGGT	1	0	0	0	0	0	0	0	0	0	0	0	0	0	0	0	0	0	0	0	0	0	0	0	0	0	0	0	1
ACCTC/GAGGT	1	0	0	0	0	0	0	0	0	0	0	0	0	0	0	0	0	0	0	0	0	0	0	0	0	0	0	0	1
ACCTG/CAGGT	1	0	0	0	0	0	0	0	0	0	0	0	0	0	0	0	0	0	0	0	0	0	0	0	0	0	0	0	1
ACGAG/CTCGT	2	0	0	1	0	0	0	0	0	0	0	0	0	0	0	0	0	0	0	0	0	0	0	0	0	0	0	0	3
ACGCC/GGCGT	0	1	0	0	0	0	0	0	0	0	0	0	0	0	0	0	0	0	0	0	0	0	0	0	0	0	0	0	1
ACGCG/CGCGT	1	0	0	0	0	0	0	0	0	0	0	0	0	0	0	0	0	0	0	0	0	0	0	0	0	0	0	0	1
ACGGC/GCCGT	1	0	0	0	0	0	0	0	0	0	0	0	0	0	0	0	0	0	0	0	0	0	0	0	0	0	0	0	1
ACGGG/CCCGT	8	1	1	0	0	0	0	0	0	0	0	0	0	0	0	0	0	0	0	0	0	0	0	0	0	0	0	0	10
ACGTC/GACGT	0	1	0	0	0	0	0	0	0	0	0	0	0	0	0	0	0	0	0	0	0	0	0	0	0	0	0	0	1
ACTCT/AGAGT	2	0	0	0	0	0	0	0	0	0	0	0	0	0	0	0	0	0	0	0	0	0	0	0	0	0	0	0	2
ACTGC/GCAGT	1	1	0	0	0	0	0	0	0	0	0	0	0	0	0	0	0	0	0	0	0	0	0	0	0	0	0	0	2
ACTGG/CCAGT	15	1	1	0	0	0	0	0	0	0	0	0	0	0	0	0	0	0	0	0	0	0	0	0	0	0	0	0	17
AGAGC/GCTCT	4	0	0	0	0	0	0	0	0	0	0	0	0	0	0	0	0	0	0	0	0	0	0	0	0	0	0	0	4
AGAGG/CCTCT	24	1	1	0	0	0	0	0	0	0	0	0	0	0	0	0	0	0	0	0	0	0	0	0	0	0	0	0	26
AGCCC/GGGCT	1	0	0	0	0	0	0	0	0	0	0	0	0	0	0	0	0	0	0	0	0	0	0	0	0	0	0	0	1
AGCCG/CGGCT	7	2	2	1	0	0	0	0	0	0	0	0	0	0	0	0	0	0	0	0	0	0	0	0	0	0	0	1	13
AGCTC/GAGCT	2	0	1	0	0	0	0	0	0	0	0	0	0	0	0	0	0	0	0	0	0	0	0	0	0	0	0	0	3
ATACG/CGTAT	1	0	0	0	0	0	0	0	0	0	0	0	0	0	0	0	0	0	0	0	0	0	0	0	0	0	0	0	1
ATAGG/CCTAT	1	0	1	0	0	0	0	0	0	0	0	0	0	0	0	0	0	0	0	0	0	0	0	0	0	0	0	0	2
ATATC/GATAT	6	1	1	0	0	0	0	0	0	0	0	0	0	0	0	0	0	0	0	0	0	0	0	0	0	0	0	0	8
ATCAC/GTGAT	4	2	0	0	0	0	0	0	0	0	0	0	0	0	0	0	0	0	0	0	0	0	0	0	0	0	0	0	6
ATCAG/CTGAT	5	0	0	0	0	0	0	0	0	0	0	0	0	0	0	0	0	0	0	0	0	0	0	0	0	0	0	0	5
ATCCC/GGGAT	1	0	0	0	0	0	0	0	0	0	0	0	0	0	0	0	0	0	0	0	0	0	0	0	0	0	0	0	1
ATCCG/CGGAT	6	1	0	0	0	0	0	0	0	0	0	0	0	0	0	0	0	0	0	0	0	0	0	0	0	0	0	0	7
ATCGC/GCGAT	1	0	0	0	0	0	0	0	0	0	0	0	0	0	0	0	0	0	0	0	0	0	0	0	0	0	0	0	1
ATCTC/GAGAT	10	0	1	0	0	0	0	0	0	0	0	0	0	0	0	0	0	0	0	0	0	0	0	0	0	0	0	0	11
ATGAC/GTCAT	1	0	0	0	0	0	0	0	0	0	0	0	0	0	0	0	0	0	0	0	0	0	0	0	0	0	0	0	1
ATGCC/GGCAT	1	0	0	0	0	0	0	0	0	0	0	0	0	0	0	0	0	0	0	0	0	0	0	0	0	0	0	0	1
CCCCG/CGGGG	2	0	0	0	0	0	0	0	0	0	0	0	0	0	0	0	0	0	0	0	0	0	0	0	0	0	0	0	2
CCCGG/CCGGG	46	2	0	0	0	0	0	0	0	0	0	0	0	0	0	0	0	0	0	0	0	0	0	0	0	0	0	0	48
Hexa-
AAAAAC/GTTTTT	44	9	2	0	0	0	0	1	1	0	0	0	0	0	0	0	0	0	0	0	0	0	0	0	0	0	0	0	57
AAAAAG/CTTTTT	54	7	2	0	0	0	0	0	0	0	0	0	0	0	0	0	0	0	0	0	0	0	0	0	0	0	0	0	63
AAAAAT/ATTTTT	73	10	2	0	0	1	0	1	0	0	0	0	1	0	0	0	0	0	0	0	0	0	0	0	0	0	0	2	90
AAAACC/GGTTTT	9	0	2	0	1	0	0	0	0	0	0	0	0	0	0	0	0	0	0	0	0	0	0	0	0	0	0	0	12
AAAACT/AGTTTT	1	1	0	0	0	0	0	0	0	0	0	0	0	0	0	0	0	0	0	0	0	0	0	0	0	0	0	0	2
AAAAGC/GCTTTT	0	1	0	0	0	0	0	1	0	0	0	0	0	0	0	0	0	0	0	0	0	0	0	0	0	0	0	0	2
AAAAGG/CCTTTT	5	0	0	0	0	0	0	0	0	0	0	0	0	0	0	0	0	0	0	0	0	0	0	0	0	0	0	0	5
AAAATC/GATTTT	11	3	1	1	0	0	0	0	0	0	0	0	0	0	0	0	0	0	0	0	0	0	0	0	0	0	0	0	16
AAAATG/CATTTT	5	1	1	0	0	1	0	0	0	0	0	0	0	0	0	0	0	0	0	0	0	0	0	0	0	0	0	0	8
AAAATT/AATTTT	41	3	1	0	0	0	0	0	0	0	0	0	0	0	0	0	0	0	0	0	0	0	0	0	0	0	0	0	45
AAACAC/GTGTTT	2	2	1	1	0	0	0	0	0	0	0	0	0	0	0	0	0	0	0	0	0	0	0	0	0	0	0	0	6
AAACAG/CTGTTT	3	0	1	0	0	0	0	0	0	0	0	0	0	0	0	0	0	0	0	0	0	0	0	0	0	0	0	0	4
AAACAT/ATGTTT	0	2	0	0	0	0	0	0	0	0	0	0	0	0	0	0	0	0	0	0	0	0	0	0	0	0	0	0	2
AAACCC/GGGTTT	4	2	0	0	0	0	0	0	0	0	0	0	0	0	0	0	0	0	0	0	0	0	0	0	0	0	0	0	6
AAACCG/CGGTTT	0	1	0	0	0	0	0	0	0	0	0	0	0	0	0	0	0	0	0	0	0	0	0	0	0	0	0	0	1
AAACCT/AGGTTT	2	1	0	0	0	0	0	0	0	0	0	0	0	0	0	0	0	0	0	0	0	0	0	0	0	0	0	0	3
AAACGC/GCGTTT	3	0	0	0	0	0	0	0	0	0	0	0	0	0	0	0	0	0	0	0	0	0	0	0	0	0	0	0	3
AAACGG/CCGTTT	1	0	0	0	0	0	0	0	0	0	0	0	0	0	0	0	0	0	0	0	0	0	0	0	0	0	0	0	1
AAACGT/ACGTTT	2	0	0	0	0	0	0	0	0	0	0	0	0	0	0	0	0	0	0	0	0	0	0	0	0	0	0	0	2
AAACTC/GAGTTT	0	1	0	0	0	0	0	0	0	0	0	0	0	0	0	0	0	0	0	0	0	0	0	0	0	0	0	0	1
AAACTG/CAGTTT	2	0	0	0	0	0	0	0	0	0	0	0	0	0	0	0	0	0	0	0	0	0	0	0	0	0	0	0	2
AAACTT/AAGTTT	1	0	0	0	0	0	0	0	0	0	0	0	0	0	0	0	0	0	0	0	0	0	0	0	0	0	0	0	1
AAAGAG/CTCTTT	9	5	2	0	0	0	0	0	0	0	0	0	0	0	0	0	0	0	0	0	0	0	0	0	0	0	0	0	16
AAAGCC/GGCTTT	1	2	0	0	0	0	0	0	0	0	0	0	0	0	0	0	0	0	0	0	0	0	0	0	0	0	0	0	3
AAAGCG/CGCTTT	0	1	0	0	0	0	0	0	0	0	0	0	0	0	0	0	0	0	0	0	0	0	0	0	0	0	0	0	1
AAAGGC/GCCTTT	0	1	0	0	0	0	0	0	0	0	0	0	0	0	0	0	0	0	0	0	0	0	0	0	0	0	0	0	1
AAAGGG/CCCTTT	3	0	1	0	0	0	0	0	0	0	0	0	0	0	0	0	0	0	0	0	0	0	0	0	0	0	0	0	4
AAAGTG/CACTTT	1	0	1	0	0	0	0	0	0	0	0	0	0	0	0	0	0	0	0	0	0	0	0	0	0	0	0	0	2
AAAGTT/AACTTT	1	0	0	0	0	0	0	0	0	0	0	0	0	0	0	0	0	0	0	0	0	0	0	0	0	0	0	0	1
AAATAC/GTATTT	3	0	0	0	0	0	0	0	0	0	0	0	0	0	0	0	0	0	0	0	0	0	0	0	0	0	0	0	3
AAATAG/CTATTT	2	0	0	0	0	0	0	0	0	0	0	0	0	0	0	0	0	0	0	0	0	0	0	0	0	0	0	0	2
AAATAT/ATATTT	26	2	1	1	0	0	0	0	1	0	0	0	0	0	0	0	0	0	0	0	0	0	0	0	0	0	0	0	31
AAATCC/GGATTT	4	1	0	0	0	0	0	0	0	0	0	0	0	0	0	0	0	0	0	0	0	0	0	0	0	0	0	0	5
AAATCG/CGATTT	4	1	0	0	0	0	0	0	0	0	0	0	0	0	0	0	0	0	0	0	0	0	0	0	0	0	0	0	5
AAATCT/AGATTT	0	1	1	0	0	0	0	0	0	0	0	0	0	0	0	0	0	0	0	0	0	0	0	0	0	0	0	0	2
AAATGC/GCATTT	1	0	0	0	0	0	0	0	0	0	0	0	0	0	0	0	0	0	0	0	0	0	0	0	0	0	0	0	1
AAATGG/CCATTT	1	0	0	0	0	0	0	0	0	0	0	0	0	0	0	0	0	0	0	0	0	0	0	0	0	0	0	0	1
AAATGT/ACATTT	3	2	0	0	0	0	0	0	0	0	0	0	0	0	0	0	0	0	0	0	0	0	0	0	0	0	0	0	5
AAATTC/GAATTT	0	0	3	0	0	0	0	0	0	0	0	0	0	0	0	0	0	0	0	0	0	0	0	0	0	0	0	0	3
AAATTG/CAATTT	4	0	0	0	0	0	0	0	0	0	0	0	0	0	0	0	0	0	0	0	0	0	0	0	0	0	0	0	4
AAATTT/AAATTT	4	0	0	0	0	0	0	0	0	0	0	0	0	0	0	0	0	0	0	0	0	0	0	0	0	0	0	0	4
AACAAG/CTTGTT	11	0	0	0	0	0	0	0	0	0	0	0	0	0	0	0	0	0	0	0	0	0	0	0	0	0	0	0	11
AACACC/GGTGTT	4	2	0	0	0	0	0	0	0	0	0	0	0	0	0	0	0	0	0	0	0	0	0	0	0	0	0	0	6
AACACG/CGTGTT	0	1	0	0	0	0	0	0	0	0	0	0	0	0	0	0	0	0	0	0	0	0	0	0	0	0	0	0	1
AACAGC/GCTGTT	2	0	0	0	0	0	0	0	0	0	0	0	0	0	0	0	0	0	0	0	0	0	0	0	0	0	0	0	2
AACATC/GATGTT	1	1	1	0	0	0	0	0	0	0	0	0	0	0	0	0	0	0	0	0	0	0	0	0	0	0	0	0	3
AACATG/CATGTT	2	1	1	1	0	0	0	0	0	0	0	0	0	0	0	0	0	0	0	0	0	0	0	0	0	0	0	0	5
AACCAC/GTGGTT	2	0	0	0	0	0	0	0	0	0	0	0	0	0	0	0	0	0	0	0	0	0	0	0	0	0	0	0	2
AACCAG/CTGGTT	1	0	0	0	0	0	0	0	0	0	0	0	0	0	0	0	0	0	0	0	0	0	0	0	0	0	0	0	1
AACCCG/CGGGTT	8	1	0	0	0	0	0	0	0	0	0	0	0	0	0	0	0	0	0	0	0	0	0	0	0	0	0	0	9
AACCCT/AGGGTT	2	0	0	0	0	0	0	0	0	0	0	0	0	0	0	0	0	0	0	0	0	0	0	0	0	0	0	0	2
AACCGC/GCGGTT	8	2	1	0	0	0	0	0	0	0	0	0	0	0	0	0	0	0	0	0	0	0	0	0	0	0	0	0	11
AACCGT/ACGGTT	1	0	0	0	0	0	0	0	0	0	0	0	0	0	0	0	0	0	0	0	0	0	0	0	0	0	0	0	1
AACCTG/CAGGTT	1	0	0	0	0	0	0	0	0	0	0	0	0	0	0	0	0	0	0	0	0	0	0	0	0	0	0	0	1
AACGAC/GTCGTT	1	0	0	0	0	0	0	0	0	0	0	0	0	0	0	0	0	0	0	0	0	0	0	0	0	0	0	0	1
AACGGT/ACCGTT	0	2	0	0	0	0	0	0	0	0	0	0	0	0	0	0	0	0	0	0	0	0	0	0	0	0	0	0	2
AACTAC/GTAGTT	1	0	0	0	0	0	0	0	0	0	0	0	0	0	0	0	0	0	0	0	0	0	0	0	0	0	0	0	1
AACTCT/AGAGTT	0	0	1	0	0	0	0	0	0	0	0	0	0	0	0	0	0	0	0	0	0	0	0	0	0	0	0	0	1
AACTGC/GCAGTT	2	0	0	0	0	0	0	0	0	0	0	0	0	0	0	0	0	0	0	0	0	0	0	0	0	0	0	0	2
AACTGG/CCAGTT	1	0	0	0	0	0	0	0	0	0	0	0	0	0	0	0	0	0	0	0	0	0	0	0	0	0	0	0	1
AACTGT/ACAGTT	1	0	0	0	0	0	0	0	0	0	0	0	0	0	0	0	0	0	0	0	0	0	0	0	0	0	0	0	1
AACTTG/CAAGTT	1	0	0	0	0	0	0	0	0	0	0	0	0	0	0	0	0	0	0	0	0	0	0	0	0	0	0	0	1
AAGACC/GGTCTT	6	0	0	1	0	1	0	0	0	0	0	0	0	0	0	0	0	0	0	0	0	0	0	0	0	0	0	0	8
AAGACG/CGTCTT	8	0	0	0	0	0	0	0	0	0	0	0	0	0	0	0	0	0	0	0	0	0	0	0	0	0	0	0	8
AAGAGC/GCTCTT	1	0	0	0	0	0	0	0	0	0	0	0	0	0	0	0	0	0	0	0	0	0	0	0	0	0	0	0	1
AAGAGG/CCTCTT	21	6	0	0	0	0	0	0	0	0	0	0	0	0	0	0	0	0	0	0	0	0	0	0	0	0	0	0	27
AAGATC/GATCTT	4	0	0	0	0	0	0	0	0	0	0	0	0	0	0	0	0	0	0	0	0	0	0	0	0	0	0	0	4
AAGATG/CATCTT	18	5	2	3	0	0	0	0	0	0	0	0	0	0	0	0	0	0	0	0	0	0	0	0	0	0	0	0	28
AAGCAC/GTGCTT	1	0	0	0	0	0	0	0	0	0	0	0	0	0	0	0	0	0	0	0	0	0	0	0	0	0	0	0	1
AAGCAG/CTGCTT	3	1	0	0	0	0	0	0	0	0	0	0	0	0	0	0	0	0	0	0	0	0	0	0	0	0	0	0	4
AAGCAT/ATGCTT	1	0	0	1	0	0	0	0	0	0	0	0	0	0	0	0	0	0	0	0	0	0	0	0	0	0	0	0	2
AAGCCC/GGGCTT	27	11	10	3	0	1	1	0	0	0	0	0	0	0	0	0	0	0	0	0	0	0	0	0	0	0	0	2	55
AAGCCG/CGGCTT	0	1	0	0	0	0	0	0	0	0	0	0	0	0	0	0	0	0	0	0	0	0	0	0	0	0	0	0	1
AAGCCT/AGGCTT	2	1	0	0	0	0	0	0	0	0	0	0	0	0	0	0	0	0	0	0	0	0	0	0	0	0	0	0	3
AAGCGC/GCGCTT	1	0	0	0	0	0	0	0	0	0	0	0	0	0	0	0	0	0	0	0	0	0	0	0	0	0	0	0	1
AAGCGG/CCGCTT	1	0	0	0	0	0	0	0	0	0	0	0	0	0	0	0	0	0	0	0	0	0	0	0	0	0	0	0	1
AAGCTC/GAGCTT	1	0	0	0	0	0	0	0	0	0	0	0	0	0	0	0	0	0	0	0	0	0	0	0	0	0	0	0	1
AAGCTG/CAGCTT	2	0	0	0	0	0	0	0	0	0	0	0	0	0	0	0	0	0	0	0	0	0	0	0	0	0	0	0	2
AAGGAC/GTCCTT	1	0	0	0	0	0	0	0	0	0	0	0	0	0	0	0	0	0	0	0	0	0	0	0	0	0	0	0	1
AAGGAG/CTCCTT	18	7	0	1	0	0	0	0	0	0	0	0	0	0	0	0	0	0	0	0	0	0	0	0	0	0	0	0	26
AAGGCG/CGCCTT	1	0	0	0	0	0	0	0	0	0	0	0	0	0	0	0	0	0	0	0	0	0	0	0	0	0	0	0	1
AAGGGG/CCCCTT	2	2	0	0	0	0	0	0	0	0	0	0	0	0	0	0	0	0	0	0	0	0	0	0	0	0	0	0	4
AAGGTC/GACCTT	1	0	0	0	0	0	0	0	0	0	0	0	0	0	0	0	0	0	0	0	0	0	0	0	0	0	0	0	1
AAGGTG/CACCTT	2	1	0	0	0	0	0	0	0	0	0	0	0	0	0	0	0	0	0	0	0	0	0	0	0	0	0	0	3
AAGTAG/CTACTT	2	1	0	0	0	0	0	0	0	0	0	0	0	0	0	0	0	0	0	0	0	0	0	0	0	0	0	0	3
AAGTCC/GGACTT	1	0	0	0	0	0	0	0	0	0	0	0	0	0	0	0	0	0	0	0	0	0	0	0	0	0	0	0	1
AAGTGG/CCACTT	3	1	0	0	0	0	0	0	0	0	0	0	0	0	0	0	0	0	0	0	0	0	0	0	0	0	0	0	4
AATAAC/GTTATT	1	1	0	0	0	0	0	0	0	0	0	0	0	0	0	0	0	0	0	0	0	0	0	0	0	0	0	0	2
AATAAG/CTTATT	1	0	0	0	0	0	0	0	0	0	0	0	0	0	0	0	0	0	0	0	0	0	0	0	0	0	0	0	1
AATACC/GGTATT	0	0	1	0	0	0	0	0	0	0	0	0	0	0	0	0	0	0	0	0	0	0	0	0	0	0	0	0	1
AATACG/CGTATT	1	0	0	0	0	0	0	0	0	0	0	0	0	0	0	0	0	0	0	0	0	0	0	0	0	0	0	0	1
AATAGC/GCTATT	1	0	0	0	0	0	0	0	0	0	0	0	0	0	0	0	0	0	0	0	0	0	0	0	0	0	0	0	1
AATAGT/ACTATT	1	0	1	0	0	0	0	0	0	0	0	0	0	0	0	0	0	0	0	0	0	0	0	0	0	0	0	0	2
AATATC/GATATT	1	0	1	0	0	0	0	0	0	0	0	0	0	0	0	0	0	0	0	0	0	0	0	0	0	0	0	0	2
AATATG/CATATT	2	0	0	0	0	0	1	0	0	0	0	0	0	0	0	0	0	0	0	0	0	0	0	0	0	0	0	0	3
AATCAC/GTGATT	1	1	0	0	0	0	0	0	0	0	0	0	0	0	0	0	0	0	0	0	0	0	0	0	0	0	0	0	2
AATCAG/CTGATT	10	4	0	0	0	0	1	0	0	0	0	0	0	0	0	0	0	0	0	0	0	0	0	0	0	0	0	0	15
AATCAT/ATGATT	2	0	0	0	0	0	0	0	0	0	0	0	0	0	0	0	0	0	0	0	0	0	0	0	0	0	0	0	2
AATCCC/GGGATT	1	1	0	0	0	0	0	0	0	0	0	0	0	0	0	0	0	0	0	0	0	0	0	0	0	0	0	0	2
AATCCG/CGGATT	3	0	0	0	0	0	0	0	0	0	0	0	0	0	0	0	0	0	0	0	0	0	0	0	0	0	0	0	3
AATCCT/AGGATT	1	0	0	0	0	0	0	0	0	0	0	0	0	0	0	0	0	0	0	0	0	0	0	0	0	0	0	0	1
AATCGC/GCGATT	2	0	0	0	0	0	0	0	0	0	0	0	0	0	0	0	0	0	0	0	0	0	0	0	0	0	0	0	2
AATCGG/CCGATT	8	0	0	1	0	0	0	0	0	0	0	0	0	0	0	0	0	0	0	0	0	0	0	0	0	0	0	0	9
AATCGT/ACGATT	1	0	0	0	0	0	0	0	0	0	0	0	0	0	0	0	0	0	0	0	0	0	0	0	0	0	0	0	1
AATCTG/CAGATT	3	1	0	0	0	0	0	0	0	0	0	0	0	0	0	0	0	0	0	0	0	0	0	0	0	0	0	0	4
AATGAG/CTCATT	8	1	0	0	0	0	0	0	0	0	0	0	0	0	0	0	0	0	0	0	0	0	0	0	0	0	0	1	10
AATGAT/ATCATT	0	1	0	0	0	0	0	0	0	0	0	0	0	0	0	0	0	0	0	0	0	0	0	0	0	0	0	0	1
AATGCT/AGCATT	1	1	1	0	0	0	0	0	0	0	0	0	0	0	0	0	0	0	0	0	0	0	0	0	0	0	0	0	3
AATGGG/CCCATT	1	0	0	0	0	0	0	0	0	0	0	0	0	0	0	0	0	0	0	0	0	0	0	0	0	0	0	0	1
AATGTC/GACATT	3	0	0	0	0	0	0	0	0	0	0	0	0	0	0	0	0	0	0	0	0	0	0	0	0	0	0	0	3
AATGTG/CACATT	2	0	1	0	0	0	0	0	0	0	0	0	0	0	0	0	0	0	0	0	0	0	0	0	0	0	0	0	3
AATGTT/AACATT	1	0	0	0	0	0	0	0	0	0	0	0	0	0	0	0	0	0	0	0	0	0	0	0	0	0	0	0	1
AATTAG/CTAATT	13	0	0	0	0	0	0	0	0	0	0	0	0	0	0	0	0	0	0	0	0	0	0	0	0	0	0	0	13
AATTAT/ATAATT	1	0	0	0	0	0	0	0	0	0	0	0	0	0	0	0	0	0	0	0	0	0	0	0	0	0	0	0	1
AATTCC/GGAATT	2	0	0	0	0	0	0	0	0	0	0	0	0	0	0	0	0	0	0	0	0	0	0	0	0	0	0	0	2
AATTCG/CGAATT	1	0	0	0	0	0	0	0	0	0	0	0	0	0	0	0	0	0	0	0	0	0	0	0	0	0	0	0	1
ACACAG/CTGTGT	1	0	0	0	0	0	0	0	0	0	0	0	0	0	0	0	0	0	0	0	0	0	0	0	0	0	0	0	1
ACACCC/GGGTGT	0	2	0	0	0	0	0	0	0	0	0	0	0	0	0	0	0	0	0	0	0	0	0	0	0	0	0	0	2
ACACCT/AGGTGT	0	1	0	0	0	0	0	0	0	0	0	0	0	0	0	0	0	0	0	0	0	0	0	0	0	0	0	0	1
ACACGC/GCGTGT	0	0	1	0	0	0	0	0	0	0	0	0	0	0	0	0	0	0	0	0	0	0	0	0	0	0	0	0	1
ACACTC/GAGTGT	0	1	0	0	0	0	0	0	0	0	0	0	0	0	0	0	0	0	0	0	0	0	0	0	0	0	0	0	1
ACAGAG/CTCTGT	0	3	0	0	0	0	0	0	0	0	0	0	0	0	0	0	0	0	0	0	0	0	0	0	0	0	0	0	3
ACAGCC/GGCTGT	1	1	0	0	0	0	0	0	0	0	0	0	0	0	0	0	0	0	0	0	0	0	0	0	0	0	0	0	2
ACAGGG/CCCTGT	1	1	0	0	0	0	0	0	0	0	0	0	0	0	0	0	0	0	0	0	0	0	0	0	0	0	0	0	2
ACAGTC/GACTGT	1	0	0	0	0	0	0	0	0	0	0	0	0	0	0	0	0	0	0	0	0	0	0	0	0	0	0	0	1
ACAGTG/CACTGT	1	0	0	0	0	0	0	0	0	0	0	0	0	0	0	0	0	0	0	0	0	0	0	0	0	0	0	0	1
ACCACG/CGTGGT	1	0	0	0	0	0	0	0	0	0	0	0	0	0	0	0	0	0	0	0	0	0	0	0	0	0	0	0	1
ACCAGC/GCTGGT	1	0	0	1	0	0	0	0	0	0	0	0	0	0	0	0	0	0	0	0	0	0	0	0	0	0	0	0	2
ACCCAG/CTGGGT	1	0	0	0	0	0	0	0	0	0	0	0	0	0	0	0	0	0	0	0	0	0	0	0	0	0	0	0	1
ACCCCC/GGGGGT	1	0	0	0	0	0	0	0	0	0	0	0	0	0	0	0	0	0	0	0	0	0	0	0	0	0	0	0	1
ACCCCG/CGGGGT	0	1	0	0	0	0	0	0	0	0	0	0	0	0	0	0	0	0	0	0	0	0	0	0	0	0	0	0	1
ACCCGC/GCGGGT	8	1	1	0	0	0	0	0	0	0	0	0	0	0	0	0	0	0	0	0	0	0	0	0	0	0	0	0	10
ACCCGG/CCGGGT	4	0	0	0	0	0	0	0	0	0	0	0	0	0	0	0	0	0	0	0	0	0	0	0	0	0	0	0	4
ACCCTC/GAGGGT	1	0	1	0	0	0	0	0	0	0	0	0	0	0	0	0	0	0	0	0	0	0	0	0	0	0	0	0	2
ACCCTG/CAGGGT	0	1	0	0	0	0	0	0	0	0	0	0	0	0	0	0	0	0	0	0	0	0	0	0	0	0	0	0	1
ACCGCC/GGCGGT	2	1	0	0	0	0	0	0	0	0	0	0	0	0	0	0	0	0	0	0	0	0	0	0	0	0	0	0	3
ACCGGC/GCCGGT	1	0	0	0	0	0	0	0	0	0	0	0	0	0	0	0	0	0	0	0	0	0	0	0	0	0	0	0	1
ACCGTC/GACGGT	1	0	1	0	0	0	0	0	0	0	0	0	0	0	0	0	0	0	0	0	0	0	0	0	0	0	0	0	2
ACCGTG/CACGGT	2	0	0	0	0	0	0	0	0	0	0	0	0	0	0	0	0	0	0	0	0	0	0	0	0	0	0	0	2
ACCTCC/GGAGGT	2	1	0	0	0	0	0	0	0	0	0	0	0	0	0	0	0	0	0	0	0	0	0	0	0	0	0	0	3
ACCTCT/AGAGGT	1	0	0	0	0	0	0	0	0	0	0	0	0	0	0	0	0	0	0	0	0	0	0	0	0	0	0	0	1
ACCTGC/GCAGGT	0	1	0	0	0	0	0	0	0	0	0	0	0	0	0	0	0	0	0	0	0	0	0	0	0	0	0	0	1
ACGAGG/CCTCGT	1	0	0	0	0	0	0	0	0	0	0	0	0	0	0	0	0	0	0	0	0	0	0	0	0	0	0	0	1
ACGCAG/CTGCGT	2	1	0	0	0	0	0	0	0	0	0	0	0	0	0	0	0	0	0	0	0	0	0	0	0	0	0	0	3
ACGCCC/GGGCGT	4	2	0	2	0	0	0	0	0	0	0	0	0	0	0	0	0	0	0	0	0	0	0	0	0	0	0	1	9
ACGCCG/CGGCGT	1	3	0	0	0	0	0	0	0	0	0	0	0	0	0	0	0	0	0	0	0	0	0	0	0	0	0	0	4
ACGCTC/GAGCGT	0	0	1	0	0	0	0	0	0	0	0	0	0	0	0	0	0	0	0	0	0	0	0	0	0	0	0	0	1
ACGGAG/CTCCGT	5	2	0	0	0	0	0	0	0	0	0	0	0	0	0	0	0	0	0	0	0	0	0	0	0	0	0	0	7
ACGGCG/CGCCGT	1	0	0	0	0	0	0	0	0	0	0	0	0	0	0	0	0	0	0	0	0	0	0	0	0	0	0	0	1
ACGGGG/CCCCGT	0	1	0	0	0	0	0	0	0	0	0	0	0	0	0	0	0	0	0	0	0	0	0	0	0	0	0	0	1
ACTACC/GGTAGT	1	0	0	0	0	0	0	0	0	0	0	0	0	0	0	0	0	0	0	0	0	0	0	0	0	0	0	0	1
ACTCCG/CGGAGT	3	2	0	0	0	0	0	0	0	0	0	0	0	0	0	0	0	0	0	0	0	0	0	0	0	0	0	0	5
ACTCCT/AGGAGT	0	1	0	0	0	0	0	0	0	0	0	0	0	0	0	0	0	0	0	0	0	0	0	0	0	0	0	0	1
ACTCTC/GAGAGT	5	2	1	1	1	0	0	0	0	0	0	0	0	0	0	0	0	0	0	0	0	0	0	0	0	0	0	1	11
ACTGAG/CTCAGT	2	0	0	0	0	0	0	0	0	0	0	0	0	0	0	0	0	0	0	0	0	0	0	0	0	0	0	0	2
ACTGCC/GGCAGT	0	0	1	0	0	0	0	0	0	0	0	0	0	0	0	0	0	0	0	0	0	0	0	0	0	0	0	0	1
ACTGCG/CGCAGT	1	0	0	0	0	0	0	0	0	0	0	0	0	0	0	0	0	0	0	0	0	0	0	0	0	0	0	0	1
ACTGCT/AGCAGT	1	0	0	0	0	0	0	0	0	0	0	0	0	0	0	0	0	0	0	0	0	0	0	0	0	0	0	0	1
ACTGGG/CCCAGT	2	0	0	0	0	0	0	0	0	0	0	0	0	0	0	0	0	0	0	0	0	0	0	0	0	0	0	0	2
ACTGGT/ACCAGT	1	1	0	0	0	0	0	0	0	0	0	0	0	0	0	0	0	0	0	0	0	0	0	0	0	0	0	0	2
AGAGCC/GGCTCT	1	0	0	0	0	0	0	0	0	0	0	0	0	0	0	0	0	0	0	0	0	0	0	0	0	0	0	0	1
AGAGGC/GCCTCT	1	0	0	0	0	0	0	0	0	0	0	0	0	0	0	0	0	0	0	0	0	0	0	0	0	0	0	0	1
AGAGGG/CCCTCT	10	9	1	2	0	0	0	0	0	0	0	0	0	0	0	0	0	0	0	0	0	0	0	0	0	0	0	0	22
AGCAGG/CCTGCT	6	1	0	0	0	0	0	0	0	0	0	0	0	0	0	0	0	0	0	0	0	0	0	0	0	0	0	0	7
AGCCCC/GGGGCT	1	0	0	0	0	0	0	0	0	0	0	0	0	0	0	0	0	0	0	0	0	0	0	0	0	0	0	0	1
AGCCCG/CGGGCT	2	0	0	0	0	0	0	0	0	0	0	0	0	0	0	0	0	0	0	0	0	0	0	0	0	0	0	0	2
AGCCCT/AGGGCT	1	0	0	0	0	0	0	0	0	0	0	0	0	0	0	0	0	0	0	0	0	0	0	0	0	0	0	0	1
AGCCGC/GCGGCT	1	1	0	0	0	0	0	0	0	0	0	0	0	0	0	0	0	0	0	0	0	0	0	0	0	0	0	1	3
AGCCGG/CCGGCT	1	1	0	0	0	0	0	0	0	0	0	0	0	0	0	0	0	0	0	0	0	0	0	0	0	0	0	0	2
AGCCTC/GAGGCT	1	2	0	0	0	0	0	0	0	0	0	0	0	0	0	0	0	0	0	0	0	0	0	0	0	0	0	0	3
AGCGGG/CCCGCT	0	0	0	1	0	0	0	0	0	0	0	0	0	0	0	0	0	0	0	0	0	0	0	0	0	0	0	1	2
AGGCCC/GGGCCT	1	1	1	0	0	0	0	0	0	0	0	0	0	0	0	0	0	0	0	0	0	0	0	0	0	0	0	0	3
AGGCCG/CGGCCT	0	2	0	0	0	0	0	0	0	0	0	0	0	0	0	0	0	0	0	0	0	0	0	0	0	0	0	0	2
AGGCGG/CCGCCT	4	0	0	0	0	0	0	0	0	0	0	0	0	0	0	0	0	0	0	0	0	0	0	0	0	0	0	0	4
AGGGGC/GCCCCT	1	0	0	0	0	0	0	0	0	0	0	0	0	0	0	0	0	0	0	0	0	0	0	0	0	0	0	0	1
AGGGGG/CCCCCT	2	0	0	0	0	0	0	0	0	0	0	0	0	0	0	0	0	0	0	0	0	0	0	0	0	0	0	0	2
ATACAC/GTGTAT	1	3	1	0	0	0	0	0	0	0	0	0	0	0	0	0	0	0	0	0	0	0	0	0	0	0	0	0	5
ATACGG/CCGTAT	0	1	0	0	0	0	0	0	0	0	0	0	0	0	0	0	0	0	0	0	0	0	0	0	0	0	0	0	1
ATACTG/CAGTAT	1	0	0	0	0	0	0	0	0	0	0	0	0	0	0	0	0	0	0	0	0	0	0	0	0	0	0	0	1
ATAGAG/CTCTAT	6	0	0	0	0	0	0	0	0	0	0	0	0	0	0	0	0	0	0	0	0	0	0	0	0	0	0	0	6
ATATAC/GTATAT	3	1	0	0	0	0	0	0	0	0	0	0	0	0	0	0	0	0	0	0	0	0	0	0	0	0	0	0	4
ATATAG/CTATAT	0	1	0	0	0	0	0	0	0	0	0	0	0	0	0	0	0	0	0	0	0	0	0	0	0	0	0	0	1
ATATCC/GGATAT	1	1	0	0	0	0	0	0	0	0	0	0	0	0	0	0	0	0	0	0	0	0	0	0	0	0	0	0	2
ATCACC/GGTGAT	14	1	1	0	2	0	0	0	0	0	0	0	0	0	0	0	0	0	0	0	1	0	0	0	0	0	0	0	19
ATCACG/CGTGAT	2	1	0	0	0	0	0	0	0	0	0	0	0	0	0	0	0	0	0	0	0	0	0	0	0	0	0	0	3
ATCAGC/GCTGAT	5	0	0	0	0	0	0	0	0	0	0	0	0	0	0	0	0	0	0	0	0	0	0	0	0	0	0	0	5
ATCAGG/CCTGAT	1	0	0	0	0	0	0	0	0	0	0	0	0	0	0	0	0	0	0	0	0	0	0	0	0	0	0	0	1
ATCCAC/GTGGAT	1	0	0	0	0	0	0	0	0	0	0	0	0	0	0	0	0	0	0	0	0	0	0	0	0	0	0	0	1
ATCCGC/GCGGAT	0	0	0	0	0	1	0	0	0	0	0	0	0	0	0	0	0	0	0	0	0	0	0	0	0	0	0	0	1
ATCCGG/CCGGAT	11	1	0	0	0	0	0	0	0	0	0	0	0	0	0	0	0	0	0	0	0	0	0	0	0	0	0	1	13
ATCCTC/GAGGAT	6	2	1	0	0	0	0	0	0	0	0	0	0	0	0	0	0	0	0	0	0	0	0	0	0	0	0	0	9
ATCGAC/GTCGAT	1	0	0	0	0	0	0	0	0	0	0	0	0	0	0	0	0	0	0	0	0	0	0	0	0	0	0	0	1
ATCGCC/GGCGAT	6	0	0	0	0	0	0	0	0	0	0	0	0	0	0	0	0	0	0	0	0	0	0	0	0	0	0	0	6
ATCGTC/GACGAT	2	0	0	0	0	0	0	0	0	0	0	0	0	0	0	0	0	0	0	0	0	0	0	0	0	0	0	0	2
ATCTAC/GTAGAT	1	2	0	0	0	0	0	0	0	0	0	0	0	0	0	0	0	0	0	0	0	0	0	0	0	0	0	0	3
ATCTAG/CTAGAT	5	2	0	0	0	0	0	0	0	0	0	0	0	0	0	0	0	0	0	0	0	0	0	0	0	0	0	0	7
ATCTCC/GGAGAT	11	3	1	0	0	0	0	0	0	0	0	0	0	0	0	0	0	0	0	0	0	0	0	0	0	0	0	0	15
ATCTCG/CGAGAT	2	0	0	0	0	0	0	0	0	0	0	0	0	0	0	0	0	0	0	0	0	0	0	0	0	0	0	0	2
ATCTGC/GCAGAT	0	1	0	0	0	0	0	0	0	0	0	0	0	0	0	0	0	0	0	0	0	0	0	0	0	0	0	0	1
ATCTGG/CCAGAT	3	0	0	0	0	0	0	0	0	0	0	0	0	0	0	0	0	0	0	0	0	0	0	0	0	0	0	0	3
ATGACC/GGTCAT	1	0	0	0	0	0	0	0	0	0	0	0	0	0	0	0	0	0	0	0	0	0	0	0	0	0	0	0	1
ATGAGC/GCTCAT	1	1	0	0	0	0	0	0	0	0	0	0	0	0	0	0	0	0	0	0	0	0	0	0	0	0	0	0	2
ATGCCC/GGGCAT	1	0	0	0	0	0	0	0	0	0	0	0	0	0	0	0	0	0	0	0	0	0	0	0	0	0	0	0	1
ATGTGC/GCACAT	1	0	0	0	0	0	0	0	0	0	0	0	0	0	0	0	0	0	0	0	0	0	0	0	0	0	0	0	1

## Sheet: S5
Supplementary Table S5. Frequency and distribution of the repeat motif types (considering sequence complementary) in nine chromosomes of the cabbage genome.
	Whole genome		C1		C2		C3		C4		C5		C6		C7		C8		C9
Repeats	Number	%	Number	%	Number	%	Number	%	Number	%	Number	%	Number	%	Number	%	Number	%	Number	%
A/T	18364	97.29	1617	97.29	1879	96.66	2722	97.49	2028	97.73	1938	96.56	1488	97.57	1798	97.4	1689	97.35	2068	97.23
C/G	512	2.71	45	2.71	65	3.34	70	2.51	47	2.27	69	3.44	37	2.43	48	2.6	46	2.65	59	2.77
Total number Mono-	18876		1662		1944		2792		2075		2007		1525		1846		1735		2127
AC/GT	985	3.73	96	4.08	95	3.22	162	4.23	118	3.92	95	3.94	64	2.92	93	3.64	100	4.26	106	3.48
AG/CT	7501	28.39	699	29.73	734	24.89	1072	27.97	818	27.19	793	32.85	590	26.94	726	28.41	747	31.8	878	28.79
AT/AT	17938	67.88	1556	66.18	2120	71.89	2598	67.8	2071	68.85	1526	63.21	1536	70.14	1736	67.95	1502	63.94	2066	67.74
CG/CG	1	0	0	0	0	0	0	0	1	0.03	0	0	0	0	0	0	0	0	0	0
Total number Di-	26425		2351		2949		3832		3008		2414		2190		2555		2349		3050
AAC/GTT	1313	10.72	138	11.92	120	9.91	181	10.13	143	10.43	131	10.85	120	11.23	162	13.06	121	10.69	147	10.32
AAG/CTT	4131	33.71	379	32.73	410	33.86	609	34.1	497	36.25	378	31.32	334	31.24	409	32.98	379	33.48	500	35.11
AAT/ATT	2457	20.05	213	18.39	271	22.38	351	19.65	268	19.55	234	19.39	218	20.39	267	21.53	183	16.17	279	19.59
ACC/GGT	760	6.2	72	6.22	71	5.86	115	6.44	86	6.27	88	7.29	67	6.27	73	5.89	73	6.45	74	5.2
ACG/CGT	124	1.01	13	1.12	12	0.99	19	1.06	15	1.09	10	0.83	12	1.12	7	0.56	12	1.06	19	1.33
ACT/AGT	188	1.53	21	1.81	22	1.82	27	1.51	18	1.31	21	1.74	23	2.15	15	1.21	19	1.68	17	1.19
AGC/GCT	371	3.03	39	3.37	29	2.39	46	2.58	42	3.06	42	3.48	29	2.71	35	2.82	42	3.71	54	3.79
AGG/CCT	1052	8.59	102	8.81	104	8.59	153	8.57	127	9.26	125	10.36	89	8.33	100	8.06	118	10.42	100	7.02
ATC/GAT	1695	13.83	158	13.64	154	12.72	270	15.12	165	12.04	162	13.42	166	15.53	152	12.26	165	14.58	215	15.1
CCG/CGG	162	1.32	23	1.99	18	1.49	15	0.84	10	0.73	16	1.33	11	1.03	20	1.61	20	1.77	19	1.33
Total number Tri-	12253		1158		1211		1786		1371		1207		1069		1240		1132		1424
AAAC/GTTT	456	10.29	51	12.85	41	8.67	60	10.4	52	10.34	47	11.03	37	9.41	56	11.94	50	12.29	39	7.62
AAAG/CTTT	534	12.05	49	12.34	54	11.42	75	13	49	9.74	55	12.91	48	12.21	49	10.45	54	13.27	65	12.7
AAAT/ATTT	1878	42.36	170	42.82	229	48.41	233	40.38	220	43.74	165	38.73	160	40.71	205	43.71	139	34.15	226	44.14
AACC/GGTT	57	1.29	5	1.26	6	1.27	4	0.69	8	1.59	9	2.11	8	2.04	4	0.85	5	1.23	6	1.17
AACG/CGTT	9	0.2	1	0.25	0	0	2	0.35	2	0.4	2	0.47	1	0.25	0	0	0	0	1	0.2
AACT/AGTT	82	1.85	7	1.76	9	1.9	15	2.6	8	1.59	13	3.05	6	1.53	5	1.07	5	1.23	10	1.95
AAGC/GCTT	33	0.74	5	1.26	1	0.21	0	0	4	0.8	1	0.23	4	1.02	8	1.71	4	0.98	4	0.78
AAGG/CCTT	80	1.8	7	1.76	5	1.06	6	1.04	6	1.19	12	2.82	8	2.04	14	2.99	8	1.97	12	2.34
AAGT/ACTT	12	0.27	1	0.25	1	0.21	2	0.35	2	0.4	1	0.23	2	0.51	2	0.43	0	0	1	0.2
AATC/GATT	230	5.19	20	5.04	14	2.96	31	5.37	29	5.77	24	5.63	23	5.85	13	2.77	34	8.35	24	4.69
AATG/CATT	86	1.94	6	1.51	8	1.69	10	1.73	9	1.79	6	1.41	13	3.31	14	2.99	13	3.19	3	0.59
AATT/AATT	312	7.04	21	5.29	42	8.88	33	5.72	37	7.36	40	9.39	19	4.83	37	7.89	29	7.13	31	6.05
ACAG/CTGT	12	0.27	1	0.25	4	0.85	1	0.17	0	0	0	0	2	0.51	3	0.64	0	0	0	0
ACCC/GGGT	5	0.11	0	0	0	0	2	0.35	0	0	1	0.23	0	0	0	0	0	0	1	0.2
ACCG/CGGT	1	0.02	0	0	1	0.21	0	0	0	0	0	0	0	0	0	0	0	0	0	0
ACCT/AGGT	6	0.14	1	0.25	0	0	1	0.17	1	0.2	0	0	1	0.25	0	0	0	0	2	0.39
ACGC/GCGT	5	0.11	1	0.25	0	0	0	0	0	0	0	0	2	0.51	0	0	0	0	2	0.39
ACGG/CCGT	2	0.05	0	0	0	0	0	0	0	0	0	0	0	0	0	0	2	0.49	0	0
ACGT/ACGT	5	0.11	0	0	0	0	0	0	2	0.4	1	0.23	0	0	0	0	0	0	2	0.39
ACTC/GAGT	52	1.17	3	0.76	4	0.85	10	1.73	4	0.8	4	0.94	9	2.29	8	1.71	4	0.98	4	0.78
ACTG/CAGT	5	0.11	0	0	1	0.21	0	0	1	0.2	0	0	1	0.25	0	0	1	0.25	1	0.2
AGCC/GGCT	6	0.14	0	0	0	0	2	0.35	3	0.6	0	0	0	0	0	0	1	0.25	0	0
AGCG/CGCT	3	0.07	0	0	0	0	0	0	0	0	0	0	0	0	0	0	1	0.25	2	0.39
AGCT/AGCT	9	0.2	0	0	1	0.21	2	0.35	2	0.4	0	0	1	0.25	1	0.21	0	0	2	0.39
AGGC/GCCT	3	0.07	0	0	1	0.21	1	0.17	0	0	0	0	0	0	1	0.21	0	0	0	0
AGGG/CCCT	60	1.35	4	1.01	8	1.69	8	1.39	10	1.99	5	1.17	8	2.04	5	1.07	6	1.47	6	1.17
ATAC/GTAT	119	2.68	11	2.77	10	2.11	17	2.95	15	2.98	15	3.52	10	2.54	10	2.13	9	2.21	20	3.91
ATAG/CTAT	302	6.81	26	6.55	27	5.71	47	8.15	29	5.77	21	4.93	29	7.38	29	6.18	33	8.11	39	7.62
ATCC/GGAT	21	0.47	0	0	1	0.21	6	1.04	5	0.99	2	0.47	1	0.25	0	0	3	0.74	2	0.39
ATCG/CGAT	17	0.38	4	1.01	1	0.21	1	0.17	3	0.6	0	0	0	0	3	0.64	1	0.25	3	0.59
ATGC/GCAT	31	0.7	3	0.76	4	0.85	8	1.39	2	0.4	2	0.47	0	0	2	0.43	5	1.23	4	0.78
Total number Tetra-	4433		397		473		577		503		426		393		469		407		512
AAAAC/GTTTT	131	8.7	16	14.04	13	7.93	15	7.32	12	6.38	13	10	8	6.56	10	6.25	19	11.73	21	11.86
AAAAG/CTTTT	104	6.91	6	5.26	11	6.71	20	9.76	14	7.45	10	7.69	7	5.74	13	8.12	10	6.17	7	3.95
AAAAT/ATTTT	274	18.21	14	12.28	35	21.34	35	17.07	33	17.55	30	23.08	27	22.13	28	17.5	26	16.05	31	17.51
AAACC/GGTTT	82	5.45	8	7.02	12	7.32	11	5.37	14	7.45	4	3.08	7	5.74	6	3.75	7	4.32	9	5.08
AAACG/CGTTT	6	0.4	0	0	0	0	1	0.49	1	0.53	1	0.77	3	2.46	0	0	0	0	0	0
AAACT/AGTTT	8	0.53	1	0.88	1	0.61	0	0	2	1.06	1	0.77	0	0	1	0.62	2	1.23	0	0
AAAGC/GCTTT	4	0.27	0	0	0	0	0	0	1	0.53	1	0.77	0	0	1	0.62	1	0.62	0	0
AAAGG/CCTTT	5	0.33	1	0.88	0	0	0	0	0	0	1	0.77	1	0.82	0	0	1	0.62	1	0.56
AAAGT/ACTTT	3	0.2	0	0	1	0.61	1	0.49	0	0	0	0	0	0	0	0	1	0.62	0	0
AAATC/GATTT	36	2.39	3	2.63	4	2.44	5	2.44	2	1.06	4	3.08	2	1.64	4	2.5	5	3.09	3	1.69
AAATG/CATTT	9	0.6	2	1.75	0	0	1	0.49	0	0	0	0	2	1.64	0	0	1	0.62	2	1.13
AAATT/AATTT	52	3.46	4	3.51	3	1.83	10	4.88	8	4.26	3	2.31	2	1.64	7	4.38	7	4.32	3	1.69
AACAC/GTGTT	16	1.06	0	0	3	1.83	5	2.44	1	0.53	0	0	1	0.82	2	1.25	1	0.62	1	0.56
AACAG/CTGTT	4	0.27	0	0	1	0.61	1	0.49	0	0	1	0.77	0	0	0	0	0	0	1	0.56
AACAT/ATGTT	3	0.2	0	0	0	0	0	0	1	0.53	1	0.77	0	0	0	0	1	0.62	0	0
AACCC/GGGTT	4	0.27	0	0	0	0	0	0	2	1.06	0	0	0	0	0	0	1	0.62	0	0
AACCG/CGGTT	352	23.39	31	27.19	35	21.34	48	23.41	41	21.81	32	24.62	26	21.31	41	25.62	39	24.07	48	27.12
AACCT/AGGTT	1	0.07	1	0.88	0	0	0	0	0	0	0	0	0	0	0	0	0	0	0	0
AACGG/CCGTT	5	0.33	1	0.88	0	0	0	0	2	1.06	0	0	0	0	1	0.62	0	0	0	0
AACTC/GAGTT	10	0.66	1	0.88	1	0.61	2	0.98	1	0.53	1	0.77	2	1.64	1	0.62	1	0.62	0	0
AACTG/CAGTT	5	0.33	0	0	2	1.22	1	0.49	1	0.53	0	0	0	0	0	0	0	0	1	0.56
AACTT/AAGTT	4	0.27	0	0	1	0.61	1	0.49	1	0.53	0	0	1	0.82	0	0	0	0	0	0
AAGAC/GTCTT	3	0.2	0	0	1	0.61	0	0	0	0	1	0.77	0	0	0	0	0	0	1	0.56
AAGAG/CTCTT	46	3.06	4	3.51	7	4.27	5	2.44	5	2.66	3	2.31	7	5.74	5	3.12	5	3.09	4	2.26
AAGAT/ATCTT	1	0.07	0	0	0	0	0	0	0	0	0	0	0	0	0	0	1	0.62	0	0
AAGCG/CGCTT	2	0.13	0	0	0	0	1	0.49	1	0.53	0	0	0	0	0	0	0	0	0	0
AAGCT/AGCTT	2	0.13	0	0	0	0	0	0	0	0	0	0	0	0	0	0	0	0	0	0
AAGGC/GCCTT	3	0.2	0	0	0	0	0	0	0	0	0	0	0	0	1	0.62	1	0.62	1	0.56
AAGGG/CCCTT	2	0.13	0	0	1	0.61	0	0	0	0	0	0	0	0	0	0	1	0.62	0	0
AAGGT/ACCTT	1	0.07	0	0	0	0	0	0	0	0	0	0	0	0	1	0.62	0	0	0	0
AAGTC/GACTT	1	0.07	0	0	1	0.61	0	0	0	0	0	0	0	0	0	0	0	0	0	0
AAGTG/CACTT	2	0.13	0	0	0	0	0	0	1	0.53	1	0.77	0	0	0	0	0	0	0	0
AATAC/GTATT	6	0.4	0	0	4	2.44	0	0	1	0.53	0	0	0	0	1	0.62	0	0	0	0
AATAG/CTATT	2	0.13	0	0	0	0	1	0.49	0	0	0	0	0	0	1	0.62	0	0	0	0
AATAT/ATATT	47	3.12	5	4.39	3	1.83	3	1.46	3	1.6	2	1.54	4	3.28	6	3.75	10	6.17	6	3.39
AATCC/GGATT	8	0.53	0	0	1	0.61	0	0	1	0.53	2	1.54	0	0	2	1.25	0	0	2	1.13
AATCG/CGATT	13	0.86	2	1.75	1	0.61	3	1.46	2	1.06	0	0	0	0	0	0	3	1.85	1	0.56
AATCT/AGATT	8	0.53	4	3.51	0	0	0	0	0	0	1	0.77	0	0	0	0	1	0.62	1	0.56
AATGC/GCATT	2	0.13	0	0	1	0.61	0	0	0	0	0	0	1	0.82	0	0	0	0	0	0
AATGG/CCATT	10	0.66	0	0	0	0	0	0	0	0	0	0	0	0	0	0	0	0	0	0
AATGT/ACATT	2	0.13	0	0	0	0	0	0	0	0	0	0	1	0.82	1	0.62	0	0	0	0
AATTC/GAATT	18	1.2	1	0.88	0	0	3	1.46	4	2.13	1	0.77	2	1.64	2	1.25	0	0	4	2.26
ACACC/GGTGT	6	0.4	0	0	1	0.61	2	0.98	1	0.53	0	0	0	0	0	0	0	0	1	0.56
ACACG/CGTGT	2	0.13	0	0	0	0	2	0.98	0	0	0	0	0	0	0	0	0	0	0	0
ACACT/AGTGT	1	0.07	0	0	0	0	0	0	0	0	0	0	0	0	0	0	0	0	1	0.56
ACAGG/CCTGT	2	0.13	0	0	0	0	0	0	0	0	1	0.77	1	0.82	0	0	0	0	0	0
ACCCC/GGGGT	1	0.07	0	0	0	0	0	0	1	0.53	0	0	0	0	0	0	0	0	0	0
ACCCG/CGGGT	10	0.66	0	0	0	0	1	0.49	1	0.53	0	0	2	1.64	3	1.88	1	0.62	2	1.13
ACCGC/GCGGT	2	0.13	1	0.88	0	0	0	0	1	0.53	0	0	0	0	0	0	0	0	0	0
ACCGG/CCGGT	2	0.13	0	0	0	0	1	0.49	1	0.53	0	0	0	0	0	0	0	0	0	0
ACCGT/ACGGT	1	0.07	0	0	0	0	0	0	1	0.53	0	0	0	0	0	0	0	0	0	0
ACCTC/GAGGT	1	0.07	0	0	1	0.61	0	0	0	0	0	0	0	0	0	0	0	0	0	0
ACCTG/CAGGT	1	0.07	0	0	0	0	0	0	1	0.53	0	0	0	0	0	0	0	0	0	0
ACGAG/CTCGT	3	0.2	0	0	0	0	0	0	1	0.53	1	0.77	0	0	0	0	0	0	1	0.56
ACGCC/GGCGT	1	0.07	0	0	0	0	1	0.49	0	0	0	0	0	0	0	0	0	0	0	0
ACGCG/CGCGT	1	0.07	0	0	0	0	0	0	0	0	1	0.77	0	0	0	0	0	0	0	0
ACGGC/GCCGT	1	0.07	0	0	0	0	0	0	0	0	1	0.77	0	0	0	0	0	0	0	0
ACGGG/CCCGT	10	0.66	0	0	0	0	1	0.49	1	0.53	1	0.77	1	0.82	1	0.62	1	0.62	3	1.69
ACGTC/GACGT	1	0.07	0	0	0	0	0	0	0	0	0	0	0	0	1	0.62	0	0	0	0
ACTCT/AGAGT	2	0.13	0	0	0	0	0	0	1	0.53	1	0.77	0	0	0	0	0	0	0	0
ACTGC/GCAGT	2	0.13	1	0.88	0	0	0	0	0	0	0	0	0	0	0	0	1	0.62	0	0
ACTGG/CCAGT	17	1.13	0	0	2	1.22	1	0.49	1	0.53	3	2.31	1	0.82	2	1.25	2	1.23	2	1.13
AGAGC/GCTCT	4	0.27	0	0	1	0.61	0	0	1	0.53	0	0	0	0	0	0	0	0	2	1.13
AGAGG/CCTCT	26	1.73	3	2.63	4	2.44	4	1.95	5	2.66	3	2.31	2	1.64	1	0.62	2	1.23	2	1.13
AGCCC/GGGCT	1	0.07	0	0	0	0	0	0	1	0.53	0	0	0	0	0	0	0	0	0	0
AGCCG/CGGCT	13	0.86	0	0	1	0.61	0	0	3	1.6	2	1.54	2	1.64	2	1.25	0	0	2	1.13
AGCTC/GAGCT	3	0.2	0	0	1	0.61	0	0	0	0	0	0	0	0	1	0.62	0	0	1	0.56
ATACG/CGTAT	1	0.07	0	0	0	0	0	0	1	0.53	0	0	0	0	0	0	0	0	0	0
ATAGG/CCTAT	2	0.13	0	0	0	0	0	0	0	0	0	0	0	0	2	1.25	0	0	0	0
ATATC/GATAT	8	0.53	0	0	0	0	1	0.49	2	1.06	0	0	1	0.82	3	1.88	0	0	1	0.56
ATCAC/GTGAT	6	0.4	0	0	2	1.22	1	0.49	0	0	0	0	1	0.82	1	0.62	0	0	1	0.56
ATCAG/CTGAT	5	0.33	0	0	0	0	1	0.49	0	0	0	0	1	0.82	1	0.62	0	0	2	1.13
ATCCC/GGGAT	1	0.07	0	0	0	0	1	0.49	0	0	0	0	0	0	0	0	0	0	0	0
ATCCG/CGGAT	7	0.47	0	0	0	0	1	0.49	1	0.53	1	0.77	0	0	1	0.62	1	0.62	2	1.13
ATCGC/GCGAT	1	0.07	0	0	0	0	0	0	0	0	0	0	1	0.82	0	0	0	0	0	0
ATCTC/GAGAT	11	0.73	2	1.75	1	0.61	3	1.46	1	0.53	0	0	0	0	2	1.25	2	1.23	0	0
ATGAC/GTCAT	1	0.07	0	0	0	0	1	0.49	0	0	0	0	0	0	0	0	0	0	0	0
ATGCC/GGCAT	1	0.07	0	0	0	0	0	0	0	0	0	0	0	0	0	0	1	0.62	0	0
CCCCG/CGGGG	2	0.13	0	0	0	0	1	0.49	0	0	0	0	1	0.82	0	0	0	0	0	0
CCCGG/CCGGG	48	3.19	2	1.75	7	4.27	9	4.39	7	3.72	1	0.77	4	3.28	4	2.5	6	3.7	6	3.39
Total number Penta-	1505		114		164		205		188		130		122		160		162		177
AAAAAC/GTTTTT	57	5.41	9	9.68	8	7.21	10	8.4	4	3.57	6	5.22	4	4.26	5	3.76	6	5.61	3	2.7
AAAAAG/CTTTTT	63	5.98	6	6.45	5	4.5	7	5.88	8	7.14	6	5.22	6	6.38	10	7.52	5	4.67	3	2.7
AAAAAT/ATTTTT	90	8.54	10	10.75	7	6.31	8	6.72	8	7.14	7	6.09	7	7.45	13	9.77	13	12.15	10	9.01
AAAACC/GGTTTT	12	1.14	3	3.23	1	0.9	1	0.84	0	0	1	0.87	1	1.06	2	1.5	1	0.93	2	1.8
AAAACT/AGTTTT	2	0.19	0	0	1	0.9	0	0	0	0	0	0	0	0	1	0.75	0	0	0	0
AAAAGC/GCTTTT	2	0.19	0	0	1	0.9	0	0	0	0	0	0	0	0	1	0.75	0	0	0	0
AAAAGG/CCTTTT	5	0.47	0	0	0	0	0	0	0	0	0	0	1	1.06	3	2.26	1	0.93	0	0
AAAATC/GATTTT	16	1.52	1	1.08	2	1.8	1	0.84	4	3.57	1	0.87	2	2.13	2	1.5	1	0.93	2	1.8
AAAATG/CATTTT	8	0.76	2	2.15	0	0	0	0	0	0	0	0	2	2.13	1	0.75	1	0.93	2	1.8
AAAATT/AATTTT	45	4.27	4	4.3	4	3.6	7	5.88	4	3.57	3	2.61	5	5.32	4	3.01	6	5.61	6	5.41
AAACAC/GTGTTT	6	0.57	0	0	0	0	2	1.68	0	0	0	0	1	1.06	0	0	2	1.87	0	0
AAACAG/CTGTTT	4	0.38	1	1.08	1	0.9	2	1.68	0	0	0	0	0	0	0	0	0	0	0	0
AAACAT/ATGTTT	2	0.19	0	0	0	0	0	0	0	0	0	0	1	1.06	0	0	0	0	1	0.9
AAACCC/GGGTTT	6	0.57	0	0	0	0	0	0	2	1.79	1	0.87	2	2.13	0	0	0	0	1	0.9
AAACCG/CGGTTT	1	0.09	0	0	0	0	0	0	0	0	0	0	0	0	0	0	0	0	1	0.9
AAACCT/AGGTTT	3	0.28	0	0	0	0	0	0	0	0	1	0.87	1	1.06	1	0.75	0	0	0	0
AAACGC/GCGTTT	3	0.28	1	1.08	0	0	0	0	1	0.89	0	0	0	0	0	0	1	0.93	0	0
AAACGG/CCGTTT	1	0.09	0	0	0	0	0	0	0	0	0	0	1	1.06	0	0	0	0	0	0
AAACGT/ACGTTT	2	0.19	1	1.08	1	0.9	0	0	0	0	0	0	0	0	0	0	0	0	0	0
AAACTC/GAGTTT	1	0.09	0	0	0	0	0	0	0	0	0	0	1	1.06	0	0	0	0	0	0
AAACTG/CAGTTT	2	0.19	0	0	0	0	0	0	0	0	1	0.87	0	0	0	0	0	0	0	0
AAACTT/AAGTTT	1	0.09	0	0	0	0	0	0	1	0.89	0	0	0	0	0	0	0	0	0	0
AAAGAG/CTCTTT	16	1.52	1	1.08	2	1.8	4	3.36	0	0	4	3.48	2	2.13	3	2.26	0	0	0	0
AAAGCC/GGCTTT	3	0.28	0	0	0	0	1	0.84	0	0	1	0.87	1	1.06	0	0	0	0	0	0
AAAGCG/CGCTTT	1	0.09	0	0	0	0	0	0	0	0	0	0	0	0	0	0	1	0.93	0	0
AAAGGC/GCCTTT	1	0.09	0	0	0	0	0	0	0	0	0	0	0	0	0	0	1	0.93	0	0
AAAGGG/CCCTTT	4	0.38	1	1.08	2	1.8	0	0	0	0	0	0	0	0	0	0	0	0	0	0
AAAGTG/CACTTT	2	0.19	0	0	1	0.9	0	0	0	0	0	0	0	0	1	0.75	0	0	0	0
AAAGTT/AACTTT	1	0.09	0	0	0	0	0	0	1	0.89	0	0	0	0	0	0	0	0	0	0
AAATAC/GTATTT	3	0.28	0	0	0	0	1	0.84	0	0	0	0	0	0	1	0.75	1	0.93	0	0
AAATAG/CTATTT	2	0.19	0	0	0	0	0	0	1	0.89	0	0	1	1.06	0	0	0	0	0	0
AAATAT/ATATTT	31	2.94	1	1.08	2	1.8	1	0.84	6	5.36	3	2.61	2	2.13	5	3.76	4	3.74	5	4.5
AAATCC/GGATTT	5	0.47	0	0	1	0.9	0	0	1	0.89	1	0.87	0	0	0	0	0	0	1	0.9
AAATCG/CGATTT	5	0.47	1	1.08	0	0	1	0.84	0	0	2	1.74	0	0	1	0.75	0	0	0	0
AAATCT/AGATTT	2	0.19	0	0	0	0	0	0	0	0	0	0	1	1.06	0	0	0	0	0	0
AAATGC/GCATTT	1	0.09	0	0	0	0	0	0	0	0	0	0	1	1.06	0	0	0	0	0	0
AAATGG/CCATTT	1	0.09	0	0	0	0	0	0	0	0	1	0.87	0	0	0	0	0	0	0	0
AAATGT/ACATTT	5	0.47	0	0	0	0	0	0	0	0	4	3.48	1	1.06	0	0	0	0	0	0
AAATTC/GAATTT	3	0.28	0	0	1	0.9	0	0	0	0	0	0	0	0	0	0	1	0.93	1	0.9
AAATTG/CAATTT	4	0.38	1	1.08	0	0	1	0.84	0	0	0	0	0	0	0	0	0	0	2	1.8
AAATTT/AAATTT	4	0.38	0	0	0	0	1	0.84	2	1.79	0	0	0	0	0	0	0	0	1	0.9
AACAAG/CTTGTT	11	1.04	2	2.15	1	0.9	0	0	0	0	1	0.87	1	1.06	1	0.75	4	3.74	1	0.9
AACACC/GGTGTT	6	0.57	0	0	1	0.9	1	0.84	1	0.89	1	0.87	0	0	0	0	1	0.93	1	0.9
AACACG/CGTGTT	1	0.09	0	0	0	0	0	0	0	0	0	0	0	0	0	0	0	0	1	0.9
AACAGC/GCTGTT	2	0.19	0	0	0	0	0	0	0	0	0	0	0	0	1	0.75	1	0.93	0	0
AACATC/GATGTT	3	0.28	0	0	0	0	1	0.84	0	0	0	0	1	1.06	1	0.75	0	0	0	0
AACATG/CATGTT	5	0.47	1	1.08	0	0	0	0	1	0.89	0	0	0	0	0	0	0	0	2	1.8
AACCAC/GTGGTT	2	0.19	0	0	0	0	0	0	0	0	1	0.87	0	0	0	0	0	0	0	0
AACCAG/CTGGTT	1	0.09	0	0	0	0	0	0	0	0	0	0	0	0	0	0	1	0.93	0	0
AACCCG/CGGGTT	9	0.85	1	1.08	0	0	3	2.52	2	1.79	2	1.74	0	0	1	0.75	0	0	0	0
AACCCT/AGGGTT	2	0.19	1	1.08	0	0	0	0	0	0	0	0	0	0	0	0	0	0	1	0.9
AACCGC/GCGGTT	11	1.04	1	1.08	2	1.8	0	0	1	0.89	0	0	1	1.06	3	2.26	1	0.93	1	0.9
AACCGT/ACGGTT	1	0.09	0	0	0	0	0	0	0	0	0	0	0	0	0	0	0	0	1	0.9
AACCTG/CAGGTT	1	0.09	0	0	0	0	0	0	0	0	0	0	0	0	1	0.75	0	0	0	0
AACGAC/GTCGTT	1	0.09	1	1.08	0	0	0	0	0	0	0	0	0	0	0	0	0	0	0	0
AACGGT/ACCGTT	2	0.19	0	0	0	0	0	0	0	0	0	0	0	0	1	0.75	0	0	1	0.9
AACTAC/GTAGTT	1	0.09	0	0	0	0	0	0	0	0	0	0	0	0	1	0.75	0	0	0	0
AACTCT/AGAGTT	1	0.09	0	0	0	0	0	0	0	0	0	0	0	0	0	0	0	0	1	0.9
AACTGC/GCAGTT	2	0.19	0	0	1	0.9	0	0	0	0	0	0	0	0	1	0.75	0	0	0	0
AACTGG/CCAGTT	1	0.09	0	0	0	0	0	0	0	0	0	0	0	0	0	0	1	0.93	0	0
AACTGT/ACAGTT	1	0.09	0	0	0	0	0	0	0	0	0	0	0	0	0	0	1	0.93	0	0
AACTTG/CAAGTT	1	0.09	0	0	0	0	0	0	0	0	0	0	0	0	1	0.75	0	0	0	0
AAGACC/GGTCTT	8	0.76	1	1.08	3	2.7	0	0	1	0.89	1	0.87	0	0	0	0	0	0	2	1.8
AAGACG/CGTCTT	8	0.76	1	1.08	0	0	1	0.84	0	0	1	0.87	1	1.06	1	0.75	3	2.8	0	0
AAGAGC/GCTCTT	1	0.09	0	0	0	0	1	0.84	0	0	0	0	0	0	0	0	0	0	0	0
AAGAGG/CCTCTT	27	2.56	1	1.08	3	2.7	4	3.36	4	3.57	3	2.61	3	3.19	1	0.75	2	1.87	5	4.5
AAGATC/GATCTT	4	0.38	0	0	0	0	1	0.84	0	0	2	1.74	0	0	0	0	1	0.93	0	0
AAGATG/CATCTT	28	2.66	3	3.23	1	0.9	6	5.04	1	0.89	3	2.61	2	2.13	8	6.02	1	0.93	2	1.8
AAGCAC/GTGCTT	1	0.09	0	0	0	0	0	0	0	0	0	0	0	0	0	0	1	0.93	0	0
AAGCAG/CTGCTT	4	0.38	0	0	0	0	0	0	1	0.89	0	0	0	0	1	0.75	2	1.87	0	0
AAGCAT/ATGCTT	2	0.19	0	0	0	0	0	0	0	0	0	0	0	0	0	0	1	0.93	1	0.9
AAGCCC/GGGCTT	55	5.22	7	7.53	4	3.6	8	6.72	6	5.36	5	4.35	6	6.38	6	4.51	4	3.74	2	1.8
AAGCCG/CGGCTT	1	0.09	0	0	0	0	0	0	0	0	0	0	0	0	0	0	1	0.93	0	0
AAGCCT/AGGCTT	3	0.28	0	0	1	0.9	0	0	0	0	0	0	1	1.06	0	0	0	0	0	0
AAGCGC/GCGCTT	1	0.09	0	0	0	0	0	0	0	0	0	0	0	0	0	0	0	0	1	0.9
AAGCGG/CCGCTT	1	0.09	0	0	0	0	0	0	1	0.89	0	0	0	0	0	0	0	0	0	0
AAGCTC/GAGCTT	1	0.09	0	0	0	0	0	0	0	0	0	0	1	1.06	0	0	0	0	0	0
AAGCTG/CAGCTT	2	0.19	1	1.08	0	0	0	0	0	0	0	0	0	0	0	0	0	0	1	0.9
AAGGAC/GTCCTT	1	0.09	0	0	1	0.9	0	0	0	0	0	0	0	0	0	0	0	0	0	0
AAGGAG/CTCCTT	26	2.47	0	0	1	0.9	2	1.68	4	3.57	5	4.35	3	3.19	4	3.01	5	4.67	2	1.8
AAGGCG/CGCCTT	1	0.09	0	0	0	0	0	0	1	0.89	0	0	0	0	0	0	0	0	0	0
AAGGGG/CCCCTT	4	0.38	0	0	0	0	0	0	1	0.89	0	0	1	1.06	0	0	0	0	2	1.8
AAGGTC/GACCTT	1	0.09	0	0	0	0	0	0	0	0	0	0	0	0	1	0.75	0	0	0	0
AAGGTG/CACCTT	3	0.28	0	0	0	0	1	0.84	0	0	0	0	0	0	1	0.75	1	0.93	0	0
AAGTAG/CTACTT	3	0.28	0	0	1	0.9	0	0	0	0	1	0.87	0	0	0	0	0	0	0	0
AAGTCC/GGACTT	1	0.09	0	0	0	0	0	0	1	0.89	0	0	0	0	0	0	0	0	0	0
AAGTGG/CCACTT	4	0.38	0	0	0	0	0	0	1	0.89	1	0.87	0	0	2	1.5	0	0	0	0
AATAAC/GTTATT	2	0.19	0	0	0	0	0	0	0	0	0	0	0	0	0	0	0	0	1	0.9
AATAAG/CTTATT	1	0.09	0	0	0	0	0	0	0	0	0	0	0	0	1	0.75	0	0	0	0
AATACC/GGTATT	1	0.09	0	0	0	0	0	0	0	0	0	0	1	1.06	0	0	0	0	0	0
AATACG/CGTATT	1	0.09	0	0	0	0	0	0	0	0	1	0.87	0	0	0	0	0	0	0	0
AATAGC/GCTATT	1	0.09	0	0	1	0.9	0	0	0	0	0	0	0	0	0	0	0	0	0	0
AATAGT/ACTATT	2	0.19	0	0	2	1.8	0	0	0	0	0	0	0	0	0	0	0	0	0	0
AATATC/GATATT	2	0.19	0	0	0	0	0	0	1	0.89	0	0	0	0	0	0	1	0.93	0	0
AATATG/CATATT	3	0.28	1	1.08	0	0	0	0	0	0	0	0	0	0	1	0.75	0	0	1	0.9
AATCAC/GTGATT	2	0.19	0	0	0	0	0	0	0	0	1	0.87	0	0	0	0	1	0.93	0	0
AATCAG/CTGATT	15	1.42	1	1.08	2	1.8	2	1.68	1	0.89	2	1.74	1	1.06	3	2.26	2	1.87	1	0.9
AATCAT/ATGATT	2	0.19	0	0	0	0	1	0.84	0	0	0	0	0	0	0	0	0	0	1	0.9
AATCCC/GGGATT	2	0.19	0	0	1	0.9	1	0.84	0	0	0	0	0	0	0	0	0	0	0	0
AATCCG/CGGATT	3	0.28	0	0	0	0	1	0.84	0	0	0	0	1	1.06	0	0	1	0.93	0	0
AATCCT/AGGATT	1	0.09	0	0	0	0	1	0.84	0	0	0	0	0	0	0	0	0	0	0	0
AATCGC/GCGATT	2	0.19	1	1.08	0	0	0	0	0	0	0	0	0	0	1	0.75	0	0	0	0
AATCGG/CCGATT	9	0.85	0	0	2	1.8	2	1.68	1	0.89	1	0.87	0	0	0	0	2	1.87	1	0.9
AATCGT/ACGATT	1	0.09	0	0	0	0	0	0	1	0.89	0	0	0	0	0	0	0	0	0	0
AATCTG/CAGATT	4	0.38	0	0	1	0.9	0	0	0	0	1	0.87	0	0	2	1.5	0	0	0	0
AATGAG/CTCATT	10	0.95	2	2.15	2	1.8	0	0	0	0	0	0	1	1.06	1	0.75	2	1.87	2	1.8
AATGAT/ATCATT	1	0.09	0	0	0	0	1	0.84	0	0	0	0	0	0	0	0	0	0	0	0
AATGCT/AGCATT	3	0.28	0	0	2	1.8	1	0.84	0	0	0	0	0	0	0	0	0	0	0	0
AATGGG/CCCATT	1	0.09	0	0	0	0	0	0	0	0	0	0	0	0	0	0	0	0	1	0.9
AATGTC/GACATT	3	0.28	0	0	1	0.9	0	0	0	0	1	0.87	0	0	0	0	1	0.93	0	0
AATGTG/CACATT	3	0.28	1	1.08	0	0	0	0	1	0.89	0	0	0	0	0	0	0	0	1	0.9
AATGTT/AACATT	1	0.09	0	0	0	0	0	0	0	0	1	0.87	0	0	0	0	0	0	0	0
AATTAG/CTAATT	13	1.23	0	0	1	0.9	1	0.84	4	3.57	1	0.87	0	0	2	1.5	0	0	3	2.7
AATTAT/ATAATT	1	0.09	0	0	0	0	0	0	0	0	0	0	0	0	0	0	1	0.93	0	0
AATTCC/GGAATT	2	0.19	0	0	0	0	1	0.84	0	0	0	0	0	0	0	0	0	0	1	0.9
AATTCG/CGAATT	1	0.09	0	0	0	0	0	0	0	0	0	0	1	1.06	0	0	0	0	0	0
ACACAG/CTGTGT	1	0.09	0	0	0	0	1	0.84	0	0	0	0	0	0	0	0	0	0	0	0
ACACCC/GGGTGT	2	0.19	0	0	0	0	0	0	1	0.89	0	0	1	1.06	0	0	0	0	0	0
ACACCT/AGGTGT	1	0.09	0	0	0	0	0	0	1	0.89	0	0	0	0	0	0	0	0	0	0
ACACGC/GCGTGT	1	0.09	0	0	0	0	0	0	0	0	0	0	0	0	0	0	0	0	1	0.9
ACACTC/GAGTGT	1	0.09	0	0	1	0.9	0	0	0	0	0	0	0	0	0	0	0	0	0	0
ACAGAG/CTCTGT	3	0.28	1	1.08	0	0	1	0.84	0	0	0	0	0	0	0	0	1	0.93	0	0
ACAGCC/GGCTGT	2	0.19	0	0	0	0	0	0	0	0	0	0	1	1.06	1	0.75	0	0	0	0
ACAGGG/CCCTGT	2	0.19	0	0	0	0	1	0.84	0	0	1	0.87	0	0	0	0	0	0	0	0
ACAGTC/GACTGT	1	0.09	0	0	0	0	0	0	0	0	0	0	1	1.06	0	0	0	0	0	0
ACAGTG/CACTGT	1	0.09	0	0	0	0	0	0	0	0	0	0	0	0	0	0	1	0.93	0	0
ACCACG/CGTGGT	1	0.09	1	1.08	0	0	0	0	0	0	0	0	0	0	0	0	0	0	0	0
ACCAGC/GCTGGT	2	0.19	0	0	0	0	0	0	0	0	1	0.87	0	0	1	0.75	0	0	0	0
ACCCAG/CTGGGT	1	0.09	0	0	0	0	0	0	0	0	0	0	0	0	0	0	0	0	1	0.9
ACCCCC/GGGGGT	1	0.09	1	1.08	0	0	0	0	0	0	0	0	0	0	0	0	0	0	0	0
ACCCCG/CGGGGT	1	0.09	0	0	0	0	0	0	0	0	0	0	0	0	0	0	0	0	0	0
ACCCGC/GCGGGT	10	0.95	0	0	4	3.6	0	0	3	2.68	0	0	0	0	1	0.75	0	0	1	0.9
ACCCGG/CCGGGT	4	0.38	0	0	1	0.9	1	0.84	0	0	0	0	1	1.06	0	0	1	0.93	0	0
ACCCTC/GAGGGT	2	0.19	0	0	0	0	0	0	0	0	0	0	0	0	1	0.75	0	0	0	0
ACCCTG/CAGGGT	1	0.09	0	0	0	0	0	0	0	0	0	0	0	0	0	0	0	0	0	0
ACCGCC/GGCGGT	3	0.28	0	0	0	0	1	0.84	1	0.89	0	0	0	0	1	0.75	0	0	0	0
ACCGGC/GCCGGT	1	0.09	0	0	0	0	1	0.84	0	0	0	0	0	0	0	0	0	0	0	0
ACCGTC/GACGGT	2	0.19	0	0	1	0.9	0	0	0	0	1	0.87	0	0	0	0	0	0	0	0
ACCGTG/CACGGT	2	0.19	0	0	0	0	0	0	0	0	0	0	0	0	2	1.5	0	0	0	0
ACCTCC/GGAGGT	3	0.28	0	0	0	0	0	0	2	1.79	0	0	0	0	0	0	0	0	1	0.9
ACCTCT/AGAGGT	1	0.09	0	0	0	0	0	0	0	0	0	0	0	0	1	0.75	0	0	0	0
ACCTGC/GCAGGT	1	0.09	0	0	0	0	1	0.84	0	0	0	0	0	0	0	0	0	0	0	0
ACGAGG/CCTCGT	1	0.09	0	0	0	0	0	0	0	0	1	0.87	0	0	0	0	0	0	0	0
ACGCAG/CTGCGT	3	0.28	0	0	0	0	0	0	1	0.89	1	0.87	1	1.06	0	0	0	0	0	0
ACGCCC/GGGCGT	9	0.85	0	0	3	2.7	0	0	1	0.89	1	0.87	1	1.06	1	0.75	0	0	0	0
ACGCCG/CGGCGT	4	0.38	0	0	1	0.9	0	0	1	0.89	0	0	0	0	2	1.5	0	0	0	0
ACGCTC/GAGCGT	1	0.09	1	1.08	0	0	0	0	0	0	0	0	0	0	0	0	0	0	0	0
ACGGAG/CTCCGT	7	0.66	2	2.15	2	1.8	1	0.84	1	0.89	0	0	1	1.06	0	0	0	0	0	0
ACGGCG/CGCCGT	1	0.09	0	0	0	0	0	0	0	0	0	0	0	0	0	0	1	0.93	0	0
ACGGGG/CCCCGT	1	0.09	0	0	0	0	1	0.84	0	0	0	0	0	0	0	0	0	0	0	0
ACTACC/GGTAGT	1	0.09	0	0	0	0	0	0	0	0	0	0	0	0	0	0	0	0	1	0.9
ACTCCG/CGGAGT	5	0.47	0	0	0	0	0	0	2	1.79	0	0	1	1.06	2	1.5	0	0	0	0
ACTCCT/AGGAGT	1	0.09	0	0	0	0	0	0	0	0	1	0.87	0	0	0	0	0	0	0	0
ACTCTC/GAGAGT	11	1.04	0	0	1	0.9	3	2.52	2	1.79	0	0	2	2.13	0	0	1	0.93	2	1.8
ACTGAG/CTCAGT	2	0.19	0	0	0	0	1	0.84	0	0	0	0	0	0	1	0.75	0	0	0	0
ACTGCC/GGCAGT	1	0.09	0	0	1	0.9	0	0	0	0	0	0	0	0	0	0	0	0	0	0
ACTGCG/CGCAGT	1	0.09	0	0	0	0	0	0	0	0	0	0	0	0	0	0	1	0.93	0	0
ACTGCT/AGCAGT	1	0.09	0	0	0	0	0	0	0	0	0	0	0	0	0	0	1	0.93	0	0
ACTGGG/CCCAGT	2	0.19	1	1.08	0	0	0	0	0	0	0	0	1	1.06	0	0	0	0	0	0
ACTGGT/ACCAGT	2	0.19	1	1.08	0	0	0	0	0	0	0	0	0	0	1	0.75	0	0	0	0
AGAGCC/GGCTCT	1	0.09	0	0	0	0	0	0	0	0	0	0	0	0	1	0.75	0	0	0	0
AGAGGC/GCCTCT	1	0.09	0	0	0	0	0	0	0	0	0	0	0	0	0	0	0	0	1	0.9
AGAGGG/CCCTCT	22	2.09	5	5.38	2	1.8	4	3.36	1	0.89	2	1.74	1	1.06	5	3.76	0	0	1	0.9
AGCAGG/CCTGCT	7	0.66	1	1.08	1	0.9	1	0.84	0	0	1	0.87	0	0	0	0	0	0	2	1.8
AGCCCC/GGGGCT	1	0.09	0	0	0	0	0	0	1	0.89	0	0	0	0	0	0	0	0	0	0
AGCCCG/CGGGCT	2	0.19	1	1.08	0	0	0	0	0	0	1	0.87	0	0	0	0	0	0	0	0
AGCCCT/AGGGCT	1	0.09	0	0	0	0	0	0	0	0	1	0.87	0	0	0	0	0	0	0	0
AGCCGC/GCGGCT	3	0.28	1	1.08	0	0	0	0	0	0	0	0	0	0	0	0	1	0.93	0	0
AGCCGG/CCGGCT	2	0.19	0	0	1	0.9	0	0	0	0	0	0	0	0	0	0	1	0.93	0	0
AGCCTC/GAGGCT	3	0.28	0	0	0	0	0	0	0	0	0	0	1	1.06	0	0	0	0	2	1.8
AGCGGG/CCCGCT	2	0.19	0	0	1	0.9	0	0	1	0.89	0	0	0	0	0	0	0	0	0	0
AGGCCC/GGGCCT	3	0.28	0	0	0	0	0	0	0	0	1	0.87	0	0	1	0.75	1	0.93	0	0
AGGCCG/CGGCCT	2	0.19	0	0	0	0	0	0	0	0	0	0	1	1.06	0	0	0	0	1	0.9
AGGCGG/CCGCCT	4	0.38	1	1.08	0	0	1	0.84	1	0.89	0	0	0	0	1	0.75	0	0	0	0
AGGGGC/GCCCCT	1	0.09	0	0	1	0.9	0	0	0	0	0	0	0	0	0	0	0	0	0	0
AGGGGG/CCCCCT	2	0.19	0	0	0	0	0	0	0	0	0	0	0	0	1	0.75	0	0	0	0
ATACAC/GTGTAT	5	0.47	0	0	0	0	0	0	2	1.79	0	0	0	0	1	0.75	1	0.93	1	0.9
ATACGG/CCGTAT	1	0.09	0	0	1	0.9	0	0	0	0	0	0	0	0	0	0	0	0	0	0
ATACTG/CAGTAT	1	0.09	0	0	0	0	0	0	0	0	0	0	0	0	0	0	1	0.93	0	0
ATAGAG/CTCTAT	6	0.57	1	1.08	0	0	0	0	0	0	2	1.74	1	1.06	0	0	0	0	1	0.9
ATATAC/GTATAT	4	0.38	0	0	0	0	2	1.68	0	0	0	0	0	0	0	0	1	0.93	1	0.9
ATATAG/CTATAT	1	0.09	0	0	1	0.9	0	0	0	0	0	0	0	0	0	0	0	0	0	0
ATATCC/GGATAT	2	0.19	0	0	0	0	0	0	0	0	0	0	1	1.06	1	0.75	0	0	0	0
ATCACC/GGTGAT	19	1.8	0	0	2	1.8	2	1.68	3	2.68	7	6.09	1	1.06	1	0.75	2	1.87	1	0.9
ATCACG/CGTGAT	3	0.28	0	0	0	0	0	0	0	0	0	0	1	1.06	1	0.75	0	0	1	0.9
ATCAGC/GCTGAT	5	0.47	0	0	1	0.9	1	0.84	0	0	0	0	0	0	0	0	2	1.87	1	0.9
ATCAGG/CCTGAT	1	0.09	0	0	0	0	0	0	1	0.89	0	0	0	0	0	0	0	0	0	0
ATCCAC/GTGGAT	1	0.09	0	0	0	0	0	0	0	0	0	0	1	1.06	0	0	0	0	0	0
ATCCGC/GCGGAT	1	0.09	0	0	1	0.9	0	0	0	0	0	0	0	0	0	0	0	0	0	0
ATCCGG/CCGGAT	13	1.23	1	1.08	3	2.7	0	0	0	0	2	1.74	1	1.06	0	0	0	0	3	2.7
ATCCTC/GAGGAT	9	0.85	1	1.08	0	0	1	0.84	1	0.89	3	2.61	1	1.06	1	0.75	0	0	1	0.9
ATCGAC/GTCGAT	1	0.09	0	0	0	0	0	0	0	0	0	0	0	0	1	0.75	0	0	0	0
ATCGCC/GGCGAT	6	0.57	0	0	2	1.8	0	0	0	0	1	0.87	0	0	0	0	2	1.87	1	0.9
ATCGTC/GACGAT	2	0.19	0	0	0	0	1	0.84	0	0	1	0.87	0	0	0	0	0	0	0	0
ATCTAC/GTAGAT	3	0.28	0	0	0	0	2	1.68	1	0.89	0	0	0	0	0	0	0	0	0	0
ATCTAG/CTAGAT	7	0.66	1	1.08	0	0	0	0	0	0	3	2.61	0	0	1	0.75	0	0	0	0
ATCTCC/GGAGAT	15	1.42	1	1.08	3	2.7	1	0.84	3	2.68	2	1.74	1	1.06	0	0	0	0	3	2.7
ATCTCG/CGAGAT	2	0.19	0	0	0	0	0	0	1	0.89	0	0	1	1.06	0	0	0	0	0	0
ATCTGC/GCAGAT	1	0.09	0	0	0	0	0	0	0	0	1	0.87	0	0	0	0	0	0	0	0
ATCTGG/CCAGAT	3	0.28	0	0	0	0	0	0	0	0	0	0	1	1.06	0	0	0	0	1	0.9
ATGACC/GGTCAT	1	0.09	0	0	0	0	0	0	1	0.89	0	0	0	0	0	0	0	0	0	0
ATGAGC/GCTCAT	2	0.19	1	1.08	0	0	1	0.84	0	0	0	0	0	0	0	0	0	0	0	0
ATGCCC/GGGCAT	1	0.09	0	0	0	0	0	0	0	0	1	0.87	0	0	0	0	0	0	0	0
ATGTGC/GCACAT	1	0.09	0	0	1	0.9	0	0	0	0	0	0	0	0	0	0	0	0	0	0
Total number Hexa-	1054		93		111		119		112		115		94		133		107		111
Total number all motif	64546		5775		6852		9311		7257		6299		5393		6403		5892		7401

## Sheet: S6
Supplementary Table S6. Frequency of classified SSR motifs (with repeats 1-6 bp in length) in different genomes.
	Brassica napus L.			Brassica rapa subsp. pekinensis			Arabidopsis thaliana (L.)			Brassica cretica			Raphanus sativus L.			Brassica nigra			Brassica juncea var. tumida			Camelina sativa			Capsella bursa-pastoris			Eutrema yunnanense			Barbarea vulgaris			Brassica oleracea
	Repeats	Number	Percentage(%)	Repeats	Number	Percentage(%)	Repeats	Number	Percentage(%)	Repeats	Number	Percentage(%)	Repeats	Number	Percentage(%)	Repeats	Number	Percentage(%)	Repeats	Number	Percentage(%)	Repeats	Number	Percentage(%)	Repeats	Number	Percentage(%)	Repeats	Number	Percentage(%)	Repeats	Number	Percentage(%)	Repeats	Number	Percentage(%)
1	A/T	34098	27.67	A/T	10185	23.88	A/T	5539	32.16	A/T	22504	34.48	A/T	9124	18.39	A/T	11725	22.5	A/T	25464	24.48	A/T	47510	35	A/T	7576	16.33	A/T	17896	33.6	A/T	17566	50.28	A/T	18364	28.45
2	C/G	1279	1.04	C/G	1087	2.55	C/G	90	0.52	C/G	772	1.18	C/G	190	0.38	C/G	856	1.64	C/G	1536	1.48	C/G	880	0.65	C/G	2	0	C/G	411	0.77	C/G	134	0.38	C/G	512	0.79
3	AC/GT	2156	1.75	AC/GT	830	1.95	AC/GT	292	1.7	AC/GT	869	1.33	AC/GT	1131	2.28	AC/GT	1307	2.51	AC/GT	2586	2.49	AC/GT	2022	1.49	AC/GT	1280	2.76	AC/GT	675	1.27	AC/GT	438	1.25	AC/GT	985	1.53
4	AG/CT	15368	12.47	AG/CT	5208	12.21	AG/CT	1280	7.43	AG/CT	7332	11.23	AG/CT	6648	13.4	AG/CT	6324	12.13	AG/CT	16227	15.6	AG/CT	13402	9.87	AG/CT	6402	13.8	AG/CT	6861	12.88	AG/CT	1092	3.13	AG/CT	7501	11.62
5	AT/AT	30013	24.36	AT/AT	10100	23.68	AT/AT	3023	17.55	AT/AT	16188	24.8	AT/AT	14290	28.81	AT/AT	14004	26.87	AT/AT	21150	20.33	AT/AT	30085	22.16	AT/AT	11502	24.79	AT/AT	9936	18.66	AT/AT	4309	12.33	AT/AT	17938	27.79
6	AAC/GTT	2816	2.29	CG/CG	1	0	AAC/GTT	732	4.25	CG/CG	1	0	CG/CG	1	0	CG/CG	1	0	AAC/GTT	2672	2.57	AAC/GTT	4106	3.02	AAC/GTT	1889	4.07	AAC/GTT	1365	2.56	CG/CG	2	0.01	CG/CG	1	0
7	AAG/CTT	8636	7.01	AAC/GTT	1160	2.72	AAG/CTT	2618	15.2	AAC/GTT	1206	1.85	AAC/GTT	1300	2.62	AAC/GTT	1248	2.39	AAG/CTT	8226	7.91	AAG/CTT	12466	9.18	AAG/CTT	6425	13.85	AAG/CTT	6120	11.49	AAC/GTT	860	2.46	AAC/GTT	1313	2.03
8	AAT/ATT	4604	3.74	AAG/CTT	3205	7.51	AAT/ATT	442	2.57	AAG/CTT	3758	5.76	AAG/CTT	3680	7.42	AAG/CTT	4088	7.84	AAT/ATT	3686	3.54	AAT/ATT	5117	3.77	AAT/ATT	1767	3.81	AAT/ATT	1673	3.14	AAG/CTT	3476	9.95	AAG/CTT	4131	6.4
9	ACC/GGT	1676	1.36	AAT/ATT	1665	3.9	ACC/GGT	241	1.4	AAT/ATT	2242	3.44	AAT/ATT	2036	4.1	AAT/ATT	2000	3.84	ACC/GGT	1606	1.54	ACC/GGT	916	0.67	ACC/GGT	492	1.06	ACC/GGT	396	0.74	AAT/ATT	1214	3.47	AAT/ATT	2457	3.81
10	ACG/CGT	302	0.25	ACC/GGT	693	1.62	ACG/CGT	67	0.39	ACC/GGT	670	1.03	ACC/GGT	893	1.8	ACC/GGT	748	1.44	ACG/CGT	306	0.29	ACG/CGT	452	0.33	ACG/CGT	203	0.44	ACG/CGT	107	0.2	ACC/GGT	351	1	ACC/GGT	760	1.18
11	ACT/AGT	459	0.37	ACG/CGT	168	0.39	ACT/AGT	98	0.57	ACG/CGT	92	0.14	ACG/CGT	152	0.31	ACG/CGT	147	0.28	ACT/AGT	441	0.42	ACT/AGT	753	0.55	ACT/AGT	436	0.94	ACT/AGT	61	0.11	ACG/CGT	82	0.23	ACG/CGT	124	0.19
12	AGC/GCT	803	0.65	ACT/AGT	180	0.42	AGC/GCT	128	0.74	ACT/AGT	205	0.31	ACT/AGT	240	0.48	ACT/AGT	213	0.41	AGC/GCT	796	0.77	AGC/GCT	640	0.47	AGC/GCT	283	0.61	AGC/GCT	190	0.36	ACT/AGT	93	0.27	ACT/AGT	188	0.29
13	AGG/CCT	2743	2.23	AGC/GCT	333	0.78	AGG/CCT	351	2.04	AGC/GCT	337	0.52	AGC/GCT	529	1.07	AGC/GCT	393	0.75	AGG/CCT	2612	2.51	AGG/CCT	2050	1.51	AGG/CCT	930	2	AGG/CCT	639	1.2	AGC/GCT	100	0.29	AGC/GCT	371	0.57
14	ATC/GAT	3819	3.1	AGG/CCT	1090	2.56	ATC/GAT	881	5.11	AGG/CCT	949	1.45	AGG/CCT	1400	2.82	AGG/CCT	1151	2.21	ATC/GAT	3400	3.27	ATC/GAT	4334	3.19	ATC/GAT	2150	4.63	ATC/GAT	1110	2.08	AGG/CCT	414	1.18	AGG/CCT	1052	1.63
15	CCG/CGG	355	0.29	ATC/GAT	1378	3.23	CCG/CGG	34	0.2	ATC/GAT	1546	2.37	ATC/GAT	1720	3.47	ATC/GAT	1651	3.17	CCG/CGG	320	0.31	CCG/CGG	185	0.14	CCG/CGG	107	0.23	CCG/CGG	189	0.35	ATC/GAT	1587	4.54	ATC/GAT	1695	2.63
16	AAAC/GTTT	970	0.79	CCG/CGG	174	0.41	AAAC/GTTT	136	0.79	CCG/CGG	146	0.22	CCG/CGG	188	0.38	CCG/CGG	122	0.23	AAAC/GTTT	918	0.88	AAAC/GTTT	966	0.71	AAAC/GTTT	402	0.87	AAAC/GTTT	332	0.62	CCG/CGG	35	0.1	CCG/CGG	162	0.25
17	AAAG/CTTT	1097	0.89	AAAC/GTTT	388	0.91	AAAG/CTTT	193	1.12	AAAC/GTTT	396	0.61	AAAC/GTTT	508	1.02	AAAC/GTTT	416	0.8	AAAG/CTTT	1078	1.04	AAAG/CTTT	1194	0.88	AAAG/CTTT	569	1.23	AAAG/CTTT	558	1.05	AAAC/GTTT	253	0.72	AAAC/GTTT	456	0.71
18	AAAT/ATTT	3608	2.93	AAAG/CTTT	423	0.99	AAAT/ATTT	307	1.78	AAAG/CTTT	461	0.71	AAAG/CTTT	506	1.02	AAAG/CTTT	532	1.02	AAAT/ATTT	2892	2.78	AAAT/ATTT	2049	1.51	AAAT/ATTT	1251	2.7	AAAT/ATTT	869	1.63	AAAG/CTTT	255	0.73	AAAG/CTTT	534	0.83
19	AACC/GGTT	129	0.1	AAAT/ATTT	1619	3.8	AACC/GGTT	16	0.09	AAAT/ATTT	1773	2.72	AAAT/ATTT	1548	3.12	AAAT/ATTT	1462	2.81	AACC/GGTT	106	0.1	AACC/GGTT	109	0.08	AACC/GGTT	38	0.08	AACC/GGTT	16	0.03	AAAT/ATTT	732	2.1	AAAT/ATTT	1878	2.91
20	AACG/CGTT	28	0.02	AACC/GGTT	54	0.13	AACG/CGTT	1	0.01	AACC/GGTT	63	0.1	AACC/GGTT	80	0.16	AACC/GGTT	54	0.1	AACG/CGTT	33	0.03	AACG/CGTT	65	0.05	AACG/CGTT	19	0.04	AACG/CGTT	7	0.01	AACC/GGTT	9	0.03	AACC/GGTT	57	0.09
21	AACT/AGTT	176	0.14	AACG/CGTT	14	0.03	AACT/AGTT	18	0.1	AACG/CGTT	15	0.02	AACG/CGTT	26	0.05	AACG/CGTT	15	0.03	AACT/AGTT	124	0.12	AACT/AGTT	55	0.04	AACT/AGTT	30	0.06	AACT/AGTT	13	0.02	AACG/CGTT	2	0.01	AACG/CGTT	9	0.01
22	AAGC/GCTT	99	0.08	AACT/AGTT	79	0.19	AAGC/GCTT	3	0.02	AACT/AGTT	64	0.1	AACT/AGTT	79	0.16	AACT/AGTT	54	0.1	AAGC/GCTT	561	0.54	AAGC/GCTT	78	0.06	AAGC/GCTT	50	0.11	AAGC/GCTT	12	0.02	AACT/AGTT	27	0.08	AACT/AGTT	82	0.13
23	AAGG/CCTT	168	0.14	AAGC/GCTT	45	0.11	AAGG/CCTT	5	0.03	AAGC/GCTT	45	0.07	AAGC/GCTT	46	0.09	AAGC/GCTT	180	0.35	AAGG/CCTT	178	0.17	AAGG/CCTT	118	0.09	AAGG/CCTT	30	0.06	AAGG/CCTT	14	0.03	AAGC/GCTT	11	0.03	AAGC/GCTT	33	0.05
24	AAGT/ACTT	26	0.02	AAGG/CCTT	68	0.16	AAGT/ACTT	4	0.02	AAGG/CCTT	75	0.11	AAGG/CCTT	98	0.2	AAGG/CCTT	78	0.15	AAGT/ACTT	24	0.02	AAGT/ACTT	50	0.04	AAGT/ACTT	24	0.05	AAGT/ACTT	4	0.01	AAGG/CCTT	10	0.03	AAGG/CCTT	80	0.12
25	AATC/GATT	498	0.4	AAGT/ACTT	14	0.03	AATC/GATT	38	0.22	AAGT/ACTT	8	0.01	AAGT/ACTT	22	0.04	AAGT/ACTT	7	0.01	AATC/GATT	309	0.3	AATC/GATT	273	0.2	AATC/GATT	90	0.19	AATC/GATT	77	0.14	AAGT/ACTT	5	0.01	AAGT/ACTT	12	0.02
26	AATG/CATT	176	0.14	AATC/GATT	138	0.32	AATG/CATT	17	0.1	AATC/GATT	212	0.32	AATC/GATT	165	0.33	AATC/GATT	170	0.33	AATG/CATT	178	0.17	AATG/CATT	263	0.19	AATG/CATT	98	0.21	AATG/CATT	42	0.08	AATC/GATT	56	0.16	AATC/GATT	230	0.36
27	AATT/AATT	561	0.46	AATG/CATT	68	0.16	AATT/AATT	44	0.26	AATG/CATT	77	0.12	AATG/CATT	92	0.19	AATG/CATT	77	0.15	AATT/AATT	338	0.32	AATT/AATT	483	0.36	AATT/AATT	106	0.23	AATT/AATT	323	0.61	AATG/CATT	31	0.09	AATG/CATT	86	0.13
28	ACAG/CTGT	32	0.03	AATT/AATT	143	0.34	ACAG/CTGT	3	0.02	AATT/AATT	222	0.34	AATT/AATT	182	0.37	AATT/AATT	192	0.37	ACAG/CTGT	97	0.09	ACAG/CTGT	18	0.01	ACAG/CTGT	5	0.01	ACAG/CTGT	4	0.01	AATT/AATT	222	0.64	AATT/AATT	312	0.48
29	ACCC/GGGT	11	0.01	ACAG/CTGT	13	0.03	ACCC/GGGT	1	0.01	ACAG/CTGT	19	0.03	ACAG/CTGT	29	0.06	ACAG/CTGT	13	0.02	ACCC/GGGT	16	0.02	ACCC/GGGT	1	0	ACCG/CGGT	4	0.01	ACCC/GGGT	6	0.01	ACCG/CGGT	2	0.01	ACAG/CTGT	12	0.02
30	ACCG/CGGT	3	0	ACCC/GGGT	7	0.02	ACCG/CGGT	1	0.01	ACCC/GGGT	9	0.01	ACCC/GGGT	7	0.01	ACCC/GGGT	6	0.01	ACCG/CGGT	4	0	ACCG/CGGT	8	0.01	ACCT/AGGT	3	0.01	ACCG/CGGT	2	0	ACCT/AGGT	1	0	ACCC/GGGT	5	0.01
31	ACCT/AGGT	15	0.01	ACCG/CGGT	2	0	ACGG/CCGT	1	0.01	ACCG/CGGT	4	0.01	ACCG/CGGT	1	0	ACCG/CGGT	2	0	ACCT/AGGT	12	0.01	ACCT/AGGT	6	0	ACGC/GCGT	12	0.03	ACCT/AGGT	3	0.01	ACGC/GCGT	2	0.01	ACCG/CGGT	1	0
32	ACGC/GCGT	18	0.01	ACCT/AGGT	8	0.02	ACGT/ACGT	1	0.01	ACCT/AGGT	9	0.01	ACCT/AGGT	4	0.01	ACGC/GCGT	12	0.02	ACGC/GCGT	20	0.02	ACGC/GCGT	12	0.01	ACGG/CCGT	16	0.03	ACGC/GCGT	10	0.02	ACGG/CCGT	1	0	ACCT/AGGT	6	0.01
33	ACGG/CCGT	60	0.05	ACGC/GCGT	10	0.02	ACTC/GAGT	8	0.05	ACGC/GCGT	7	0.01	ACGC/GCGT	14	0.03	ACGG/CCGT	20	0.04	ACGG/CCGT	53	0.05	ACGG/CCGT	28	0.02	ACGT/ACGT	28	0.06	ACGT/ACGT	1	0	ACGT/ACGT	1	0	ACGC/GCGT	5	0.01
34	ACGT/ACGT	10	0.01	ACGG/CCGT	5	0.01	ACTG/CAGT	3	0.02	ACGG/CCGT	2	0	ACGG/CCGT	1	0	ACGT/ACGT	7	0.01	ACGT/ACGT	11	0.01	ACGT/ACGT	36	0.03	ACTC/GAGT	87	0.19	ACTC/GAGT	299	0.56	ACTC/GAGT	23	0.07	ACGG/CCGT	2	0
35	ACTC/GAGT	101	0.08	ACGT/ACGT	6	0.01	AGCG/CGCT	2	0.01	ACGT/ACGT	6	0.01	ACGT/ACGT	6	0.01	ACTC/GAGT	53	0.1	ACTC/GAGT	95	0.09	ACTC/GAGT	139	0.1	ACTG/CAGT	10	0.02	ACTG/CAGT	3	0.01	ACTG/CAGT	1	0	ACGT/ACGT	5	0.01
36	ACTG/CAGT	5	0	ACTC/GAGT	52	0.12	AGCT/AGCT	1	0.01	ACTC/GAGT	41	0.06	ACTC/GAGT	58	0.12	ACTG/CAGT	3	0.01	ACTG/CAGT	7	0.01	ACTG/CAGT	15	0.01	AGCG/CGCT	9	0.02	AGCC/GGCT	1	0	AGCG/CGCT	3	0.01	ACTC/GAGT	52	0.08
37	AGCC/GGCT	16	0.01	ACTG/CAGT	3	0.01	AGGG/CCCT	1	0.01	ACTG/CAGT	2	0	ACTG/CAGT	6	0.01	AGCC/GGCT	2	0	AGCC/GGCT	7	0.01	AGCC/GGCT	6	0	AGCT/AGCT	29	0.06	AGCG/CGCT	7	0.01	AGCT/AGCT	1	0	ACTG/CAGT	5	0.01
38	AGCG/CGCT	14	0.01	AGCC/GGCT	3	0.01	ATAC/GTAT	60	0.35	AGCC/GGCT	3	0	AGCC/GGCT	5	0.01	AGCG/CGCT	12	0.02	AGCG/CGCT	17	0.02	AGCG/CGCT	33	0.02	AGGC/GCCT	1	0	AGCT/AGCT	1	0	AGGG/CCCT	7	0.02	AGCC/GGCT	6	0.01
39	AGCT/AGCT	19	0.02	AGCG/CGCT	7	0.02	ATAG/CTAT	27	0.16	AGCG/CGCT	9	0.01	AGCG/CGCT	21	0.04	AGCT/AGCT	8	0.02	AGCT/AGCT	16	0.02	AGCT/AGCT	37	0.03	AGGG/CCCT	6	0.01	AGGG/CCCT	53	0.1	ATAC/GTAT	79	0.23	AGCG/CGCT	3	0
40	AGGC/GCCT	6	0	AGCT/AGCT	10	0.02	ATCC/GGAT	1	0.01	AGCT/AGCT	9	0.01	AGCT/AGCT	10	0.02	AGGC/GCCT	3	0.01	AGGC/GCCT	10	0.01	AGGC/GCCT	9	0.01	ATAC/GTAT	211	0.45	ATAC/GTAT	124	0.23	ATAG/CTAT	55	0.16	AGCT/AGCT	9	0.01
41	AGGG/CCCT	145	0.12	AGGC/GCCT	1	0	ATCG/CGAT	1	0.01	AGGC/GCCT	2	0	AGGC/GCCT	5	0.01	AGGG/CCCT	56	0.11	AGGG/CCCT	121	0.12	AGGG/CCCT	21	0.02	ATAG/CTAT	137	0.3	ATAG/CTAT	122	0.23	ATCC/GGAT	1	0	AGGC/GCCT	3	0
42	ATAC/GTAT	240	0.19	AGGG/CCCT	67	0.16	ATGC/GCAT	5	0.03	AGGG/CCCT	44	0.07	AGGG/CCCT	76	0.15	ATAC/GTAT	116	0.22	ATAC/GTAT	262	0.25	ATAC/GTAT	241	0.18	ATCC/GGAT	22	0.05	ATCC/GGAT	12	0.02	ATCG/CGAT	13	0.04	AGGG/CCCT	60	0.09
43	ATAG/CTAT	536	0.44	ATAC/GTAT	113	0.26	AAAAC/GTTTT	55	0.32	ATAC/GTAT	102	0.16	ATAC/GTAT	125	0.25	ATAG/CTAT	342	0.66	ATAG/CTAT	940	0.9	ATAG/CTAT	206	0.15	ATCG/CGAT	10	0.02	ATCG/CGAT	39	0.07	ATGC/GCAT	5	0.01	ATAC/GTAT	119	0.18
44	ATCC/GGAT	36	0.03	ATAG/CTAT	155	0.36	AAAAG/CTTTT	33	0.19	ATAG/CTAT	334	0.51	ATAG/CTAT	163	0.33	ATCC/GGAT	31	0.06	ATCC/GGAT	59	0.06	ATCC/GGAT	61	0.04	ATGC/GCAT	33	0.07	ATGC/GCAT	11	0.02	CCGG/CCGG	1	0	ATAG/CTAT	302	0.47
45	ATCG/CGAT	24	0.02	ATCC/GGAT	20	0.05	AAAAT/ATTTT	70	0.41	ATCC/GGAT	23	0.04	ATCC/GGAT	24	0.05	ATCG/CGAT	5	0.01	ATCG/CGAT	70	0.07	ATCG/CGAT	16	0.01	AAAAC/GTTTT	156	0.34	AAAAC/GTTTT	140	0.26	AAAAC/GTTTT	103	0.29	ATCC/GGAT	21	0.03
46	ATGC/GCAT	61	0.05	ATCG/CGAT	5	0.01	AAACC/GGTTT	19	0.11	ATCG/CGAT	7	0.01	ATCG/CGAT	9	0.02	ATGC/GCAT	26	0.05	ATGC/GCAT	66	0.06	ATGC/GCAT	41	0.03	AAAAG/CTTTT	146	0.31	AAAAG/CTTTT	85	0.16	AAAAG/CTTTT	96	0.27	ATCG/CGAT	17	0.03
47	CCGG/CCGG	1	0	ATGC/GCAT	25	0.06	AAACG/CGTTT	1	0.01	ATGC/GCAT	23	0.04	ATGC/GCAT	20	0.04	CCCG/CGGG	1	0	CCCG/CGGG	1	0	AAAAC/GTTTT	463	0.34	AAAAT/ATTTT	189	0.41	AAAAT/ATTTT	200	0.38	AAAAT/ATTTT	189	0.54	ATGC/GCAT	31	0.05
48	AAAAC/GTTTT	299	0.24	AAAAC/GTTTT	120	0.28	AAACT/AGTTT	3	0.02	CCCG/CGGG	1	0	AAAAC/GTTTT	139	0.28	CCGG/CCGG	2	0	CCGG/CCGG	3	0	AAAAG/CTTTT	191	0.14	AAACC/GGTTT	50	0.11	AAACC/GGTTT	65	0.12	AAACC/GGTTT	25	0.07	AAAAC/GTTTT	131	0.2
49	AAAAG/CTTTT	216	0.18	AAAAG/CTTTT	69	0.16	AAAGC/GCTTT	4	0.02	AAAAC/GTTTT	112	0.17	AAAAG/CTTTT	96	0.19	AAAAC/GTTTT	152	0.29	AAAAC/GTTTT	300	0.29	AAAAT/ATTTT	421	0.31	AAACG/CGTTT	4	0.01	AAACG/CGTTT	1	0	AAACT/AGTTT	5	0.01	AAAAG/CTTTT	104	0.16
50	AAAAT/ATTTT	612	0.5	AAAAT/ATTTT	209	0.49	AAAGT/ACTTT	1	0.01	AAAAG/CTTTT	114	0.17	AAAAT/ATTTT	354	0.71	AAAAG/CTTTT	156	0.3	AAAAG/CTTTT	278	0.27	AAACC/GGTTT	112	0.08	AAACT/AGTTT	11	0.02	AAACT/AGTTT	17	0.03	AAAGC/GCTTT	4	0.01	AAAAT/ATTTT	274	0.42
51	AAACC/GGTTT	193	0.16	AAACC/GGTTT	73	0.17	AAATC/GATTT	4	0.02	AAAAT/ATTTT	256	0.39	AAACC/GGTTT	76	0.15	AAAAT/ATTTT	271	0.52	AAAAT/ATTTT	523	0.5	AAACG/CGTTT	17	0.01	AAAGC/GCTTT	3	0.01	AAAGC/GCTTT	3	0.01	AAAGG/CCTTT	1	0	AAACC/GGTTT	82	0.13
52	AAACG/CGTTT	7	0.01	AAACG/CGTTT	3	0.01	AAATG/CATTT	4	0.02	AAACC/GGTTT	67	0.1	AAACG/CGTTT	3	0.01	AAACC/GGTTT	94	0.18	AAACC/GGTTT	182	0.17	AAACT/AGTTT	13	0.01	AAAGT/ACTTT	3	0.01	AAAGG/CCTTT	4	0.01	AAAGT/ACTTT	1	0	AAACG/CGTTT	6	0.01
53	AAACT/AGTTT	23	0.02	AAACT/AGTTT	11	0.03	AAATT/AATTT	5	0.03	AAACG/CGTTT	3	0	AAACT/AGTTT	10	0.02	AAACG/CGTTT	4	0.01	AAACG/CGTTT	12	0.01	AAAGC/GCTTT	4	0	AAATC/GATTT	21	0.05	AAATC/GATTT	30	0.06	AAATC/GATTT	11	0.03	AAACT/AGTTT	8	0.01
54	AAAGC/GCTTT	23	0.02	AAAGC/GCTTT	5	0.01	AACAC/GTGTT	11	0.06	AAACT/AGTTT	8	0.01	AAAGC/GCTTT	10	0.02	AAACT/AGTTT	11	0.02	AAACT/AGTTT	22	0.02	AAAGT/ACTTT	1	0	AAATG/CATTT	4	0.01	AAATG/CATTT	6	0.01	AAATG/CATTT	5	0.01	AAAGC/GCTTT	4	0.01
55	AAAGG/CCTTT	14	0.01	AAAGG/CCTTT	4	0.01	AACAG/CTGTT	3	0.02	AAAGC/GCTTT	5	0.01	AAAGG/CCTTT	3	0.01	AAAGC/GCTTT	11	0.02	AAAGC/GCTTT	20	0.02	AAATC/GATTT	51	0.04	AAATT/AATTT	16	0.03	AAATT/AATTT	111	0.21	AAATT/AATTT	43	0.12	AAAGG/CCTTT	5	0.01
56	AAAGT/ACTTT	7	0.01	AAATC/GATTT	33	0.08	AACCG/CGGTT	18	0.1	AAAGG/CCTTT	3	0	AAAGT/ACTTT	1	0	AAAGG/CCTTT	10	0.02	AAAGG/CCTTT	19	0.02	AAATG/CATTT	14	0.01	AACAC/GTGTT	33	0.07	AACAC/GTGTT	8	0.02	AACAC/GTGTT	8	0.02	AAAGT/ACTTT	3	0
57	AAATC/GATTT	77	0.06	AAATG/CATTT	12	0.03	AACGC/GCGTT	1	0.01	AAAGT/ACTTT	2	0	AAATC/GATTT	35	0.07	AAAGT/ACTTT	2	0	AAAGT/ACTTT	3	0	AAATT/AATTT	106	0.08	AACAG/CTGTT	15	0.03	AACAG/CTGTT	2	0	AACAG/CTGTT	2	0.01	AAATC/GATTT	36	0.06
58	AAATG/CATTT	27	0.02	AAATT/AATTT	47	0.11	AACTC/GAGTT	49	0.28	AAATC/GATTT	29	0.04	AAATG/CATTT	6	0.01	AAATC/GATTT	45	0.09	AAATC/GATTT	64	0.06	AACAC/GTGTT	84	0.06	AACAT/ATGTT	7	0.02	AACAT/ATGTT	3	0.01	AACAT/ATGTT	5	0.01	AAATG/CATTT	9	0.01
59	AAATT/AATTT	111	0.09	AACAC/GTGTT	15	0.04	AACTG/CAGTT	1	0.01	AAATG/CATTT	7	0.01	AAATT/AATTT	73	0.15	AAATG/CATTT	8	0.02	AAATG/CATTT	20	0.02	AACAG/CTGTT	40	0.03	AACCC/GGGTT	4	0.01	AACCC/GGGTT	4	0.01	AACCC/GGGTT	2	0.01	AAATT/AATTT	52	0.08
60	AACAC/GTGTT	52	0.04	AACAG/CTGTT	5	0.01	AACTT/AAGTT	1	0.01	AAATT/AATTT	47	0.07	AACAC/GTGTT	24	0.05	AAATT/AATTT	44	0.08	AAATT/AATTT	88	0.08	AACAT/ATGTT	11	0.01	AACCG/CGGTT	30	0.06	AACCG/CGGTT	403	0.76	AACCG/CGGTT	71	0.2	AACAC/GTGTT	16	0.02
61	AACAG/CTGTT	40	0.03	AACAT/ATGTT	2	0	AAGAC/GTCTT	1	0.01	AACAC/GTGTT	16	0.02	AACAG/CTGTT	15	0.03	AACAC/GTGTT	20	0.04	AACAC/GTGTT	50	0.05	AACCC/GGGTT	3	0	AACCT/AGGTT	5	0.01	AACCT/AGGTT	1	0	AACGG/CCGTT	2	0.01	AACAG/CTGTT	4	0.01
62	AACAT/ATGTT	7	0.01	AACCC/GGGTT	6	0.01	AAGAG/CTCTT	23	0.13	AACAG/CTGTT	3	0	AACAT/ATGTT	3	0.01	AACAG/CTGTT	13	0.02	AACAG/CTGTT	13	0.01	AACCG/CGGTT	494	0.36	AACGG/CCGTT	1	0	AACGG/CCGTT	1	0	AACTC/GAGTT	3	0.01	AACAT/ATGTT	3	0
63	AACCC/GGGTT	12	0.01	AACCG/CGGTT	173	0.41	AAGAT/ATCTT	1	0.01	AACAT/ATGTT	3	0	AACCC/GGGTT	8	0.02	AACAT/ATGTT	3	0.01	AACAT/ATGTT	6	0.01	AACCT/AGGTT	6	0	AACGT/ACGTT	5	0.01	AACGT/ACGTT	1	0	AAGAC/GTCTT	1	0	AACCC/GGGTT	4	0.01
64	AACCG/CGGTT	595	0.48	AACGG/CCGTT	3	0.01	AAGCT/AGCTT	1	0.01	AACCC/GGGTT	6	0.01	AACCG/CGGTT	106	0.21	AACCC/GGGTT	5	0.01	AACCC/GGGTT	9	0.01	AACTC/GAGTT	6	0	AACTC/GAGTT	8	0.02	AACTC/GAGTT	4	0.01	AAGAG/CTCTT	55	0.16	AACCG/CGGTT	352	0.55
65	AACCT/AGGTT	4	0	AACTC/GAGTT	6	0.01	AAGGG/CCCTT	1	0.01	AACCG/CGGTT	311	0.48	AACCT/AGGTT	5	0.01	AACCG/CGGTT	148	0.28	AACCG/CGGTT	385	0.37	AACTG/CAGTT	5	0	AACTG/CAGTT	1	0	AACTG/CAGTT	4	0.01	AAGAT/ATCTT	1	0	AACCT/AGGTT	1	0
66	AACGC/GCGTT	1	0	AAGAC/GTCTT	7	0.02	AAGTG/CACTT	1	0.01	AACCT/AGGTT	3	0	AACGG/CCGTT	3	0.01	AACCT/AGGTT	2	0	AACCT/AGGTT	6	0.01	AACTT/AAGTT	57	0.04	AACTT/AAGTT	2	0	AAGAC/GTCTT	2	0	AAGGT/ACCTT	1	0	AACGG/CCGTT	5	0.01
67	AACGG/CCGTT	2	0	AAGAG/CTCTT	26	0.06	AATAT/ATATT	2	0.01	AACGC/GCGTT	2	0	AACGT/ACGTT	1	0	AACTC/GAGTT	4	0.01	AACGG/CCGTT	3	0	AAGAC/GTCTT	5	0	AAGAC/GTCTT	2	0	AAGAG/CTCTT	66	0.12	AAGTC/GACTT	1	0	AACTC/GAGTT	10	0.02
68	AACTC/GAGTT	15	0.01	AAGAT/ATCTT	3	0.01	AATCC/GGATT	1	0.01	AACGG/CCGTT	1	0	AACTG/CAGTT	2	0	AACTG/CAGTT	3	0.01	AACGT/ACGTT	1	0	AAGAG/CTCTT	159	0.12	AAGAG/CTCTT	75	0.16	AAGCC/GGCTT	2	0	AAGTG/CACTT	2	0.01	AACTG/CAGTT	5	0.01
69	AACTG/CAGTT	10	0.01	AAGCC/GGCTT	1	0	AATCG/CGATT	2	0.01	AACTC/GAGTT	3	0	AACTT/AAGTT	1	0	AAGAC/GTCTT	3	0.01	AACTC/GAGTT	7	0.01	AAGCC/GGCTT	4	0	AAGAT/ATCTT	1	0	AAGGG/CCCTT	3	0.01	AATAC/GTATT	4	0.01	AACTT/AAGTT	4	0.01
70	AACTT/AAGTT	1	0	AAGCG/CGCTT	1	0	AATGC/GCATT	2	0.01	AACTG/CAGTT	1	0	AAGAC/GTCTT	3	0.01	AAGAG/CTCTT	52	0.1	AACTG/CAGTT	1	0	AAGCG/CGCTT	1	0	AAGGT/ACCTT	2	0	AAGTC/GACTT	1	0	AATAG/CTATT	1	0	AAGAC/GTCTT	3	0
71	AAGAC/GTCTT	19	0.02	AAGCT/AGCTT	1	0	AATGT/ACATT	2	0.01	AACTT/AAGTT	1	0	AAGAG/CTCTT	68	0.14	AAGAT/ATCTT	3	0.01	AAGAC/GTCTT	7	0.01	AAGCT/AGCTT	3	0	AAGTG/CACTT	2	0	AAGTG/CACTT	1	0	AATAT/ATATT	6	0.02	AAGAG/CTCTT	46	0.07
72	AAGAG/CTCTT	112	0.09	AAGGC/GCCTT	1	0	AATTC/GAATT	3	0.02	AAGAC/GTCTT	6	0.01	AAGAT/ATCTT	3	0.01	AAGCC/GGCTT	1	0	AAGAG/CTCTT	84	0.08	AAGGC/GCCTT	1	0	AATAC/GTATT	8	0.02	AATAC/GTATT	1	0	AATCC/GGATT	2	0.01	AAGAT/ATCTT	1	0
73	AAGAT/ATCTT	11	0.01	AAGGG/CCCTT	2	0	ACACC/GGTGT	1	0.01	AAGAG/CTCTT	51	0.08	AAGCC/GGCTT	1	0	AAGCG/CGCTT	1	0	AAGAT/ATCTT	5	0	AAGGG/CCCTT	2	0	AATAG/CTATT	2	0	AATAG/CTATT	3	0.01	AATCG/CGATT	3	0.01	AAGCG/CGCTT	2	0
74	AAGCC/GGCTT	4	0	AAGGT/ACCTT	1	0	ACACT/AGTGT	1	0.01	AAGAT/ATCTT	3	0	AAGCG/CGCTT	1	0	AAGCT/AGCTT	2	0	AAGCC/GGCTT	2	0	AAGGT/ACCTT	1	0	AATAT/ATATT	8	0.02	AATAT/ATATT	15	0.03	AATCT/AGATT	4	0.01	AAGCT/AGCTT	2	0
75	AAGCT/AGCTT	7	0.01	AAGTC/GACTT	2	0	ACCAG/CTGGT	1	0.01	AAGCC/GGCTT	2	0	AAGCT/AGCTT	2	0	AAGGC/GCCTT	2	0	AAGCT/AGCTT	5	0	AAGTG/CACTT	6	0	AATCC/GGATT	5	0.01	AATCC/GGATT	9	0.02	AATGC/GCATT	2	0.01	AAGGC/GCCTT	3	0
76	AAGGC/GCCTT	2	0	AAGTG/CACTT	2	0	ACCCG/CGGGT	6	0.03	AAGCG/CGCTT	1	0	AAGGC/GCCTT	2	0	AAGGG/CCCTT	1	0	AAGGC/GCCTT	6	0.01	AATAC/GTATT	15	0.01	AATCG/CGATT	3	0.01	AATCG/CGATT	5	0.01	AATGT/ACATT	4	0.01	AAGGG/CCCTT	2	0
77	AAGGG/CCCTT	4	0	AATAC/GTATT	6	0.01	ACCGG/CCGGT	2	0.01	AAGCT/AGCTT	1	0	AAGGG/CCCTT	2	0	AAGTG/CACTT	1	0	AAGGG/CCCTT	5	0	AATAT/ATATT	28	0.02	AATCT/AGATT	3	0.01	AATCT/AGATT	2	0	AATTC/GAATT	2	0.01	AAGGT/ACCTT	1	0
78	AAGGT/ACCTT	2	0	AATAG/CTATT	6	0.01	ACTAG/CTAGT	1	0.01	AAGGC/GCCTT	1	0	AAGTC/GACTT	1	0	AATAC/GTATT	7	0.01	AAGGT/ACCTT	3	0	AATCC/GGATT	9	0.01	AATGC/GCATT	2	0	AATGC/GCATT	3	0.01	ACACC/GGTGT	1	0	AAGTC/GACTT	1	0
79	AAGTC/GACTT	2	0	AATAT/ATATT	23	0.05	ACTCT/AGAGT	1	0.01	AAGGG/CCCTT	5	0.01	AAGTG/CACTT	2	0	AATAG/CTATT	7	0.01	AAGTC/GACTT	4	0	AATCG/CGATT	15	0.01	AATGT/ACATT	8	0.02	AATGG/CCATT	1	0	ACACG/CGTGT	1	0	AAGTG/CACTT	2	0
80	AAGTG/CACTT	2	0	AATCC/GGATT	3	0.01	AGAGG/CCTCT	1	0.01	AAGTC/GACTT	1	0	AATAC/GTATT	8	0.02	AATAT/ATATT	36	0.07	AAGTG/CACTT	1	0	AATCT/AGATT	8	0.01	AATTC/GAATT	8	0.02	AATGT/ACATT	15	0.03	ACAGC/GCTGT	2	0.01	AATAC/GTATT	6	0.01
81	AATAC/GTATT	16	0.01	AATCG/CGATT	17	0.04	AGCCC/GGGCT	1	0.01	AAGTG/CACTT	2	0	AATAG/CTATT	7	0.01	AATCC/GGATT	11	0.02	AATAC/GTATT	21	0.02	AATGC/GCATT	8	0.01	ACACC/GGTGT	14	0.03	AATTC/GAATT	5	0.01	ACCAG/CTGGT	4	0.01	AATAG/CTATT	2	0
82	AATAG/CTATT	3	0	AATCT/AGATT	7	0.02	ATACT/AGTAT	1	0.01	AATAC/GTATT	5	0.01	AATAT/ATATT	43	0.09	AATCG/CGATT	16	0.03	AATAG/CTATT	13	0.01	AATGG/CCATT	2	0	ACACT/AGTGT	5	0.01	ACACC/GGTGT	17	0.03	ACCCC/GGGGT	1	0	AATAT/ATATT	47	0.07
83	AATAT/ATATT	86	0.07	AATGC/GCATT	4	0.01	ATATC/GATAT	2	0.01	AATAG/CTATT	7	0.01	AATCC/GGATT	16	0.03	AATCT/AGATT	9	0.02	AATAT/ATATT	59	0.06	AATGT/ACATT	7	0.01	ACAGC/GCTGT	1	0	ACACG/CGTGT	2	0	ACCCG/CGGGT	13	0.04	AATCC/GGATT	8	0.01
84	AATCC/GGATT	8	0.01	AATGG/CCATT	6	0.01	ATCAG/CTGAT	1	0.01	AATAT/ATATT	45	0.07	AATCG/CGATT	15	0.03	AATGC/GCATT	3	0.01	AATCC/GGATT	10	0.01	AATTC/GAATT	17	0.01	ACAGG/CCTGT	1	0	ACACT/AGTGT	1	0	ACCGT/ACGGT	2	0.01	AATCG/CGATT	13	0.02
85	AATCG/CGATT	39	0.03	AATTC/GAATT	8	0.02	ATCCC/GGGAT	1	0.01	AATCC/GGATT	7	0.01	AATCT/AGATT	13	0.03	AATGG/CCATT	4	0.01	AATCG/CGATT	37	0.04	ACACC/GGTGT	15	0.01	ACCAG/CTGGT	4	0.01	ACAGC/GCTGT	1	0	ACCTC/GAGGT	1	0	AATCT/AGATT	8	0.01
86	AATCT/AGATT	24	0.02	ACACC/GGTGT	5	0.01	ATCTC/GAGAT	1	0.01	AATCG/CGATT	12	0.02	AATGC/GCATT	5	0.01	AATGT/ACATT	6	0.01	AATCT/AGATT	17	0.02	ACACG/CGTGT	1	0	ACCCG/CGGGT	8	0.02	ACAGG/CCTGT	2	0	ACCTG/CAGGT	1	0	AATGC/GCATT	2	0
87	AATGC/GCATT	10	0.01	ACACT/AGTGT	1	0	AAAAAC/GTTTTT	11	0.06	AATCT/AGATT	4	0.01	AATGG/CCATT	2	0	AATTC/GAATT	14	0.03	AATGC/GCATT	15	0.01	ACACT/AGTGT	3	0	ACCGG/CCGGT	1	0	ACCAG/CTGGT	4	0.01	ACGAG/CTCGT	2	0.01	AATGG/CCATT	10	0.02
88	AATGG/CCATT	7	0.01	ACAGG/CCTGT	1	0	AAAAAG/CTTTTT	3	0.02	AATGC/GCATT	1	0	AATGT/ACATT	7	0.01	ACACC/GGTGT	4	0.01	AATGG/CCATT	7	0.01	ACAGC/GCTGT	2	0	ACCTC/GAGGT	1	0	ACCCC/GGGGT	3	0.01	ACGGC/GCCGT	1	0	AATGT/ACATT	2	0
89	AATGT/ACATT	7	0.01	ACCAG/CTGGT	2	0	AAAAAT/ATTTTT	12	0.07	AATGG/CCATT	1	0	AATTC/GAATT	15	0.03	ACACG/CGTGT	1	0	AATGT/ACATT	13	0.01	ACCAG/CTGGT	15	0.01	ACCTG/CAGGT	6	0.01	ACCCG/CGGGT	50	0.09	ACGGG/CCCGT	1	0	AATTC/GAATT	18	0.03
90	AATTC/GAATT	39	0.03	ACCCG/CGGGT	16	0.04	AAAACC/GGTTTT	2	0.01	AATGT/ACATT	2	0	ACACC/GGTGT	6	0.01	ACACT/AGTGT	3	0.01	AATTC/GAATT	27	0.03	ACCCG/CGGGT	32	0.02	ACGAG/CTCGT	4	0.01	ACCGC/GCGGT	1	0	ACGTC/GACGT	1	0	ACACC/GGTGT	6	0.01
91	ACACC/GGTGT	13	0.01	ACCTC/GAGGT	6	0.01	AAAAGC/GCTTTT	1	0.01	AATTC/GAATT	11	0.02	ACACG/CGTGT	1	0	ACAGC/GCTGT	1	0	ACACC/GGTGT	14	0.01	ACCGG/CCGGT	2	0	ACGCT/AGCGT	1	0	ACCGG/CCGGT	5	0.01	ACTCC/GGAGT	1	0	ACACG/CGTGT	2	0
92	ACACG/CGTGT	2	0	ACCTG/CAGGT	2	0	AAAATC/GATTTT	2	0.01	ACACC/GGTGT	1	0	ACACT/AGTGT	5	0.01	ACCAG/CTGGT	1	0	ACACG/CGTGT	1	0	ACCTC/GAGGT	3	0	ACGGG/CCCGT	9	0.02	ACCTC/GAGGT	1	0	ACTCT/AGAGT	2	0.01	ACACT/AGTGT	1	0
93	ACACT/AGTGT	2	0	ACGGG/CCCGT	17	0.04	AAAATG/CATTTT	2	0.01	ACACG/CGTGT	4	0.01	ACCAG/CTGGT	1	0	ACCCC/GGGGT	4	0.01	ACAGC/GCTGT	3	0	ACCTG/CAGGT	5	0	ACTCT/AGAGT	3	0.01	ACGAG/CTCGT	3	0.01	AGAGC/GCTCT	1	0	ACAGG/CCTGT	2	0
94	ACAGG/CCTGT	1	0	ACTGG/CCAGT	8	0.02	AAAATT/AATTTT	2	0.01	ACACT/AGTGT	3	0	ACCCC/GGGGT	2	0	ACCCG/CGGGT	14	0.03	ACAGG/CCTGT	2	0	ACGAG/CTCGT	21	0.02	ACTGG/CCAGT	1	0	ACTCG/CGAGT	3	0.01	AGAGG/CCTCT	8	0.02	ACCCC/GGGGT	1	0
95	ACCAG/CTGGT	3	0	AGAGC/GCTCT	4	0.01	AAACAC/GTGTTT	3	0.02	ACAGT/ACTGT	1	0	ACCCG/CGGGT	11	0.02	ACCCT/AGGGT	1	0	ACCAG/CTGGT	11	0.01	ACGCC/GGCGT	1	0	AGAGC/GCTCT	3	0.01	ACTCT/AGAGT	2	0	AGCCC/GGGCT	2	0.01	ACCCG/CGGGT	10	0.02
96	ACCCC/GGGGT	5	0	AGAGG/CCTCT	16	0.04	AAACGC/GCGTTT	4	0.02	ACCAG/CTGGT	3	0	ACCCT/AGGGT	2	0	ACCGC/GCGGT	1	0	ACCCC/GGGGT	4	0	ACGCG/CGCGT	1	0	AGAGG/CCTCT	30	0.06	ACTGC/GCAGT	3	0.01	AGCCG/CGGCT	2	0.01	ACCGC/GCGGT	2	0
97	ACCCG/CGGGT	26	0.02	AGCCG/CGGCT	7	0.02	AAACGG/CCGTTT	2	0.01	ACCCC/GGGGT	2	0	ACCGG/CCGGT	2	0	ACCGG/CCGGT	8	0.02	ACCCG/CGGGT	38	0.04	ACGGG/CCCGT	1	0	AGCCT/AGGCT	1	0	ACTGG/CCAGT	2	0	AGCTC/GAGCT	1	0	ACCGG/CCGGT	2	0
98	ACCGC/GCGGT	1	0	AGCCT/AGGCT	1	0	AAACTC/GAGTTT	3	0.02	ACCCG/CGGGT	14	0.02	ACCGT/ACGGT	1	0	ACCTC/GAGGT	3	0.01	ACCGC/GCGGT	1	0	ACTAG/CTAGT	1	0	AGGCC/GGCCT	1	0	AGAGC/GCTCT	1	0	AGGGG/CCCCT	1	0	ACCGT/ACGGT	1	0
99	ACCGG/CCGGT	1	0	AGCTC/GAGCT	4	0.01	AAACTG/CAGTTT	2	0.01	ACCGC/GCGGT	1	0	ACCTC/GAGGT	2	0	ACGAG/CTCGT	4	0.01	ACCGG/CCGGT	3	0	ACTCC/GGAGT	4	0	AGGCG/CGCCT	1	0	AGAGG/CCTCT	14	0.03	ATAGC/GCTAT	2	0.01	ACCTC/GAGGT	1	0
100	ACCTC/GAGGT	10	0.01	AGGCG/CGCCT	3	0.01	AAAGAG/CTCTTT	5	0.03	ACCTC/GAGGT	3	0	ACCTG/CAGGT	1	0	ACGGG/CCCGT	35	0.07	ACCTC/GAGGT	5	0	ACTCG/CGAGT	2	0	ATACC/GGTAT	2	0	AGCCC/GGGCT	2	0	ATATC/GATAT	8	0.02	ACCTG/CAGGT	1	0
101	ACCTG/CAGGT	2	0	AGGGG/CCCCT	4	0.01	AAAGGC/GCCTTT	1	0.01	ACCTG/CAGGT	1	0	ACGAG/CTCGT	2	0	ACTAG/CTAGT	2	0	ACCTG/CAGGT	3	0	ACTCT/AGAGT	2	0	ATACG/CGTAT	3	0.01	AGCCT/AGGCT	1	0	ATCAC/GTGAT	3	0.01	ACGAG/CTCGT	3	0
102	ACGAG/CTCGT	4	0	ATACG/CGTAT	1	0	AAATAG/CTATTT	1	0.01	ACGAG/CTCGT	3	0	ACGGG/CCCGT	44	0.09	ACTCC/GGAGT	2	0	ACGAG/CTCGT	5	0	ACTGC/GCAGT	2	0	ATACT/AGTAT	1	0	AGCGG/CCGCT	1	0	ATCAG/CTGAT	4	0.01	ACGCC/GGCGT	1	0
103	ACGCC/GGCGT	1	0	ATACT/AGTAT	3	0.01	AAATAT/ATATTT	1	0.01	ACGCG/CGCGT	1	0	ACTAG/CTAGT	1	0	ACTCG/CGAGT	1	0	ACGCC/GGCGT	1	0	ACTGG/CCAGT	2	0	ATATC/GATAT	16	0.03	AGCTC/GAGCT	1	0	ATCCG/CGGAT	1	0	ACGCG/CGCGT	1	0
104	ACGCG/CGCGT	1	0	ATATC/GATAT	6	0.01	AAATGC/GCATTT	2	0.01	ACGCT/AGCGT	1	0	ACTCC/GGAGT	2	0	ACTCT/AGAGT	2	0	ACGCT/AGCGT	1	0	AGAGC/GCTCT	5	0	ATCAC/GTGAT	3	0.01	AGGCG/CGCCT	17	0.03	ATCTC/GAGAT	8	0.02	ACGGC/GCCGT	1	0
105	ACGGG/CCCGT	40	0.03	ATCAC/GTGAT	1	0	AAATTG/CAATTT	1	0.01	ACGGG/CCCGT	10	0.02	ACTCT/AGAGT	1	0	ACTGC/GCAGT	1	0	ACGGG/CCCGT	52	0.05	AGAGG/CCTCT	22	0.02	ATCAG/CTGAT	3	0.01	AGGGG/CCCCT	1	0	ATGAC/GTCAT	1	0	ACGGG/CCCGT	10	0.02
106	ACTAG/CTAGT	1	0	ATCAG/CTGAT	5	0.01	AACAAG/CTTGTT	4	0.02	ACGTC/GACGT	1	0	AGAGC/GCTCT	2	0	ACTGG/CCAGT	1	0	ACGTC/GACGT	1	0	AGCCC/GGGCT	5	0	ATCCC/GGGAT	1	0	ATACG/CGTAT	2	0	ATGCC/GGCAT	1	0	ACGTC/GACGT	1	0
107	ACTCC/GGAGT	3	0	ATCCC/GGGAT	1	0	AACAGC/GCTGTT	1	0.01	ACTCC/GGAGT	1	0	AGAGG/CCTCT	40	0.08	AGAGC/GCTCT	2	0	ACTAG/CTAGT	2	0	AGCCG/CGGCT	1	0	ATCCG/CGGAT	2	0	ATACT/AGTAT	1	0	AAAAAC/GTTTTT	60	0.17	ACTCT/AGAGT	2	0
108	ACTCG/CGAGT	1	0	ATCCG/CGGAT	4	0.01	AACATC/GATGTT	2	0.01	ACTCT/AGAGT	1	0	AGCCC/GGGCT	1	0	AGAGG/CCTCT	24	0.05	ACTCC/GGAGT	9	0.01	AGCTC/GAGCT	3	0	ATCTC/GAGAT	15	0.03	ATAGG/CCTAT	1	0	AAAAAG/CTTTTT	53	0.15	ACTGC/GCAGT	2	0
109	ACTCT/AGAGT	1	0	ATCGC/GCGAT	2	0	AACCAC/GTGGTT	1	0.01	ACTGC/GCAGT	1	0	AGCCG/CGGCT	1	0	AGCCC/GGGCT	2	0	ACTCG/CGAGT	2	0	ATACC/GGTAT	5	0	ATGCC/GGCAT	3	0.01	ATATC/GATAT	9	0.02	AAAAAT/ATTTTT	49	0.14	ACTGG/CCAGT	17	0.03
110	ACTGC/GCAGT	2	0	ATCTC/GAGAT	7	0.02	AACCCG/CGGGTT	2	0.01	ACTGG/CCAGT	14	0.02	AGCTC/GAGCT	24	0.05	AGCCG/CGGCT	17	0.03	ACTCT/AGAGT	1	0	ATACG/CGTAT	1	0	CCCGG/CCGGG	32	0.07	ATCAC/GTGAT	4	0.01	AAAACC/GGTTTT	8	0.02	AGAGC/GCTCT	4	0.01
111	ACTGG/CCAGT	101	0.08	ATGAC/GTCAT	4	0.01	AACCGG/CCGGTT	2	0.01	AGAGC/GCTCT	4	0.01	AGGCC/GGCCT	1	0	AGCTC/GAGCT	4	0.01	ACTGG/CCAGT	29	0.03	ATACT/AGTAT	5	0	AAAAAC/GTTTTT	60	0.13	ATCAG/CTGAT	3	0.01	AAAACT/AGTTTT	1	0	AGAGG/CCTCT	26	0.04
112	AGAGC/GCTCT	9	0.01	CCCCG/CGGGG	2	0	AACCTC/GAGGTT	2	0.01	AGAGG/CCTCT	21	0.03	AGGCG/CGCCT	3	0.01	AGGGG/CCCCT	3	0.01	AGAGC/GCTCT	4	0	ATATC/GATAT	28	0.02	AAAAAG/CTTTTT	15	0.03	ATCCG/CGGAT	7	0.01	AAAATC/GATTTT	9	0.03	AGCCC/GGGCT	1	0
113	AGAGG/CCTCT	41	0.03	AAAAAC/GTTTTT	43	0.1	AACCTG/CAGGTT	2	0.01	AGCCG/CGGCT	19	0.03	AGGGG/CCCCT	2	0	ATACC/GGTAT	1	0	AGAGG/CCTCT	42	0.04	ATCAC/GTGAT	11	0.01	AAAAAT/ATTTTT	36	0.08	ATCGC/GCGAT	1	0	AAAATG/CATTTT	8	0.02	AGCCG/CGGCT	13	0.02
114	AGCCC/GGGCT	8	0.01	AAAAAG/CTTTTT	24	0.06	AACGGT/ACCGTT	1	0.01	AGCTC/GAGCT	2	0	ATACC/GGTAT	2	0	ATACT/AGTAT	6	0.01	AGCCC/GGGCT	2	0	ATCAG/CTGAT	12	0.01	AAAACC/GGTTTT	15	0.03	ATCTC/GAGAT	4	0.01	AAAATT/AATTTT	55	0.16	AGCTC/GAGCT	3	0
115	AGCCG/CGGCT	34	0.03	AAAAAT/ATTTTT	60	0.14	AACTCC/GGAGTT	1	0.01	AGGGC/GCCCT	1	0	ATACG/CGTAT	1	0	ATAGC/GCTAT	1	0	AGCCG/CGGCT	13	0.01	ATCCC/GGGAT	5	0	AAAACG/CGTTTT	1	0	ATGAC/GTCAT	2	0	AAACAG/CTGTTT	3	0.01	ATACG/CGTAT	1	0
116	AGCCT/AGGCT	1	0	AAAACC/GGTTTT	21	0.05	AACTGG/CCAGTT	1	0.01	AGGGG/CCCCT	1	0	ATACT/AGTAT	15	0.03	ATATC/GATAT	4	0.01	AGCTC/GAGCT	11	0.01	ATCCG/CGGAT	20	0.01	AAAACT/AGTTTT	3	0.01	CCCGG/CCGGG	180	0.34	AAACAT/ATGTTT	2	0.01	ATAGG/CCTAT	2	0
117	AGCTC/GAGCT	9	0.01	AAAACT/AGTTTT	2	0	AACTTC/GAAGTT	1	0.01	ATACT/AGTAT	1	0	ATAGC/GCTAT	2	0	ATCAC/GTGAT	3	0.01	AGGCG/CGCCT	3	0	ATCGC/GCGAT	2	0	AAAAGG/CCTTTT	4	0.01	AAAAAC/GTTTTT	55	0.1	AAACCC/GGGTTT	3	0.01	ATATC/GATAT	8	0.01
118	AGGCG/CGCCT	3	0	AAAAGC/GCTTTT	2	0	AAGAGC/GCTCTT	1	0.01	ATATC/GATAT	8	0.01	ATAGG/CCTAT	1	0	ATCAG/CTGAT	6	0.01	AGGGG/CCCCT	6	0.01	ATCTC/GAGAT	30	0.02	AAAATC/GATTTT	10	0.02	AAAAAG/CTTTTT	75	0.14	AAACCG/CGGTTT	1	0	ATCAC/GTGAT	6	0.01
119	AGGGC/GCCCT	1	0	AAAAGG/CCTTTT	2	0	AAGAGG/CCTCTT	1	0.01	ATCAC/GTGAT	2	0	ATATC/GATAT	11	0.02	ATCCC/GGGAT	2	0	ATACC/GGTAT	1	0	ATGAC/GTCAT	2	0	AAAATG/CATTTT	3	0.01	AAAAAT/ATTTTT	46	0.09	AAACCT/AGGTTT	2	0.01	ATCAG/CTGAT	5	0.01
120	AGGGG/CCCCT	11	0.01	AAAATC/GATTTT	14	0.03	AAGATG/CATCTT	8	0.05	ATCAG/CTGAT	6	0.01	ATCAC/GTGAT	11	0.02	ATCCG/CGGAT	19	0.04	ATACG/CGTAT	1	0	CCCGG/CCGGG	21	0.02	AAAATT/AATTTT	9	0.02	AAAACC/GGTTTT	12	0.02	AAACGC/GCGTTT	1	0	ATCCC/GGGAT	1	0
121	ATACC/GGTAT	2	0	AAAATG/CATTTT	4	0.01	AAGCAG/CTGCTT	5	0.03	ATCCC/GGGAT	1	0	ATCAG/CTGAT	12	0.02	ATCGC/GCGAT	1	0	ATACT/AGTAT	12	0.01	AAAAAC/GTTTTT	95	0.07	AAACAC/GTGTTT	12	0.03	AAAACG/CGTTTT	7	0.01	AAACGG/CCGTTT	1	0	ATCCG/CGGAT	7	0.01
122	ATACG/CGTAT	5	0	AAAATT/AATTTT	8	0.02	AAGGAG/CTCCTT	4	0.02	ATCCG/CGGAT	8	0.01	ATCCC/GGGAT	3	0.01	ATCTC/GAGAT	13	0.02	ATAGC/GCTAT	1	0	AAAAAG/CTTTTT	36	0.03	AAACAG/CTGTTT	5	0.01	AAAACT/AGTTTT	3	0.01	AAACTG/CAGTTT	1	0	ATCGC/GCGAT	1	0
123	ATACT/AGTAT	4	0	AAACAC/GTGTTT	9	0.02	AAGTCT/AGACTT	1	0.01	ATCTC/GAGAT	11	0.02	ATCCG/CGGAT	7	0.01	ATGCC/GGCAT	3	0.01	ATATC/GATAT	11	0.01	AAAAAT/ATTTTT	109	0.08	AAACAT/ATGTTT	5	0.01	AAAAGC/GCTTTT	2	0	AAAGAC/GTCTTT	4	0.01	ATCTC/GAGAT	11	0.02
124	ATAGC/GCTAT	2	0	AAACAT/ATGTTT	1	0	AATAAG/CTTATT	1	0.01	ATGAC/GTCAT	5	0.01	ATCGC/GCGAT	1	0	AAAAAC/GTTTTT	51	0.1	ATCAC/GTGAT	8	0.01	AAAACC/GGTTTT	19	0.01	AAACCT/AGGTTT	1	0	AAAAGG/CCTTTT	5	0.01	AAAGAG/CTCTTT	16	0.05	ATGAC/GTCAT	1	0
125	ATAGG/CCTAT	3	0	AAACCC/GGGTTT	1	0	AATATG/CATATT	1	0.01	ATGCC/GGCAT	2	0	ATCTC/GAGAT	7	0.01	AAAAAG/CTTTTT	57	0.11	ATCAG/CTGAT	17	0.02	AAAACG/CGTTTT	3	0	AAACGC/GCGTTT	2	0	AAAAGT/ACTTTT	3	0.01	AAAGCC/GGCTTT	2	0.01	ATGCC/GGCAT	1	0
126	ATATC/GATAT	19	0.02	AAACCT/AGGTTT	2	0	AATCAC/GTGATT	1	0.01	CCCCG/CGGGG	1	0	ATGAC/GTCAT	1	0	AAAAAT/ATTTTT	43	0.08	ATCCC/GGGAT	4	0	AAAACT/AGTTTT	6	0	AAACGG/CCGTTT	1	0	AAAATC/GATTTT	9	0.02	AAAGGC/GCCTTT	1	0	CCCCG/CGGGG	2	0
127	ATCAC/GTGAT	10	0.01	AAACGC/GCGTTT	2	0	AATCAT/ATGATT	1	0.01	CCCGG/CCGGG	43	0.07	ATGCC/GGCAT	3	0.01	AAAACC/GGTTTT	13	0.02	ATCCG/CGGAT	26	0.02	AAAAGC/GCTTTT	3	0	AAACTC/GAGTTT	5	0.01	AAAATG/CATTTT	8	0.02	AAAGGG/CCCTTT	1	0	CCCGG/CCGGG	48	0.07
128	ATCAG/CTGAT	19	0.02	AAACTC/GAGTTT	2	0	AATCCG/CGGATT	1	0.01	AAAAAC/GTTTTT	51	0.08	CCCGG/CCGGG	1	0	AAAACG/CGTTTT	2	0	ATCGC/GCGAT	2	0	AAAAGG/CCTTTT	1	0	AAACTG/CAGTTT	1	0	AAAATT/AATTTT	32	0.06	AAAGTG/CACTTT	1	0	AAAAAC/GTTTTT	57	0.09
129	ATCCC/GGGAT	2	0	AAACTG/CAGTTT	1	0	AATGAG/CTCATT	3	0.02	AAAAAG/CTTTTT	41	0.06	AAAAAC/GTTTTT	34	0.07	AAAACT/AGTTTT	5	0.01	ATCTC/GAGAT	19	0.02	AAAATC/GATTTT	17	0.01	AAAGAC/GTCTTT	2	0	AAACAC/GTGTTT	11	0.02	AAATAC/GTATTT	2	0.01	AAAAAG/CTTTTT	63	0.1
130	ATCCG/CGGAT	15	0.01	AAACTT/AAGTTT	1	0	AATGAT/ATCATT	1	0.01	AAAAAT/ATTTTT	70	0.11	AAAAAG/CTTTTT	39	0.08	AAAAGC/GCTTTT	6	0.01	ATGAC/GTCAT	1	0	AAAATG/CATTTT	7	0.01	AAAGAG/CTCTTT	14	0.03	AAACAG/CTGTTT	2	0	AAATAG/CTATTT	1	0	AAAAAT/ATTTTT	90	0.14
131	ATCGC/GCGAT	3	0	AAAGAC/GTCTTT	5	0.01	AATGGC/GCCATT	1	0.01	AAAACC/GGTTTT	17	0.03	AAAAAT/ATTTTT	84	0.17	AAAAGG/CCTTTT	5	0.01	ATGCC/GGCAT	3	0	AAAATT/AATTTT	16	0.01	AAAGCC/GGCTTT	6	0.01	AAACAT/ATGTTT	7	0.01	AAATAT/ATATTT	8	0.02	AAAACC/GGTTTT	12	0.02
132	ATCTC/GAGAT	19	0.02	AAAGAG/CTCTTT	16	0.04	AATGTG/CACATT	2	0.01	AAAACT/AGTTTT	1	0	AAAACC/GGTTTT	11	0.02	AAAAGT/ACTTTT	1	0	CCCCG/CGGGG	4	0	AAACAC/GTGTTT	13	0.01	AAAGTC/GACTTT	1	0	AAACCC/GGGTTT	3	0.01	AAATCC/GGATTT	6	0.02	AAAACT/AGTTTT	2	0
133	ATGAC/GTCAT	6	0	AAAGCC/GGCTTT	2	0	ACAGAG/CTCTGT	1	0.01	AAAATC/GATTTT	13	0.02	AAAACG/CGTTTT	1	0	AAAATC/GATTTT	5	0.01	CCCGG/CCGGG	3	0	AAACAG/CTGTTT	10	0.01	AAAGTG/CACTTT	2	0	AAACCG/CGGTTT	4	0.01	AAATCT/AGATTT	2	0.01	AAAAGC/GCTTTT	2	0
134	ATGCC/GGCAT	1	0	AAAGGG/CCCTTT	2	0	ACCACG/CGTGGT	12	0.07	AAAATG/CATTTT	2	0	AAAACT/AGTTTT	1	0	AAAATG/CATTTT	5	0.01	AAAAAC/GTTTTT	135	0.13	AAACAT/ATGTTT	6	0	AAATAC/GTATTT	2	0	AAACCT/AGGTTT	1	0	AAATGC/GCATTT	3	0.01	AAAAGG/CCTTTT	5	0.01
135	CCCCG/CGGGG	3	0	AAATAC/GTATTT	6	0.01	ACCAGC/GCTGGT	2	0.01	AAAATT/AATTTT	82	0.13	AAAAGC/GCTTTT	1	0	AAAATT/AATTTT	29	0.06	AAAAAG/CTTTTT	162	0.16	AAACCC/GGGTTT	6	0	AAATAT/ATATTT	9	0.02	AAACGC/GCGTTT	8	0.02	AAATGT/ACATTT	5	0.01	AAAATC/GATTTT	16	0.02
136	CCCGG/CCGGG	74	0.06	AAATAT/ATATTT	19	0.04	ACCCGC/GCGGGT	1	0.01	AAACAC/GTGTTT	6	0.01	AAAAGG/CCTTTT	2	0	AAACAC/GTGTTT	9	0.02	AAAAAT/ATTTTT	120	0.12	AAACCT/AGGTTT	6	0	AAATCC/GGATTT	4	0.01	AAACGG/CCGTTT	1	0	AAATTC/GAATTT	5	0.01	AAAATG/CATTTT	8	0.01
137	AAAAAC/GTTTTT	118	0.1	AAATCC/GGATTT	3	0.01	ACCGTG/CACGGT	1	0.01	AAACAG/CTGTTT	7	0.01	AAAATC/GATTTT	8	0.02	AAACAG/CTGTTT	8	0.02	AAAACC/GGTTTT	28	0.03	AAACGC/GCGTTT	11	0.01	AAATCG/CGATTT	2	0	AAACTC/GAGTTT	4	0.01	AAATTG/CAATTT	2	0.01	AAAATT/AATTTT	45	0.07
138	AAAAAG/CTTTTT	100	0.08	AAATCG/CGATTT	7	0.02	ACCTCC/GGAGGT	2	0.01	AAACAT/ATGTTT	3	0	AAAATG/CATTTT	5	0.01	AAACCC/GGGTTT	4	0.01	AAAACT/AGTTTT	8	0.01	AAACGG/CCGTTT	3	0	AAATGG/CCATTT	2	0	AAACTG/CAGTTT	3	0.01	AAATTT/AAATTT	5	0.01	AAACAC/GTGTTT	6	0.01
139	AAAAAT/ATTTTT	180	0.15	AAATCT/AGATTT	2	0	ACCTCT/AGAGGT	2	0.01	AAACCC/GGGTTT	7	0.01	AAAATT/AATTTT	14	0.03	AAACCT/AGGTTT	5	0.01	AAAAGC/GCTTTT	8	0.01	AAACTC/GAGTTT	7	0.01	AAATGT/ACATTT	1	0	AAAGAC/GTCTTT	3	0.01	AACAAG/CTTGTT	5	0.01	AAACAG/CTGTTT	4	0.01
140	AAAACC/GGTTTT	23	0.02	AAATGG/CCATTT	2	0	ACGGAG/CTCCGT	1	0.01	AAACCG/CGGTTT	2	0	AAACAC/GTGTTT	4	0.01	AAACGC/GCGTTT	4	0.01	AAAAGG/CCTTTT	8	0.01	AAACTG/CAGTTT	4	0	AAATTC/GAATTT	1	0	AAAGAG/CTCTTT	44	0.08	AACACC/GGTGTT	1	0	AAACAT/ATGTTT	2	0
141	AAAACG/CGTTTT	1	0	AAATGT/ACATTT	2	0	ACGTCC/GGACGT	2	0.01	AAACCT/AGGTTT	2	0	AAACAG/CTGTTT	6	0.01	AAACTT/AAGTTT	8	0.02	AAAAGT/ACTTTT	1	0	AAAGAC/GTCTTT	6	0	AAATTG/CAATTT	6	0.01	AAAGAT/ATCTTT	1	0	AACACG/CGTGTT	2	0.01	AAACCC/GGGTTT	6	0.01
142	AAAACT/AGTTTT	8	0.01	AAATTC/GAATTT	3	0.01	ACTCTC/GAGAGT	2	0.01	AAACGC/GCGTTT	5	0.01	AAACAT/ATGTTT	13	0.03	AAAGAC/GTCTTT	1	0	AAAATC/GATTTT	20	0.02	AAAGAG/CTCTTT	40	0.03	AAATTT/AAATTT	1	0	AAAGCG/CGCTTT	1	0	AACATC/GATGTT	4	0.01	AAACCG/CGGTTT	1	0
143	AAAAGC/GCTTTT	8	0.01	AAATTT/AAATTT	1	0	ACTCTG/CAGAGT	1	0.01	AAACGG/CCGTTT	1	0	AAACCC/GGGTTT	2	0	AAAGAG/CTCTTT	13	0.02	AAAATG/CATTTT	13	0.01	AAAGAT/ATCTTT	4	0	AACAAG/CTTGTT	23	0.05	AAAGTC/GACTTT	5	0.01	AACATG/CATGTT	3	0.01	AAACCT/AGGTTT	3	0
144	AAAAGG/CCTTTT	11	0.01	AACAAG/CTTGTT	6	0.01	ACTGAG/CTCAGT	1	0.01	AAACTC/GAGTTT	4	0.01	AAACCG/CGGTTT	1	0	AAAGCC/GGCTTT	3	0.01	AAAATT/AATTTT	57	0.05	AAAGCC/GGCTTT	2	0	AACACC/GGTGTT	5	0.01	AAAGTG/CACTTT	2	0	AACCAC/GTGGTT	1	0	AAACGC/GCGTTT	3	0
145	AAAATC/GATTTT	28	0.02	AACAGC/GCTGTT	1	0	ACTGGG/CCCAGT	1	0.01	AAAGAC/GTCTTT	1	0	AAACCT/AGGTTT	1	0	AAAGCG/CGCTTT	1	0	AAACAC/GTGTTT	11	0.01	AAAGCG/CGCTTT	1	0	AACACG/CGTGTT	1	0	AAATAC/GTATTT	5	0.01	AACCAG/CTGGTT	1	0	AAACGG/CCGTTT	1	0
146	AAAATG/CATTTT	12	0.01	AACATC/GATGTT	1	0	AGAGCT/AGCTCT	1	0.01	AAAGAG/CTCTTT	18	0.03	AAACGC/GCGTTT	4	0.01	AAAGGC/GCCTTT	6	0.01	AAACAG/CTGTTT	4	0	AAAGCT/AGCTTT	1	0	AACAGC/GCTGTT	6	0.01	AAATAG/CTATTT	1	0	AACCCG/CGGGTT	7	0.02	AAACGT/ACGTTT	2	0
147	AAAATT/AATTTT	81	0.07	AACCAC/GTGGTT	2	0	AGAGGC/GCCTCT	1	0.01	AAAGCC/GGCTTT	5	0.01	AAACGT/ACGTTT	2	0	AAAGGG/CCCTTT	5	0.01	AAACAT/ATGTTT	1	0	AAAGGC/GCCTTT	2	0	AACATC/GATGTT	4	0.01	AAATAT/ATATTT	8	0.02	AACCCT/AGGGTT	3	0.01	AAACTC/GAGTTT	1	0
148	AAACAC/GTGTTT	15	0.01	AACCAG/CTGGTT	1	0	AGAGGG/CCCTCT	1	0.01	AAAGCG/CGCTTT	1	0	AAACTC/GAGTTT	1	0	AAAGTG/CACTTT	1	0	AAACCC/GGGTTT	4	0	AAAGGT/ACCTTT	1	0	AACATG/CATGTT	2	0	AAATCC/GGATTT	8	0.02	AACCGC/GCGGTT	1	0	AAACTG/CAGTTT	2	0
149	AAACAG/CTGTTT	13	0.01	AACCCC/GGGGTT	1	0	AGCCGG/CCGGCT	1	0.01	AAAGCT/AGCTTT	1	0	AAACTG/CAGTTT	1	0	AAATAC/GTATTT	5	0.01	AAACCT/AGGTTT	8	0.01	AAAGTC/GACTTT	1	0	AACCAC/GTGGTT	2	0	AAATCG/CGATTT	4	0.01	AACCTG/CAGGTT	1	0	AAACTT/AAGTTT	1	0
150	AAACAT/ATGTTT	2	0	AACCCG/CGGGTT	4	0.01	AGCCTC/GAGGCT	2	0.01	AAAGGG/CCCTTT	4	0.01	AAAGAC/GTCTTT	1	0	AAATAG/CTATTT	2	0	AAACGC/GCGTTT	5	0	AAAGTG/CACTTT	1	0	AACCAG/CTGGTT	2	0	AAATCT/AGATTT	5	0.01	AACCTT/AAGGTT	4	0.01	AAAGAG/CTCTTT	16	0.02
151	AAACCC/GGGTTT	10	0.01	AACCCT/AGGGTT	3	0.01	AGCCTG/CAGGCT	3	0.02	AAAGTG/CACTTT	2	0	AAAGAG/CTCTTT	26	0.05	AAATAT/ATATTT	13	0.02	AAACGG/CCGTTT	1	0	AAAGTT/AACTTT	1	0	AACCCC/GGGGTT	1	0	AAATGC/GCATTT	8	0.02	AACTGC/GCAGTT	1	0	AAAGCC/GGCTTT	3	0
152	AAACCT/AGGTTT	5	0	AACCGC/GCGGTT	9	0.02	AGGCGG/CCGCCT	1	0.01	AAATAC/GTATTT	4	0.01	AAAGAT/ATCTTT	1	0	AAATCC/GGATTT	6	0.01	AAACTC/GAGTTT	7	0.01	AAATAC/GTATTT	7	0.01	AACCCG/CGGGTT	5	0.01	AAATGG/CCATTT	2	0	AACTGT/ACAGTT	2	0.01	AAAGCG/CGCTTT	1	0
153	AAACGC/GCGTTT	4	0	AACCGG/CCGGTT	1	0	ATAGAG/CTCTAT	1	0.01	AAATAG/CTATTT	3	0	AAAGCC/GGCTTT	1	0	AAATCG/CGATTT	2	0	AAACTG/CAGTTT	6	0.01	AAATAG/CTATTT	2	0	AACCCT/AGGGTT	6	0.01	AAATGT/ACATTT	1	0	AACTTG/CAAGTT	1	0	AAAGGC/GCCTTT	1	0
154	AAACGG/CCGTTT	2	0	AACCGT/ACGGTT	1	0	ATAGGC/GCCTAT	1	0.01	AAATAT/ATATTT	22	0.03	AAAGCG/CGCTTT	1	0	AAATCT/AGATTT	1	0	AAACTT/AAGTTT	6	0.01	AAATAT/ATATTT	15	0.01	AACCGC/GCGGTT	3	0.01	AAATTC/GAATTT	4	0.01	AAGACG/CGTCTT	9	0.03	AAAGGG/CCCTTT	4	0.01
155	AAACTC/GAGTTT	6	0	AACCTG/CAGGTT	1	0	ATATAC/GTATAT	1	0.01	AAATCC/GGATTT	5	0.01	AAAGGC/GCCTTT	1	0	AAATGG/CCATTT	1	0	AAAGAC/GTCTTT	5	0	AAATCC/GGATTT	4	0	AACCGT/ACGGTT	1	0	AAATTG/CAATTT	5	0.01	AAGAGG/CCTCTT	10	0.03	AAAGTG/CACTTT	2	0
156	AAACTG/CAGTTT	2	0	AACTAG/CTAGTT	3	0.01	ATCACC/GGTGAT	5	0.03	AAATCG/CGATTT	5	0.01	AAAGGG/CCCTTT	4	0.01	AAATGT/ACATTT	2	0	AAAGAG/CTCTTT	30	0.03	AAATCG/CGATTT	4	0	AACCTG/CAGGTT	1	0	AAATTT/AAATTT	2	0	AAGATC/GATCTT	4	0.01	AAAGTT/AACTTT	1	0
157	AAACTT/AAGTTT	2	0	AACTAT/ATAGTT	1	0	ATCCCC/GGGGAT	1	0.01	AAATCT/AGATTT	5	0.01	AAAGTC/GACTTT	1	0	AAATTC/GAATTT	2	0	AAAGAT/ATCTTT	1	0	AAATCT/AGATTT	2	0	AACCTT/AAGGTT	1	0	AACAAG/CTTGTT	8	0.02	AAGATG/CATCTT	23	0.07	AAATAC/GTATTT	3	0
158	AAAGAC/GTCTTT	5	0	AAGACC/GGTCTT	2	0	ATCCGG/CCGGAT	1	0.01	AAATGC/GCATTT	6	0.01	AAAGTG/CACTTT	4	0.01	AAATTG/CAATTT	5	0.01	AAAGCC/GGCTTT	4	0	AAATGG/CCATTT	2	0	AACGTG/CACGTT	1	0	AACACC/GGTGTT	2	0	AAGCAG/CTGCTT	6	0.02	AAATAG/CTATTT	2	0
159	AAAGAG/CTCTTT	40	0.03	AAGAGC/GCTCTT	1	0	ATCCTC/GAGGAT	2	0.01	AAATGG/CCATTT	1	0	AAATAC/GTATTT	2	0	AAATTT/AAATTT	1	0	AAAGCT/AGCTTT	1	0	AAATGT/ACATTT	2	0	AACTCT/AGAGTT	1	0	AACACG/CGTGTT	1	0	AAGCAT/ATGCTT	1	0	AAATAT/ATATTT	31	0.05
160	AAAGCC/GGCTTT	4	0	AAGAGG/CCTCTT	12	0.03	ATCGTC/GACGAT	1	0.01	AAATGT/ACATTT	5	0.01	AAATAG/CTATTT	4	0.01	AACAAG/CTTGTT	11	0.02	AAAGGC/GCCTTT	3	0	AAATTC/GAATTT	4	0	AAGACG/CGTCTT	8	0.02	AACAGC/GCTGTT	3	0.01	AAGCCC/GGGCTT	6	0.02	AAATCC/GGATTT	5	0.01
161	AAAGGC/GCCTTT	2	0	AAGAGT/ACTCTT	1	0	ATCTCC/GGAGAT	2	0.01	AAATTC/GAATTT	2	0	AAATAT/ATATTT	15	0.03	AACACC/GGTGTT	2	0	AAAGGG/CCCTTT	7	0.01	AAATTG/CAATTT	8	0.01	AAGAGG/CCTCTT	15	0.03	AACAGG/CCTGTT	1	0	AAGCTC/GAGCTT	1	0	AAATCG/CGATTT	5	0.01
162	AAAGGG/CCCTTT	2	0	AAGATC/GATCTT	2	0	ATGTGC/GCACAT	1	0.01	AAATTG/CAATTT	8	0.01	AAATCC/GGATTT	3	0.01	AACAGC/GCTGTT	3	0.01	AAAGTG/CACTTT	1	0	AAATTT/AAATTT	2	0	AAGATC/GATCTT	9	0.02	AACAGT/ACTGTT	1	0	AAGGAG/CTCCTT	9	0.03	AAATCT/AGATTT	2	0
163	AAAGGT/ACCTTT	2	0	AAGATG/CATCTT	9	0.02				AAATTT/AAATTT	6	0.01	AAATCG/CGATTT	1	0	AACATC/GATGTT	4	0.01	AAATAC/GTATTT	5	0	AACAAG/CTTGTT	25	0.02	AAGATG/CATCTT	28	0.06	AACATC/GATGTT	1	0	AAGGTC/GACCTT	1	0	AAATGC/GCATTT	1	0
164	AAAGTC/GACTTT	3	0	AAGCAG/CTGCTT	2	0				AACAAG/CTTGTT	10	0.02	AAATCT/AGATTT	5	0.01	AACATG/CATGTT	4	0.01	AAATAG/CTATTT	1	0	AACACC/GGTGTT	9	0.01	AAGCAG/CTGCTT	5	0.01	AACATG/CATGTT	3	0.01	AAGGTG/CACCTT	1	0	AAATGG/CCATTT	1	0
165	AAAGTG/CACTTT	2	0	AAGCCC/GGGCTT	19	0.04				AACACC/GGTGTT	1	0	AAATGG/CCATTT	2	0	AACCAC/GTGGTT	1	0	AAATAT/ATATTT	15	0.01	AACACG/CGTGTT	2	0	AAGCCC/GGGCTT	1	0	AACCAC/GTGGTT	2	0	AAGTCG/CGACTT	1	0	AAATGT/ACATTT	5	0.01
166	AAAGTT/AACTTT	1	0	AAGCTC/GAGCTT	2	0				AACACG/CGTGTT	2	0	AAATGT/ACATTT	1	0	AACCAG/CTGGTT	3	0.01	AAATCC/GGATTT	7	0.01	AACACT/AGTGTT	1	0	AAGCCT/AGGCTT	2	0	AACCAG/CTGGTT	5	0.01	AATAAC/GTTATT	3	0.01	AAATTC/GAATTT	3	0
167	AAATAC/GTATTT	5	0	AAGCTG/CAGCTT	1	0				AACAGC/GCTGTT	2	0	AAATTG/CAATTT	5	0.01	AACCAT/ATGGTT	2	0	AAATCG/CGATTT	5	0	AACAGC/GCTGTT	8	0.01	AAGCGG/CCGCTT	1	0	AACCCG/CGGGTT	6	0.01	AATACG/CGTATT	1	0	AAATTG/CAATTT	4	0.01
168	AAATAG/CTATTT	3	0	AAGGAC/GTCCTT	1	0				AACATG/CATGTT	5	0.01	AAATTT/AAATTT	6	0.01	AACCCG/CGGGTT	7	0.01	AAATCT/AGATTT	2	0	AACAGT/ACTGTT	1	0	AAGCTC/GAGCTT	1	0	AACCCT/AGGGTT	14	0.03	AATACT/AGTATT	1	0	AAATTT/AAATTT	4	0.01
169	AAATAT/ATATTT	48	0.04	AAGGAG/CTCCTT	16	0.04				AACCAC/GTGGTT	2	0	AACAAG/CTTGTT	7	0.01	AACCCT/AGGGTT	1	0	AAATGG/CCATTT	9	0.01	AACATC/GATGTT	10	0.01	AAGCTG/CAGCTT	1	0	AACCGG/CCGGTT	10	0.02	AATAGC/GCTATT	1	0	AACAAG/CTTGTT	11	0.02
170	AAATCC/GGATTT	7	0.01	AAGGCC/GGCCTT	1	0				AACCAG/CTGGTT	2	0	AACACC/GGTGTT	1	0	AACCGC/GCGGTT	2	0	AAATGT/ACATTT	2	0	AACATG/CATGTT	3	0	AAGCTT/AAGCTT	1	0	AACCGT/ACGGTT	1	0	AATATG/CATATT	7	0.02	AACACC/GGTGTT	6	0.01
171	AAATCG/CGATTT	14	0.01	AAGGGG/CCCCTT	2	0				AACCAT/ATGGTT	1	0	AACACT/AGTGTT	3	0.01	AACCGG/CCGGTT	1	0	AAATTC/GAATTT	6	0.01	AACCAC/GTGGTT	8	0.01	AAGGAG/CTCCTT	11	0.02	AACCTG/CAGGTT	2	0	AATATT/AATATT	1	0	AACACG/CGTGTT	1	0
172	AAATCT/AGATTT	8	0.01	AAGGTG/CACCTT	5	0.01				AACCCG/CGGGTT	5	0.01	AACAGC/GCTGTT	1	0	AACCTC/GAGGTT	4	0.01	AAATTG/CAATTT	5	0	AACCAG/CTGGTT	1	0	AAGGCG/CGCCTT	1	0	AACCTT/AAGGTT	4	0.01	AATCAG/CTGATT	6	0.02	AACAGC/GCTGTT	2	0
173	AAATGC/GCATTT	3	0	AAGTAG/CTACTT	1	0				AACCCT/AGGGTT	4	0.01	AACATC/GATGTT	2	0	AACCTG/CAGGTT	1	0	AAATTT/AAATTT	3	0	AACCAT/ATGGTT	8	0.01	AAGGGC/GCCCTT	2	0	AACGAC/GTCGTT	2	0	AATCAT/ATGATT	2	0.01	AACATC/GATGTT	3	0
174	AAATGG/CCATTT	7	0.01	AAGTCC/GGACTT	1	0				AACCGC/GCGGTT	8	0.01	AACATG/CATGTT	2	0	AACGAG/CTCGTT	2	0	AACAAG/CTTGTT	14	0.01	AACCCG/CGGGTT	10	0.01	AAGGGG/CCCCTT	1	0	AACGAG/CTCGTT	1	0	AATCCC/GGGATT	2	0.01	AACATG/CATGTT	5	0.01
175	AAATGT/ACATTT	4	0	AAGTGC/GCACTT	1	0				AACCGG/CCGGTT	1	0	AACCAG/CTGGTT	7	0.01	AACGGT/ACCGTT	3	0.01	AACACC/GGTGTT	4	0	AACCCT/AGGGTT	84	0.06	AAGGTG/CACCTT	4	0.01	AACGAT/ATCGTT	1	0	AATCCG/CGGATT	5	0.01	AACCAC/GTGGTT	2	0
176	AAATTC/GAATTT	11	0.01	AAGTGG/CCACTT	2	0				AACCGT/ACGGTT	1	0	AACCAT/ATGGTT	1	0	AACGTT/AACGTT	1	0	AACACT/AGTGTT	1	0	AACCGC/GCGGTT	8	0.01	AAGTAG/CTACTT	1	0	AACGCT/AGCGTT	1	0	AATCGT/ACGATT	1	0	AACCAG/CTGGTT	1	0
177	AAATTG/CAATTT	7	0.01	AATAAG/CTTATT	1	0				AACCTG/CAGGTT	1	0	AACCCG/CGGGTT	5	0.01	AACTCC/GGAGTT	1	0	AACAGC/GCTGTT	4	0	AACCGG/CCGGTT	6	0	AATAAC/GTTATT	2	0	AACGGG/CCCGTT	1	0	AATCTC/GAGATT	2	0.01	AACCCG/CGGGTT	9	0.01
178	AAATTT/AAATTT	9	0.01	AATATG/CATATT	2	0				AACGAC/GTCGTT	1	0	AACCCT/AGGGTT	2	0	AACTCG/CGAGTT	2	0	AACATC/GATGTT	2	0	AACCTC/GAGGTT	4	0	AATAGT/ACTATT	1	0	AACGGT/ACCGTT	2	0	AATCTG/CAGATT	4	0.01	AACCCT/AGGGTT	2	0
179	AACAAG/CTTGTT	12	0.01	AATATT/AATATT	1	0				AACTAC/GTAGTT	1	0	AACCGC/GCGGTT	2	0	AACTTC/GAAGTT	1	0	AACATG/CATGTT	7	0.01	AACCTG/CAGGTT	3	0	AATATC/GATATT	1	0	AACGTC/GACGTT	2	0	AATGAG/CTCATT	2	0.01	AACCGC/GCGGTT	11	0.02
180	AACACC/GGTGTT	5	0	AATCAC/GTGATT	3	0.01				AACTAG/CTAGTT	2	0	AACCTG/CAGGTT	2	0	AAGACC/GGTCTT	6	0.01	AACCAC/GTGGTT	1	0	AACGAC/GTCGTT	4	0	AATATG/CATATT	3	0.01	AACGTG/CACGTT	1	0	AATGAT/ATCATT	2	0.01	AACCGT/ACGGTT	1	0
181	AACACT/AGTGTT	1	0	AATCAG/CTGATT	1	0				AACTCC/GGAGTT	3	0	AACGAC/GTCGTT	1	0	AAGACG/CGTCTT	4	0.01	AACCAG/CTGGTT	7	0.01	AACGAG/CTCGTT	2	0	AATCAC/GTGATT	1	0	AACTAC/GTAGTT	1	0	AATGGC/GCCATT	1	0	AACCTG/CAGGTT	1	0
182	AACAGC/GCTGTT	5	0	AATCAT/ATGATT	2	0				AACTCG/CGAGTT	1	0	AACGGC/GCCGTT	1	0	AAGAGG/CCTCTT	35	0.07	AACCAT/ATGGTT	3	0	AACGAT/ATCGTT	1	0	AATCAG/CTGATT	1	0	AACTAT/ATAGTT	1	0	AATGGT/ACCATT	2	0.01	AACGAC/GTCGTT	1	0
183	AACAGT/ACTGTT	1	0	AATCCC/GGGATT	1	0				AACTGC/GCAGTT	2	0	AACGGT/ACCGTT	3	0.01	AAGATC/GATCTT	2	0	AACCCG/CGGGTT	10	0.01	AACGCT/AGCGTT	2	0	AATCAT/ATGATT	1	0	AACTCC/GGAGTT	1	0	AATGTG/CACATT	2	0.01	AACGGT/ACCGTT	2	0
184	AACATC/GATGTT	4	0	AATCCG/CGGATT	3	0.01				AACTTC/GAAGTT	2	0	AACGTC/GACGTT	1	0	AAGATG/CATCTT	14	0.03	AACCCT/AGGGTT	2	0	AACGGC/GCCGTT	1	0	AATCCC/GGGATT	3	0.01	AACTGC/GCAGTT	2	0	AATGTT/AACATT	4	0.01	AACTAC/GTAGTT	1	0
185	AACATG/CATGTT	3	0	AATCCT/AGGATT	3	0.01				AACTTG/CAAGTT	1	0	AACTAC/GTAGTT	1	0	AAGCAC/GTGCTT	7	0.01	AACCGC/GCGGTT	30	0.03	AACGGG/CCCGTT	1	0	AATCCG/CGGATT	1	0	AACTTC/GAAGTT	2	0	AATTAC/GTAATT	1	0	AACTCT/AGAGTT	1	0
186	AACCAC/GTGGTT	4	0	AATCGC/GCGATT	1	0				AAGACC/GGTCTT	3	0	AACTCC/GGAGTT	1	0	AAGCAG/CTGCTT	3	0.01	AACCGG/CCGGTT	2	0	AACGGT/ACCGTT	2	0	AATCCT/AGGATT	5	0.01	AACTTG/CAAGTT	2	0	AATTAG/CTAATT	2	0.01	AACTGC/GCAGTT	2	0
187	AACCAG/CTGGTT	3	0	AATCGG/CCGATT	5	0.01				AAGACG/CGTCTT	7	0.01	AACTCG/CGAGTT	1	0	AAGCAT/ATGCTT	1	0	AACCGT/ACGGTT	1	0	AACGTG/CACGTT	1	0	AATCGG/CCGATT	1	0	AAGACG/CGTCTT	12	0.02	AATTAT/ATAATT	1	0	AACTGG/CCAGTT	1	0
188	AACCAT/ATGGTT	2	0	AATCGT/ACGATT	1	0				AAGACT/AGTCTT	1	0	AACTGC/GCAGTT	1	0	AAGCCC/GGGCTT	27	0.05	AACCTG/CAGGTT	4	0	AACTAC/GTAGTT	1	0	AATCGT/ACGATT	1	0	AAGAGC/GCTCTT	2	0	AATTCC/GGAATT	2	0.01	AACTGT/ACAGTT	1	0
189	AACCCG/CGGGTT	12	0.01	AATCTC/GAGATT	3	0.01				AAGAGG/CCTCTT	28	0.04	AACTTC/GAAGTT	1	0	AAGCCG/CGGCTT	1	0	AACGAG/CTCGTT	1	0	AACTAT/ATAGTT	1	0	AATCTC/GAGATT	9	0.02	AAGAGG/CCTCTT	33	0.06	ACACAG/CTGTGT	1	0	AACTTG/CAAGTT	1	0
190	AACCCT/AGGGTT	6	0	AATGAT/ATCATT	3	0.01				AAGATC/GATCTT	2	0	AAGACC/GGTCTT	4	0.01	AAGCTC/GAGCTT	5	0.01	AACGGG/CCCGTT	1	0	AACTCC/GGAGTT	2	0	AATCTG/CAGATT	6	0.01	AAGAGT/ACTCTT	1	0	ACAGCC/GGCTGT	1	0	AAGACC/GGTCTT	8	0.01
191	AACCGC/GCGGTT	21	0.02	AATGCG/CGCATT	2	0				AAGATG/CATCTT	17	0.03	AAGACG/CGTCTT	1	0	AAGCTG/CAGCTT	2	0	AACGGT/ACCGTT	6	0.01	AACTTC/GAAGTT	2	0	AATGAT/ATCATT	2	0	AAGATC/GATCTT	1	0	ACCACG/CGTGGT	1	0	AAGACG/CGTCTT	8	0.01
192	AACCGG/CCGGTT	3	0	AATGCT/AGCATT	3	0.01				AAGCAC/GTGCTT	5	0.01	AAGAGC/GCTCTT	4	0.01	AAGGAG/CTCCTT	26	0.05	AACTAG/CTAGTT	2	0	AAGACG/CGTCTT	31	0.02	AATGGC/GCCATT	1	0	AAGATG/CATCTT	59	0.11	ACCAGC/GCTGGT	1	0	AAGAGC/GCTCTT	1	0
193	AACCGT/ACGGTT	5	0	AATGGC/GCCATT	1	0				AAGCAG/CTGCTT	8	0.01	AAGAGG/CCTCTT	31	0.06	AAGGAT/ATCCTT	1	0	AACTCC/GGAGTT	3	0	AAGAGC/GCTCTT	1	0	AATGGG/CCCATT	1	0	AAGCAC/GTGCTT	1	0	ACCCAG/CTGGGT	4	0.01	AAGAGG/CCTCTT	27	0.04
194	AACCTC/GAGGTT	2	0	AATGGG/CCCATT	1	0				AAGCAT/ATGCTT	3	0	AAGATC/GATCTT	1	0	AAGGCG/CGCCTT	1	0	AACTCG/CGAGTT	1	0	AAGAGG/CCTCTT	37	0.03	AATGGT/ACCATT	1	0	AAGCAG/CTGCTT	4	0.01	ACCCGC/GCGGGT	1	0	AAGATC/GATCTT	4	0.01
195	AACCTG/CAGGTT	3	0	AATGGT/ACCATT	2	0				AAGCCC/GGGCTT	44	0.07	AAGATG/CATCTT	7	0.01	AAGGGG/CCCCTT	8	0.02	AACTCT/AGAGTT	1	0	AAGATC/GATCTT	8	0.01	AATGTC/GACATT	2	0	AAGCCC/GGGCTT	5	0.01	ACCGCC/GGCGGT	2	0.01	AAGATG/CATCTT	28	0.04
196	AACGGG/CCCGTT	1	0	AATGTC/GACATT	1	0				AAGCCG/CGGCTT	1	0	AAGCAG/CTGCTT	4	0.01	AAGGGT/ACCCTT	1	0	AACTGC/GCAGTT	1	0	AAGATG/CATCTT	35	0.03	AATGTT/AACATT	1	0	AAGCCT/AGGCTT	1	0	ACCGGC/GCCGGT	1	0	AAGCAC/GTGCTT	1	0
197	AACGGT/ACCGTT	4	0	AATGTG/CACATT	3	0.01				AAGCGG/CCGCTT	1	0	AAGCAT/ATGCTT	1	0	AAGGTC/GACCTT	2	0	AACTGG/CCAGTT	1	0	AAGCAC/GTGCTT	1	0	AATTAC/GTAATT	1	0	AAGCGT/ACGCTT	1	0	ACCGTC/GACGGT	1	0	AAGCAG/CTGCTT	4	0.01
198	AACGTG/CACGTT	1	0	AATGTT/AACATT	1	0				AAGCTC/GAGCTT	1	0	AAGCCC/GGGCTT	5	0.01	AAGGTG/CACCTT	2	0	AACTTC/GAAGTT	2	0	AAGCAG/CTGCTT	14	0.01	AATTAT/ATAATT	1	0	AAGCTC/GAGCTT	3	0.01	ACCGTG/CACGGT	1	0	AAGCAT/ATGCTT	2	0
199	AACTAC/GTAGTT	1	0	AATTCC/GGAATT	1	0				AAGCTG/CAGCTT	1	0	AAGCCG/CGGCTT	1	0	AAGTCC/GGACTT	3	0.01	AACTTG/CAAGTT	1	0	AAGCAT/ATGCTT	1	0	AATTCC/GGAATT	4	0.01	AAGCTG/CAGCTT	1	0	ACCTCC/GGAGGT	10	0.03	AAGCCC/GGGCTT	55	0.09
200	AACTAG/CTAGTT	5	0	ACACCC/GGGTGT	1	0				AAGGAC/GTCCTT	3	0	AAGCGG/CCGCTT	1	0	AAGTGG/CCACTT	2	0	AAGACC/GGTCTT	1	0	AAGCCC/GGGCTT	1	0	ACACCC/GGGTGT	2	0	AAGCTT/AAGCTT	1	0	ACCTCG/CGAGGT	1	0	AAGCCG/CGGCTT	1	0
201	AACTAT/ATAGTT	2	0	ACACGG/CCGTGT	1	0				AAGGAG/CTCCTT	28	0.04	AAGCTC/GAGCTT	2	0	AATAAC/GTTATT	1	0	AAGACG/CGTCTT	7	0.01	AAGCCT/AGGCTT	1	0	ACACGC/GCGTGT	1	0	AAGGAG/CTCCTT	47	0.09	ACCTCT/AGAGGT	1	0	AAGCCT/AGGCTT	3	0
202	AACTCT/AGAGTT	1	0	ACACTC/GAGTGT	2	0				AAGGCC/GGCCTT	1	0	AAGCTG/CAGCTT	1	0	AATACC/GGTATT	1	0	AAGAGC/GCTCTT	1	0	AAGCGG/CCGCTT	1	0	ACACGT/ACGTGT	1	0	AAGGCG/CGCCTT	1	0	ACCTGC/GCAGGT	2	0.01	AAGCGC/GCGCTT	1	0
203	AACTGC/GCAGTT	3	0	ACAGAG/CTCTGT	6	0.01				AAGGCT/AGCCTT	1	0	AAGGAG/CTCCTT	18	0.04	AATATC/GATATT	1	0	AAGAGG/CCTCTT	55	0.05	AAGCTC/GAGCTT	3	0	ACACTC/GAGTGT	4	0.01	AAGGGG/CCCCTT	2	0	ACGAGG/CCTCGT	1	0	AAGCGG/CCGCTT	1	0
204	AACTGT/ACAGTT	1	0	ACAGTC/GACTGT	1	0				AAGGGG/CCCCTT	3	0	AAGGCC/GGCCTT	1	0	AATCAC/GTGATT	2	0	AAGAGT/ACTCTT	2	0	AAGCTG/CAGCTT	2	0	ACAGAG/CTCTGT	4	0.01	AAGGGT/ACCCTT	1	0	ACGCAG/CTGCGT	1	0	AAGCTC/GAGCTT	1	0
205	AACTTC/GAAGTT	1	0	ACCCCG/CGGGGT	1	0				AAGGTC/GACCTT	1	0	AAGGGG/CCCCTT	4	0.01	AATCAG/CTGATT	5	0.01	AAGATC/GATCTT	4	0	AAGGAC/GTCCTT	3	0	ACAGCC/GGCTGT	4	0.01	AAGGTC/GACCTT	1	0	ACGGAG/CTCCGT	1	0	AAGCTG/CAGCTT	2	0
206	AAGACC/GGTCTT	7	0.01	ACCCGG/CCGGGT	2	0				AAGGTG/CACCTT	4	0.01	AAGGTC/GACCTT	2	0	AATCAT/ATGATT	2	0	AAGATG/CATCTT	21	0.02	AAGGAG/CTCCTT	27	0.02	ACAGGG/CCCTGT	1	0	AAGGTG/CACCTT	5	0.01	ACTCAG/CTGAGT	1	0	AAGGAC/GTCCTT	1	0
207	AAGACG/CGTCTT	11	0.01	ACCCTG/CAGGGT	1	0				AAGTAC/GTACTT	1	0	AAGGTG/CACCTT	2	0	AATCCC/GGGATT	1	0	AAGCAC/GTGCTT	5	0	AAGGGC/GCCCTT	1	0	ACAGTG/CACTGT	2	0	AAGTAG/CTACTT	1	0	ACTCCC/GGGAGT	1	0	AAGGAG/CTCCTT	26	0.04
208	AAGACT/AGTCTT	1	0	ACCGCC/GGCGGT	2	0				AAGTAG/CTACTT	1	0	AAGTAG/CTACTT	1	0	AATCCG/CGGATT	3	0.01	AAGCAG/CTGCTT	7	0.01	AAGGGG/CCCCTT	10	0.01	ACCACG/CGTGGT	19	0.04	AAGTCG/CGACTT	2	0	ACTCCT/AGGAGT	2	0.01	AAGGCG/CGCCTT	1	0
209	AAGAGC/GCTCTT	2	0	ACCGTG/CACGGT	1	0				AAGTGG/CCACTT	1	0	AAGTCG/CGACTT	1	0	AATCCT/AGGATT	4	0.01	AAGCAT/ATGCTT	2	0	AAGGTC/GACCTT	1	0	ACCAGC/GCTGGT	4	0.01	AAGTCT/AGACTT	1	0	ACTCGC/GCGAGT	2	0.01	AAGGGG/CCCCTT	4	0.01
210	AAGAGG/CCTCTT	46	0.04	ACCTCC/GGAGGT	5	0.01				AATACC/GGTATT	1	0	AAGTCT/AGACTT	1	0	AATCGG/CCGATT	2	0	AAGCCC/GGGCTT	54	0.05	AAGGTG/CACCTT	4	0	ACCAGG/CCTGGT	3	0.01	AATAAC/GTTATT	2	0	ACTCGG/CCGAGT	1	0	AAGGTC/GACCTT	1	0
211	AAGATC/GATCTT	9	0.01	ACCTCT/AGAGGT	1	0				AATACG/CGTATT	1	0	AAGTGG/CCACTT	2	0	AATCTG/CAGATT	8	0.02	AAGCCG/CGGCTT	2	0	AAGTAG/CTACTT	1	0	ACCCAG/CTGGGT	1	0	AATAAG/CTTATT	1	0	ACTCTC/GAGAGT	2	0.01	AAGGTG/CACCTT	3	0
212	AAGATG/CATCTT	39	0.03	ACCTGC/GCAGGT	1	0				AATACT/AGTATT	1	0	AAGTGT/ACACTT	1	0	AATGAG/CTCATT	8	0.02	AAGCCT/AGGCTT	1	0	AAGTCC/GGACTT	1	0	ACCCGC/GCGGGT	2	0	AATACC/GGTATT	2	0	ACTCTG/CAGAGT	1	0	AAGTAG/CTACTT	3	0
213	AAGCAC/GTGCTT	2	0	ACCTGG/CCAGGT	3	0.01				AATAGC/GCTATT	1	0	AATAAC/GTTATT	3	0.01	AATGAT/ATCATT	1	0	AAGCTC/GAGCTT	7	0.01	AAGTCG/CGACTT	1	0	ACCGAG/CTCGGT	1	0	AATAGT/ACTATT	2	0	ACTGAG/CTCAGT	1	0	AAGTCC/GGACTT	1	0
214	AAGCAG/CTGCTT	12	0.01	ACGAGG/CCTCGT	1	0				AATAGT/ACTATT	1	0	AATAAG/CTTATT	1	0	AATGCC/GGCATT	1	0	AAGCTG/CAGCTT	1	0	AAGTCT/AGACTT	1	0	ACCGCC/GGCGGT	1	0	AATATC/GATATT	3	0.01	ACTGCT/AGCAGT	1	0	AAGTGG/CCACTT	4	0.01
215	AAGCAT/ATGCTT	5	0	ACGGCG/CGCCGT	3	0.01				AATATC/GATATT	4	0.01	AATACT/AGTATT	1	0	AATGCT/AGCATT	3	0.01	AAGGAC/GTCCTT	1	0	AAGTGG/CCACTT	3	0	ACCGGC/GCCGGT	2	0	AATATT/AATATT	1	0	ACTGGC/GCCAGT	1	0	AATAAC/GTTATT	2	0
216	AAGCCC/GGGCTT	116	0.09	ACGGCT/AGCCGT	1	0				AATATG/CATATT	3	0	AATAGT/ACTATT	1	0	AATGGG/CCCATT	2	0	AAGGAG/CTCCTT	49	0.05	AAGTGT/ACACTT	1	0	ACCGTG/CACGGT	1	0	AATCAC/GTGATT	5	0.01	AGAGCC/GGCTCT	2	0.01	AATAAG/CTTATT	1	0
217	AAGCCG/CGGCTT	2	0	ACTACG/CGTAGT	1	0				AATATT/AATATT	1	0	AATATG/CATATT	1	0	AATGTC/GACATT	1	0	AAGGCC/GGCCTT	1	0	AATAAG/CTTATT	2	0	ACCTCC/GGAGGT	1	0	AATCAG/CTGATT	3	0.01	AGAGCG/CGCTCT	1	0	AATACC/GGTATT	1	0
218	AAGCGC/GCGCTT	1	0	ACTCAG/CTGAGT	1	0				AATCAC/GTGATT	7	0.01	AATATT/AATATT	3	0.01	AATGTG/CACATT	4	0.01	AAGGCG/CGCCTT	1	0	AATACC/GGTATT	2	0	ACCTCT/AGAGGT	2	0	AATCAT/ATGATT	1	0	AGAGCT/AGCTCT	2	0.01	AATACG/CGTATT	1	0
219	AAGCGG/CCGCTT	2	0	ACTCCC/GGGAGT	1	0				AATCAG/CTGATT	22	0.03	AATCAG/CTGATT	8	0.02	AATTAC/GTAATT	1	0	AAGGGG/CCCCTT	16	0.02	AATACG/CGTATT	2	0	ACGAGC/GCTCGT	1	0	AATCCG/CGGATT	1	0	AGAGGC/GCCTCT	1	0	AATAGC/GCTATT	1	0
220	AAGCTC/GAGCTT	3	0	ACTCCG/CGGAGT	2	0				AATCAT/ATGATT	4	0.01	AATCAT/ATGATT	3	0.01	AATTAG/CTAATT	2	0	AAGGGT/ACCCTT	2	0	AATACT/AGTATT	2	0	ACGCCT/AGGCGT	1	0	AATCCT/AGGATT	3	0.01	AGAGGG/CCCTCT	3	0.01	AATAGT/ACTATT	2	0
221	AAGCTG/CAGCTT	4	0	ACTCCT/AGGAGT	2	0				AATCCC/GGGATT	2	0	AATCCC/GGGATT	1	0	AATTAT/ATAATT	2	0	AAGGTC/GACCTT	1	0	AATAGC/GCTATT	3	0	ACGGAG/CTCCGT	2	0	AATCGC/GCGATT	1	0	AGCAGG/CCTGCT	1	0	AATATC/GATATT	2	0
222	AAGGAC/GTCCTT	2	0	ACTCGG/CCGAGT	1	0				AATCCG/CGGATT	2	0	AATCCT/AGGATT	1	0	AATTCC/GGAATT	1	0	AAGGTG/CACCTT	10	0.01	AATATC/GATATT	1	0	ACGGCC/GGCCGT	1	0	AATCGG/CCGATT	7	0.01	AGCCTC/GAGGCT	3	0.01	AATATG/CATATT	3	0
223	AAGGAG/CTCCTT	51	0.04	ACTCTC/GAGAGT	2	0				AATCCT/AGGATT	2	0	AATCGG/CCGATT	22	0.04	ACACAG/CTGTGT	1	0	AAGTAG/CTACTT	3	0	AATATG/CATATT	1	0	ACTACC/GGTAGT	1	0	AATCGT/ACGATT	1	0	AGCCTG/CAGGCT	2	0.01	AATCAC/GTGATT	2	0
224	AAGGAT/ATCCTT	1	0	ACTGAG/CTCAGT	1	0				AATCGC/GCGATT	2	0	AATCTC/GAGATT	1	0	ACACTC/GAGTGT	1	0	AAGTCC/GGACTT	4	0	AATATT/AATATT	1	0	ACTCAG/CTGAGT	3	0.01	AATCTC/GAGATT	4	0.01	AGGCCG/CGGCCT	1	0	AATCAG/CTGATT	15	0.02
225	AAGGCC/GGCCTT	1	0	ACTGCT/AGCAGT	1	0				AATCGG/CCGATT	6	0.01	AATCTG/CAGATT	1	0	ACAGAG/CTCTGT	3	0.01	AAGTGC/GCACTT	1	0	AATCAC/GTGATT	5	0	ACTCCG/CGGAGT	1	0	AATCTG/CAGATT	5	0.01	AGGCGG/CCGCCT	1	0	AATCAT/ATGATT	2	0
226	AAGGGG/CCCCTT	7	0.01	ACTGGT/ACCAGT	3	0.01				AATCTC/GAGATT	2	0	AATGAG/CTCATT	2	0	ACAGCT/AGCTGT	2	0	AAGTGG/CCACTT	6	0.01	AATCAG/CTGATT	13	0.01	ACTCGC/GCGAGT	1	0	AATCTT/AAGATT	1	0	ATACAC/GTGTAT	9	0.03	AATCCC/GGGATT	2	0
227	AAGGTC/GACCTT	2	0	AGAGGC/GCCTCT	1	0				AATCTG/CAGATT	1	0	AATGAT/ATCATT	1	0	ACAGGC/GCCTGT	1	0	AATAAC/GTTATT	3	0	AATCAT/ATGATT	12	0.01	ACTCGG/CCGAGT	1	0	AATGAG/CTCATT	3	0.01	ATACAG/CTGTAT	1	0	AATCCG/CGGATT	3	0
228	AAGGTG/CACCTT	19	0.02	AGAGGG/CCCTCT	11	0.03				AATGAG/CTCATT	6	0.01	AATGCT/AGCATT	3	0.01	ACAGGG/CCCTGT	1	0	AATAAG/CTTATT	2	0	AATCCC/GGGATT	3	0	ACTCTC/GAGAGT	1	0	AATGAT/ATCATT	2	0	ATACCC/GGGTAT	2	0.01	AATCCT/AGGATT	1	0
229	AAGTAG/CTACTT	4	0	AGCAGG/CCTGCT	2	0				AATGAT/ATCATT	1	0	AATGGC/GCCATT	1	0	ACCACG/CGTGGT	1	0	AATACC/GGTATT	1	0	AATCCT/AGGATT	2	0	ACTCTG/CAGAGT	1	0	AATGCC/GGCATT	1	0	ATACGG/CCGTAT	12	0.03	AATCGC/GCGATT	2	0
230	AAGTCC/GGACTT	1	0	AGCCCT/AGGGCT	1	0				AATGCG/CGCATT	1	0	AATGGG/CCCATT	1	0	ACCAGC/GCTGGT	3	0.01	AATATC/GATATT	2	0	AATCGG/CCGATT	2	0	ACTGAG/CTCAGT	3	0.01	AATGCG/CGCATT	2	0	ATACTC/GAGTAT	1	0	AATCGG/CCGATT	9	0.01
231	AAGTGC/GCACTT	1	0	AGCCGC/GCGGCT	3	0.01				AATGCT/AGCATT	5	0.01	AATGGT/ACCATT	4	0.01	ACCCCC/GGGGGT	2	0	AATATG/CATATT	6	0.01	AATCGT/ACGATT	1	0	ACTGCG/CGCAGT	4	0.01	AATGGG/CCCATT	4	0.01	ATAGAG/CTCTAT	8	0.02	AATCGT/ACGATT	1	0
232	AAGTGG/CCACTT	5	0	AGCCTC/GAGGCT	4	0.01				AATGTC/GACATT	3	0	AATGTC/GACATT	1	0	ACCCGG/CCGGGT	2	0	AATATT/AATATT	2	0	AATCTC/GAGATT	9	0.01	ACTGGG/CCCAGT	1	0	AATGGT/ACCATT	2	0	ATAGCC/GGCTAT	1	0	AATCTG/CAGATT	4	0.01
233	AATAAC/GTTATT	6	0	AGCCTG/CAGGCT	1	0				AATGTG/CACATT	4	0.01	AATGTT/AACATT	1	0	ACCCTC/GAGGGT	2	0	AATCAC/GTGATT	12	0.01	AATCTG/CAGATT	6	0	AGAGCC/GGCTCT	2	0	AATGTG/CACATT	2	0	ATATAC/GTATAT	3	0.01	AATGAG/CTCATT	10	0.02
234	AATAAG/CTTATT	1	0	AGCGGC/GCCGCT	1	0				AATTAC/GTAATT	3	0	AATTAG/CTAATT	2	0	ACCGAG/CTCGGT	1	0	AATCAG/CTGATT	6	0.01	AATCTT/AAGATT	2	0	AGAGCG/CGCTCT	1	0	AATTAC/GTAATT	1	0	ATCACC/GGTGAT	22	0.06	AATGAT/ATCATT	1	0
235	AATACC/GGTATT	1	0	AGCTCC/GGAGCT	7	0.02				AATTCC/GGAATT	4	0.01	AATTAT/ATAATT	5	0.01	ACCGCC/GGCGGT	1	0	AATCAT/ATGATT	5	0	AATGAG/CTCATT	14	0.01	AGAGCT/AGCTCT	1	0	AATTAG/CTAATT	1	0	ATCACG/CGTGAT	1	0	AATGCT/AGCATT	3	0
236	AATACG/CGTATT	1	0	AGGCCC/GGGCCT	3	0.01				ACACAG/CTGTGT	1	0	ACACGC/GCGTGT	1	0	ACCGTG/CACGGT	1	0	AATCCC/GGGATT	1	0	AATGAT/ATCATT	2	0	AGAGGG/CCCTCT	3	0.01	AATTAT/ATAATT	1	0	ATCAGC/GCTGAT	1	0	AATGGG/CCCATT	1	0
237	AATAGC/GCTATT	1	0	AGGCGG/CCGCCT	3	0.01				ACACCC/GGGTGT	1	0	ACACGT/ACGTGT	1	0	ACCTCC/GGAGGT	3	0.01	AATCCG/CGGATT	4	0	AATGCT/AGCATT	1	0	AGCAGG/CCTGCT	1	0	AATTCC/GGAATT	2	0	ATCAGG/CCTGAT	1	0	AATGTC/GACATT	3	0
238	AATAGT/ACTATT	3	0	AGGGGC/GCCCCT	1	0				ACACCT/AGGTGT	1	0	ACACTC/GAGTGT	3	0.01	ACCTCG/CGAGGT	1	0	AATCCT/AGGATT	8	0.01	AATGGG/CCCATT	1	0	AGCCGG/CCGGCT	1	0	ACACCC/GGGTGT	1	0	ATCATG/CATGAT	2	0.01	AATGTG/CACATT	3	0
239	AATATC/GATATT	1	0	AGGGGG/CCCCCT	2	0				ACACTC/GAGTGT	3	0	ACAGAG/CTCTGT	3	0.01	ACCTCT/AGAGGT	1	0	AATCGC/GCGATT	1	0	AATGGT/ACCATT	7	0.01	AGCCTC/GAGGCT	2	0	ACACGG/CCGTGT	1	0	ATCCAC/GTGGAT	2	0.01	AATGTT/AACATT	1	0
240	AATATG/CATATT	3	0	ATACAC/GTGTAT	2	0				ACACTG/CAGTGT	1	0	ACAGCC/GGCTGT	1	0	ACCTGC/GCAGGT	1	0	AATCGG/CCGATT	20	0.02	AATGTC/GACATT	1	0	AGCTCC/GGAGCT	1	0	ACACGT/ACGTGT	1	0	ATCCGG/CCGGAT	2	0.01	AATTAG/CTAATT	13	0.02
241	AATATT/AATATT	3	0	ATACTC/GAGTAT	1	0				ACAGAG/CTCTGT	1	0	ACAGTG/CACTGT	1	0	ACCTGG/CCAGGT	1	0	AATCGT/ACGATT	3	0	AATGTG/CACATT	1	0	AGGCGG/CCGCCT	1	0	ACACTC/GAGTGT	1	0	ATCCTC/GAGGAT	5	0.01	AATTAT/ATAATT	1	0
242	AATCAC/GTGATT	8	0.01	ATACTG/CAGTAT	1	0				ACAGCC/GGCTGT	1	0	ACCACG/CGTGGT	2	0	ACGCAG/CTGCGT	2	0	AATCTC/GAGATT	7	0.01	AATGTT/AACATT	3	0	ATACAC/GTGTAT	2	0	ACAGAG/CTCTGT	3	0.01	ATCGAC/GTCGAT	1	0	AATTCC/GGAATT	2	0
243	AATCAG/CTGATT	27	0.02	ATAGAG/CTCTAT	1	0				ACAGGG/CCCTGT	1	0	ACCCCT/AGGGGT	1	0	ACGCCC/GGGCGT	13	0.02	AATCTG/CAGATT	12	0.01	AATTAC/GTAATT	3	0	ATACAG/CTGTAT	2	0	ACAGCC/GGCTGT	1	0	ATCGTC/GACGAT	2	0.01	AATTCG/CGAATT	1	0
244	AATCAT/ATGATT	4	0	ATAGCC/GGCTAT	1	0				ACAGTC/GACTGT	2	0	ACCCGC/GCGGGT	2	0	ACGCCG/CGGCGT	7	0.01	AATCTT/AAGATT	1	0	AATTAG/CTAATT	1	0	ATACCC/GGGTAT	2	0	ACAGTC/GACTGT	1	0	ATCTCC/GGAGAT	5	0.01	ACACAG/CTGTGT	1	0
245	AATCCG/CGGATT	5	0	ATAGGC/GCCTAT	1	0				ACCACG/CGTGGT	1	0	ACCGAG/CTCGGT	1	0	ACGCGC/GCGCGT	2	0	AATGAC/GTCATT	3	0	AATTAT/ATAATT	3	0	ATACGG/CCGTAT	5	0.01	ACAGTG/CACTGT	1	0	ATCTCG/CGAGAT	1	0	ACACCC/GGGTGT	2	0
246	AATCCT/AGGATT	8	0.01	ATAGTC/GACTAT	1	0				ACCAGC/GCTGGT	2	0	ACCGCC/GGCGGT	1	0	ACGCTG/CAGCGT	2	0	AATGAG/CTCATT	25	0.02	AATTCC/GGAATT	2	0	ATACTG/CAGTAT	1	0	ACCACG/CGTGGT	3	0.01	ATCTGC/GCAGAT	2	0.01	ACACCT/AGGTGT	1	0
247	AATCGC/GCGATT	2	0	ATAGTG/CACTAT	2	0				ACCCCG/CGGGGT	1	0	ACCGTC/GACGGT	2	0	ACGGAG/CTCCGT	1	0	AATGAT/ATCATT	6	0.01	AATTCG/CGAATT	2	0	ATAGAG/CTCTAT	4	0.01	ACCAGC/GCTGGT	22	0.04	ATCTGG/CCAGAT	1	0	ACACGC/GCGTGT	1	0
248	AATCGG/CCGATT	13	0.01	ATATAC/GTATAT	2	0				ACCCCT/AGGGGT	1	0	ACCTAG/CTAGGT	2	0	ACGGGG/CCCCGT	1	0	AATGCC/GGCATT	2	0	ACACAG/CTGTGT	3	0	ATAGGC/GCCTAT	2	0	ACCCAG/CTGGGT	2	0	ATGACC/GGTCAT	2	0.01	ACACTC/GAGTGT	1	0
249	AATCTC/GAGATT	2	0	ATATAG/CTATAT	1	0				ACCCGC/GCGGGT	1	0	ACCTCC/GGAGGT	9	0.02	ACGTCC/GGACGT	1	0	AATGCG/CGCATT	1	0	ACACCC/GGGTGT	4	0	ATATAC/GTATAT	7	0.02	ACCCCC/GGGGGT	2	0	ATGAGC/GCTCAT	2	0.01	ACAGAG/CTCTGT	3	0
250	AATCTG/CAGATT	2	0	ATCACC/GGTGAT	8	0.02				ACCCGG/CCGGGT	8	0.01	ACCTCG/CGAGGT	2	0	ACTACC/GGTAGT	1	0	AATGCT/AGCATT	5	0	ACACGC/GCGTGT	1	0	ATATCC/GGATAT	1	0	ACCCCT/AGGGGT	1	0				ACAGCC/GGCTGT	2	0
251	AATCTT/AAGATT	1	0	ATCAGC/GCTGAT	2	0				ACCCTG/CAGGGT	2	0	ACCTCT/AGAGGT	2	0	ACTAGG/CCTAGT	3	0.01	AATGGC/GCCATT	1	0	ACACGG/CCGTGT	4	0	ATATGC/GCATAT	1	0	ACCCGG/CCGGGT	1	0				ACAGGG/CCCTGT	2	0
252	AATGAC/GTCATT	1	0	ATCAGG/CCTGAT	2	0				ACCGAG/CTCGGT	3	0	ACCTGG/CCAGGT	3	0.01	ACTCAG/CTGAGT	1	0	AATGGG/CCCATT	1	0	ACACTC/GAGTGT	4	0	ATCACC/GGTGAT	11	0.02	ACCCTC/GAGGGT	2	0				ACAGTC/GACTGT	1	0
253	AATGAG/CTCATT	11	0.01	ATCATG/CATGAT	1	0				ACCGCC/GGCGGT	6	0.01	ACGAGG/CCTCGT	1	0	ACTCCG/CGGAGT	5	0.01	AATGGT/ACCATT	2	0	ACAGAG/CTCTGT	8	0.01	ATCACG/CGTGAT	1	0	ACCCTG/CAGGGT	2	0				ACAGTG/CACTGT	1	0
254	AATGAT/ATCATT	7	0.01	ATCCCG/CGGGAT	1	0				ACCGCG/CGCGGT	1	0	ACGCCC/GGGCGT	1	0	ACTCGC/GCGAGT	1	0	AATGTC/GACATT	1	0	ACAGCC/GGCTGT	8	0.01	ATCAGC/GCTGAT	1	0	ACCGCC/GGCGGT	15	0.03				ACCACG/CGTGGT	1	0
255	AATGCT/AGCATT	3	0	ATCCGC/GCGGAT	1	0				ACCGTC/GACGGT	1	0	ACGCCG/CGGCGT	3	0.01	ACTCTC/GAGAGT	8	0.02	AATGTG/CACATT	6	0.01	ACAGGC/GCCTGT	10	0.01	ATCATG/CATGAT	1	0	ACCGCG/CGCGGT	1	0				ACCAGC/GCTGGT	2	0
256	AATGGC/GCCATT	2	0	ATCCGG/CCGGAT	1	0				ACCTAG/CTAGGT	1	0	ACGGAG/CTCCGT	1	0	ACTGAG/CTCAGT	2	0	AATGTT/AACATT	1	0	ACAGGG/CCCTGT	7	0.01	ATCCGG/CCGGAT	1	0	ACCGGG/CCCGGT	1	0				ACCCAG/CTGGGT	1	0
257	AATGGG/CCCATT	1	0	ATCCTC/GAGGAT	9	0.02				ACCTCG/CGAGGT	1	0	ACGGCG/CGCCGT	1	0	ACTGGT/ACCAGT	1	0	AATTAC/GTAATT	2	0	ACAGTC/GACTGT	1	0	ATCCTC/GAGGAT	8	0.02	ACCGTG/CACGGT	1	0				ACCCCC/GGGGGT	1	0
258	AATGGT/ACCATT	4	0	ATCGCC/GGCGAT	1	0				ACCTGC/GCAGGT	1	0	ACGGCT/AGCCGT	1	0	AGAGCG/CGCTCT	1	0	AATTAT/ATAATT	2	0	ACCACG/CGTGGT	64	0.05	ATCGTC/GACGAT	2	0	ACCTCC/GGAGGT	10	0.02				ACCCCG/CGGGGT	1	0
259	AATGTC/GACATT	3	0	ATCTAG/CTAGAT	2	0				ACCTGG/CCAGGT	1	0	ACTAGC/GCTAGT	2	0	AGAGCT/AGCTCT	1	0	AATTCC/GGAATT	1	0	ACCAGC/GCTGGT	7	0.01	ATCTAG/CTAGAT	3	0.01	ACCTCG/CGAGGT	1	0				ACCCGC/GCGGGT	10	0.02
260	AATGTG/CACATT	3	0	ATCTCC/GGAGAT	4	0.01				ACGAGG/CCTCGT	1	0	ACTAGG/CCTAGT	1	0	AGAGGC/GCCTCT	1	0	AATTCG/CGAATT	1	0	ACCAGG/CCTGGT	2	0	ATCTCC/GGAGAT	3	0.01	ACCTGG/CCAGGT	1	0				ACCCGG/CCGGGT	4	0.01
261	AATGTT/AACATT	2	0	ATCTCG/CGAGAT	1	0				ACGCAG/CTGCGT	2	0	ACTCAG/CTGAGT	1	0	AGAGGG/CCCTCT	19	0.04	ACACAG/CTGTGT	4	0	ACCCCC/GGGGGT	1	0	ATCTCG/CGAGAT	1	0	ACGCAG/CTGCGT	3	0.01				ACCCTC/GAGGGT	2	0
262	AATTAT/ATAATT	1	0	ATCTGG/CCAGAT	4	0.01				ACGCCC/GGGCGT	9	0.01	ACTCCC/GGGAGT	2	0	AGCAGG/CCTGCT	5	0.01	ACACCC/GGGTGT	1	0	ACCCGC/GCGGGT	2	0	ATGACC/GGTCAT	2	0	ACGCCC/GGGCGT	2	0				ACCCTG/CAGGGT	1	0
263	AATTCC/GGAATT	5	0	ATGACC/GGTCAT	4	0.01				ACGCCG/CGGCGT	7	0.01	ACTCCT/AGGAGT	2	0	AGCCCC/GGGGCT	2	0	ACACGT/ACGTGT	2	0	ACCCGG/CCGGGT	2	0	ATGTCC/GGACAT	1	0	ACGCCG/CGGCGT	1	0				ACCGCC/GGCGGT	3	0
264	AATTCG/CGAATT	2	0	ATGAGC/GCTCAT	2	0				ACGCGC/GCGCGT	1	0	ACTCGG/CCGAGT	1	0	AGCCGG/CCGGCT	1	0	ACACTC/GAGTGT	3	0	ACCCGT/ACGGGT	1	0				ACGCTC/GAGCGT	1	0				ACCGGC/GCCGGT	1	0
265	ACACAG/CTGTGT	3	0	ATGTCC/GGACAT	2	0				ACGCTG/CAGCGT	1	0	ACTCTC/GAGAGT	8	0.02	AGCCTC/GAGGCT	2	0	ACAGAG/CTCTGT	13	0.01	ACCGCC/GGCGGT	8	0.01				ACGGAG/CTCCGT	2	0				ACCGTC/GACGGT	2	0
266	ACACCC/GGGTGT	1	0	ATGTGC/GCACAT	2	0				ACGGAG/CTCCGT	4	0.01	ACTCTG/CAGAGT	3	0.01	AGCCTG/CAGGCT	1	0	ACAGCC/GGCTGT	3	0	ACCGGC/GCCGGT	2	0				ACGGCG/CGCCGT	1	0				ACCGTG/CACGGT	2	0
267	ACACCT/AGGTGT	1	0							ACGGCG/CGCCGT	3	0	ACTGAG/CTCAGT	1	0	AGCGGG/CCCGCT	1	0	ACAGCT/AGCTGT	1	0	ACCGGG/CCCGGT	1	0				ACGGGC/GCCCGT	1	0				ACCTCC/GGAGGT	3	0
268	ACACTC/GAGTGT	5	0							ACTAGG/CCTAGT	1	0	ACTGCT/AGCAGT	1	0	AGCTCC/GGAGCT	7	0.01	ACAGGG/CCCTGT	1	0	ACCGTC/GACGGT	4	0				ACGTAG/CTACGT	1	0				ACCTCT/AGAGGT	1	0
269	ACAGAG/CTCTGT	8	0.01							ACTCAG/CTGAGT	5	0.01	ACTGGC/GCCAGT	2	0	AGGCCC/GGGCCT	1	0	ACAGGT/ACCTGT	1	0	ACCGTG/CACGGT	1	0				ACTACC/GGTAGT	2	0				ACCTGC/GCAGGT	1	0
270	ACAGCC/GGCTGT	4	0							ACTCCC/GGGAGT	3	0	ACTGGT/ACCAGT	1	0	AGGCCG/CGGCCT	2	0	ACAGTC/GACTGT	1	0	ACCTCC/GGAGGT	1	0				ACTACG/CGTAGT	1	0				ACGAGG/CCTCGT	1	0
271	ACAGGG/CCCTGT	3	0							ACTCCG/CGGAGT	1	0	AGAGCC/GGCTCT	1	0	AGGCGC/GCGCCT	1	0	ACCACG/CGTGGT	5	0	ACCTCG/CGAGGT	1	0				ACTCCC/GGGAGT	1	0				ACGCAG/CTGCGT	3	0
272	ACAGTG/CACTGT	3	0							ACTCGC/GCGAGT	1	0	AGAGCG/CGCTCT	2	0	AGGCGG/CCGCCT	2	0	ACCAGC/GCTGGT	9	0.01	ACCTCT/AGAGGT	66	0.05				ACTCCT/AGGAGT	1	0				ACGCCC/GGGCGT	9	0.01
273	ACCCAG/CTGGGT	1	0							ACTCGG/CCGAGT	3	0	AGAGGC/GCCTCT	3	0.01	AGGGCC/GGCCCT	1	0	ACCCCT/AGGGGT	1	0	ACCTGC/GCAGGT	2	0				ACTCGG/CCGAGT	1	0				ACGCCG/CGGCGT	4	0.01
274	ACCCCC/GGGGGT	3	0							ACTCTC/GAGAGT	6	0.01	AGAGGG/CCCTCT	16	0.03	AGGGGC/GCCCCT	1	0	ACCCGG/CCGGGT	4	0	ACCTGG/CCAGGT	1	0				ACTCGT/ACGAGT	1	0				ACGCTC/GAGCGT	1	0
275	ACCCGC/GCGGGT	2	0							ACTGCC/GGCAGT	2	0	AGCAGG/CCTGCT	12	0.02	ATACAC/GTGTAT	4	0.01	ACCCTC/GAGGGT	4	0	ACGAGC/GCTCGT	1	0				ACTCTC/GAGAGT	14	0.03				ACGGAG/CTCCGT	7	0.01
276	ACCCGG/CCGGGT	8	0.01							ACTGCG/CGCAGT	1	0	AGCCCT/AGGGCT	1	0	ATACCC/GGGTAT	1	0	ACCCTG/CAGGGT	1	0	ACGAGG/CCTCGT	3	0				ACTGAG/CTCAGT	2	0				ACGGCG/CGCCGT	1	0
277	ACCCTC/GAGGGT	2	0							ACTGGC/GCCAGT	2	0	AGCCTC/GAGGCT	2	0	ATACCT/AGGTAT	1	0	ACCGCC/GGCGGT	2	0	ACGCAG/CTGCGT	3	0				AGAGCG/CGCTCT	1	0				ACGGGG/CCCCGT	1	0
278	ACCCTG/CAGGGT	1	0							ACTGGG/CCCAGT	1	0	AGCCTG/CAGGCT	1	0	ATACGC/GCGTAT	1	0	ACCGTG/CACGGT	2	0	ACGGAG/CTCCGT	10	0.01				AGAGCT/AGCTCT	1	0				ACTACC/GGTAGT	1	0
279	ACCGAG/CTCGGT	1	0							ACTGGT/ACCAGT	1	0	AGCGGG/CCCGCT	1	0	ATACGG/CCGTAT	1	0	ACCTAG/CTAGGT	2	0	ACGGCG/CGCCGT	2	0				AGAGGG/CCCTCT	35	0.07				ACTCCG/CGGAGT	5	0.01
280	ACCGCC/GGCGGT	3	0							AGAGCC/GGCTCT	1	0	AGCTCC/GGAGCT	1	0	ATACTG/CAGTAT	1	0	ACCTCC/GGAGGT	11	0.01	ACGGGC/GCCCGT	1	0				AGCAGG/CCTGCT	1	0				ACTCCT/AGGAGT	1	0
281	ACCGGC/GCCGGT	2	0							AGAGCG/CGCTCT	5	0.01	AGGCCC/GGGCCT	1	0	ATAGAG/CTCTAT	2	0	ACCTCT/AGAGGT	2	0	ACGGGG/CCCCGT	1	0				AGCCCT/AGGGCT	2	0				ACTCTC/GAGAGT	11	0.02
282	ACCGGG/CCCGGT	1	0							AGAGCT/AGCTCT	1	0	AGGCGG/CCGCCT	2	0	ATAGCG/CGCTAT	1	0	ACCTGC/GCAGGT	3	0	ACTACG/CGTAGT	2	0				AGCCGC/GCGGCT	1	0				ACTGAG/CTCAGT	2	0
283	ACCGTG/CACGGT	2	0							AGAGGG/CCCTCT	18	0.03	AGGGCC/GGCCCT	2	0	ATAGTC/GACTAT	1	0	ACCTGG/CCAGGT	2	0	ACTAGG/CCTAGT	1	0				AGCCGG/CCGGCT	3	0.01				ACTGCC/GGCAGT	1	0
284	ACCTAG/CTAGGT	1	0							AGCAGG/CCTGCT	4	0.01	AGGGCG/CGCCCT	1	0	ATAGTG/CACTAT	1	0	ACGAGC/GCTCGT	1	0	ACTAGT/ACTAGT	2	0				AGCCTC/GAGGCT	9	0.02				ACTGCG/CGCAGT	1	0
285	ACCTCC/GGAGGT	9	0.01							AGCCCC/GGGGCT	1	0	AGGGGG/CCCCCT	2	0	ATATAC/GTATAT	9	0.02	ACGAGG/CCTCGT	5	0	ACTCAG/CTGAGT	2	0				AGCCTG/CAGGCT	5	0.01				ACTGCT/AGCAGT	1	0
286	ACCTCT/AGAGGT	2	0							AGCCCT/AGGGCT	1	0	ATACAC/GTGTAT	5	0.01	ATCACC/GGTGAT	12	0.02	ACGCAG/CTGCGT	2	0	ACTCCC/GGGAGT	1	0				AGCGGC/GCCGCT	1	0				ACTGGG/CCCAGT	2	0
287	ACCTGG/CCAGGT	2	0							AGCCGC/GCGGCT	5	0.01	ATACTC/GAGTAT	5	0.01	ATCAGC/GCTGAT	1	0	ACGCCC/GGGCGT	5	0	ACTCCG/CGGAGT	5	0				AGCTCC/GGAGCT	2	0				ACTGGT/ACCAGT	2	0
288	ACGAGG/CCTCGT	2	0							AGCCGG/CCGGCT	1	0	ATAGAG/CTCTAT	4	0.01	ATCCCG/CGGGAT	1	0	ACGCCG/CGGCGT	10	0.01	ACTCCT/AGGAGT	1	0				AGGCGG/CCGCCT	3	0.01				AGAGCC/GGCTCT	1	0
289	ACGCAG/CTGCGT	3	0							AGCCTC/GAGGCT	6	0.01	ATAGCC/GGCTAT	1	0	ATCCGG/CCGGAT	13	0.02	ACGCTG/CAGCGT	1	0	ACTCGG/CCGAGT	2	0				AGGGCC/GGCCCT	1	0				AGAGGC/GCCTCT	1	0
290	ACGCCC/GGGCGT	19	0.02							AGCCTG/CAGGCT	3	0	ATAGGG/CCCTAT	1	0	ATCCTC/GAGGAT	4	0.01	ACGGAG/CTCCGT	4	0	ACTCTC/GAGAGT	9	0.01				AGGGCG/CGCCCT	1	0				AGAGGG/CCCTCT	22	0.03
291	ACGCCG/CGGCGT	5	0							AGCGGC/GCCGCT	2	0	ATATAC/GTATAT	11	0.02	ATCGTC/GACGAT	2	0	ACGGCG/CGCCGT	3	0	ACTCTG/CAGAGT	3	0				AGGGGG/CCCCCT	1	0				AGCAGG/CCTGCT	7	0.01
292	ACGGAG/CTCCGT	6	0							AGCGGG/CCCGCT	11	0.02	ATATAG/CTATAT	2	0	ATCTCC/GGAGAT	3	0.01	ACGGCT/AGCCGT	1	0	ACTGAG/CTCAGT	5	0				ATACAC/GTGTAT	12	0.02				AGCCCC/GGGGCT	1	0
293	ACGGCG/CGCCGT	5	0							AGCTCC/GGAGCT	4	0.01	ATATGC/GCATAT	1	0	ATCTCG/CGAGAT	2	0	ACTACG/CGTAGT	2	0	ACTGCG/CGCAGT	3	0				ATACGG/CCGTAT	56	0.11				AGCCCG/CGGGCT	2	0
294	ACGGCT/AGCCGT	1	0							AGGCGC/GCGCCT	1	0	ATCACC/GGTGAT	10	0.02	ATCTGC/GCAGAT	1	0	ACTAGG/CCTAGT	2	0	ACTGCT/AGCAGT	3	0				ATACTG/CAGTAT	2	0				AGCCCT/AGGGCT	1	0
295	ACGGGG/CCCCGT	1	0							AGGCGG/CCGCCT	3	0	ATCAGC/GCTGAT	3	0.01	ATCTGG/CCAGAT	1	0	ACTCCT/AGGAGT	2	0	ACTGGG/CCCAGT	2	0				ATAGAG/CTCTAT	8	0.02				AGCCGC/GCGGCT	3	0
296	ACTACC/GGTAGT	3	0							AGGGGG/CCCCCT	1	0	ATCAGG/CCTGAT	1	0	ATGACC/GGTCAT	3	0.01	ACTCGG/CCGAGT	1	0	AGAGCG/CGCTCT	4	0				ATAGGC/GCCTAT	1	0				AGCCGG/CCGGCT	2	0
297	ACTACG/CGTAGT	1	0							ATACAC/GTGTAT	1	0	ATCATG/CATGAT	1	0	ATGAGC/GCTCAT	4	0.01	ACTCTC/GAGAGT	13	0.01	AGAGGC/GCCTCT	3	0				ATAGGG/CCCTAT	1	0				AGCCTC/GAGGCT	3	0
298	ACTCAG/CTGAGT	7	0.01							ATACGC/GCGTAT	1	0	ATCCAC/GTGGAT	1	0	ATGTCC/GGACAT	1	0	ACTGAG/CTCAGT	5	0	AGAGGG/CCCTCT	15	0.01				ATAGTG/CACTAT	4	0.01				AGCGGG/CCCGCT	2	0
299	ACTCCC/GGGAGT	3	0							ATACTC/GAGTAT	1	0	ATCCGG/CCGGAT	1	0	ATGTGC/GCACAT	2	0	ACTGCT/AGCAGT	3	0	AGCAGG/CCTGCT	1	0				ATATAC/GTATAT	4	0.01				AGGCCC/GGGCCT	3	0
300	ACTCCG/CGGAGT	7	0.01							ATAGAG/CTCTAT	3	0	ATCCTC/GAGGAT	5	0.01				ACTGGG/CCCAGT	2	0	AGCCGC/GCGGCT	2	0				ATCACC/GGTGAT	7	0.01				AGGCCG/CGGCCT	2	0
301	ACTCCT/AGGAGT	4	0							ATAGCC/GGCTAT	2	0	ATCGCC/GGCGAT	3	0.01				ACTGGT/ACCAGT	2	0	AGCCGG/CCGGCT	2	0				ATCACG/CGTGAT	3	0.01				AGGCGG/CCGCCT	4	0.01
302	ACTCGC/GCGAGT	1	0							ATAGTC/GACTAT	1	0	ATCGGC/GCCGAT	1	0				AGAGCC/GGCTCT	3	0	AGCCTC/GAGGCT	4	0				ATCAGC/GCTGAT	4	0.01				AGGGGC/GCCCCT	1	0
303	ACTCGG/CCGAGT	2	0							ATATAC/GTATAT	9	0.01	ATCGTC/GACGAT	3	0.01				AGAGCG/CGCTCT	1	0	AGCCTG/CAGGCT	8	0.01				ATCAGG/CCTGAT	2	0				AGGGGG/CCCCCT	2	0
304	ACTCTC/GAGAGT	25	0.02							ATATAG/CTATAT	1	0	ATCTCC/GGAGAT	5	0.01				AGAGCT/AGCTCT	1	0	AGCGGC/GCCGCT	4	0				ATCCAC/GTGGAT	1	0				ATACAC/GTGTAT	5	0.01
305	ACTGAG/CTCAGT	4	0							ATATCC/GGATAT	3	0	ATCTCG/CGAGAT	2	0				AGAGGC/GCCTCT	5	0	AGCTCC/GGAGCT	2	0				ATCCCG/CGGGAT	3	0.01				ATACGG/CCGTAT	1	0
306	ACTGCC/GGCAGT	1	0							ATCACC/GGTGAT	12	0.02	ATCTGG/CCAGAT	1	0				AGAGGG/CCCTCT	32	0.03	AGGCCC/GGGCCT	1	0				ATCCGG/CCGGAT	20	0.04				ATACTG/CAGTAT	1	0
307	ACTGCG/CGCAGT	1	0							ATCACG/CGTGAT	5	0.01	ATGACC/GGTCAT	2	0				AGCAGG/CCTGCT	10	0.01	AGGCGG/CCGCCT	2	0				ATCCTC/GAGGAT	7	0.01				ATAGAG/CTCTAT	6	0.01
308	ACTGCT/AGCAGT	3	0							ATCAGC/GCTGAT	2	0	ATGAGC/GCTCAT	1	0				AGCCGG/CCGGCT	1	0	AGGGCG/CGCCCT	1	0				ATCGAC/GTCGAT	1	0				ATATAC/GTATAT	4	0.01
309	ACTGGC/GCCAGT	1	0							ATCAGG/CCTGAT	1	0	ATGCCC/GGGCAT	1	0				AGCCTC/GAGGCT	7	0.01	AGGGGC/GCCCCT	2	0				ATCGCC/GGCGAT	2	0				ATATAG/CTATAT	1	0
310	ACTGGG/CCCAGT	2	0							ATCATG/CATGAT	2	0	ATGTCC/GGACAT	1	0				AGCCTG/CAGGCT	2	0	ATACAC/GTGTAT	11	0.01				ATCGGC/GCCGAT	1	0				ATATCC/GGATAT	2	0
311	ACTGGT/ACCAGT	4	0							ATCCAC/GTGGAT	1	0	ATGTGC/GCACAT	1	0				AGCGGC/GCCGCT	5	0	ATACAG/CTGTAT	4	0				ATCGTC/GACGAT	2	0				ATCACC/GGTGAT	19	0.03
312	AGAGCC/GGCTCT	2	0							ATCCCG/CGGGAT	1	0	CCCGCG/CGCGGG	1	0				AGCGGG/CCCGCT	1	0	ATACCC/GGGTAT	1	0				ATCTCC/GGAGAT	13	0.02				ATCACG/CGTGAT	3	0
313	AGAGCG/CGCTCT	1	0							ATCCGC/GCGGAT	1	0							AGCTCC/GGAGCT	14	0.01	ATACGG/CCGTAT	4	0				ATCTCG/CGAGAT	4	0.01				ATCAGC/GCTGAT	5	0.01
314	AGAGCT/AGCTCT	1	0							ATCCGG/CCGGAT	16	0.02							AGGCCC/GGGCCT	5	0	ATAGAG/CTCTAT	11	0.01				ATCTGC/GCAGAT	3	0.01				ATCAGG/CCTGAT	1	0
315	AGAGGC/GCCTCT	2	0							ATCCTC/GAGGAT	9	0.01							AGGCCG/CGGCCT	1	0	ATAGCC/GGCTAT	1	0				ATGACC/GGTCAT	3	0.01				ATCCAC/GTGGAT	1	0
316	AGAGGG/CCCTCT	41	0.03							ATCGCC/GGCGAT	5	0.01							AGGCGC/GCGCCT	1	0	ATAGCG/CGCTAT	1	0				ATGTCC/GGACAT	1	0				ATCCGC/GCGGAT	1	0
317	AGCAGG/CCTGCT	8	0.01							ATCTAC/GTAGAT	1	0							AGGCGG/CCGCCT	1	0	ATAGGG/CCCTAT	1	0				ATGTGC/GCACAT	1	0				ATCCGG/CCGGAT	13	0.02
318	AGCCCC/GGGGCT	1	0							ATCTAG/CTAGAT	3	0							AGGGCC/GGCCCT	1	0	ATAGTC/GACTAT	1	0										ATCCTC/GAGGAT	9	0.01
319	AGCCCG/CGGGCT	1	0							ATCTCC/GGAGAT	13	0.02							AGGGGG/CCCCCT	4	0	ATAGTG/CACTAT	38	0.03										ATCGAC/GTCGAT	1	0
320	AGCCGC/GCGGCT	4	0							ATCTCG/CGAGAT	2	0							ATACAC/GTGTAT	8	0.01	ATATAC/GTATAT	9	0.01										ATCGCC/GGCGAT	6	0.01
321	AGCCTC/GAGGCT	9	0.01							ATCTGG/CCAGAT	1	0							ATACCT/AGGTAT	1	0	ATATAG/CTATAT	1	0										ATCGTC/GACGAT	2	0
322	AGCCTG/CAGGCT	3	0							ATGACC/GGTCAT	4	0.01							ATACTC/GAGTAT	1	0	ATATCC/GGATAT	3	0										ATCTAC/GTAGAT	3	0
323	AGCGGG/CCCGCT	1	0							ATGAGC/GCTCAT	4	0.01							ATACTG/CAGTAT	1	0	ATCACC/GGTGAT	28	0.02										ATCTAG/CTAGAT	7	0.01
324	AGCTCC/GGAGCT	7	0.01							ATGTCC/GGACAT	1	0							ATAGAG/CTCTAT	6	0.01	ATCACG/CGTGAT	2	0										ATCTCC/GGAGAT	15	0.02
325	AGGCCC/GGGCCT	6	0							ATGTGC/GCACAT	1	0							ATAGCC/GGCTAT	1	0	ATCAGC/GCTGAT	5	0										ATCTCG/CGAGAT	2	0
326	AGGCGG/CCGCCT	6	0																ATAGGC/GCCTAT	3	0	ATCAGG/CCTGAT	1	0										ATCTGC/GCAGAT	1	0
327	AGGGGG/CCCCCT	3	0																ATAGTC/GACTAT	1	0	ATCATG/CATGAT	2	0										ATCTGG/CCAGAT	3	0
328	ATACAC/GTGTAT	9	0.01																ATAGTG/CACTAT	10	0.01	ATCCAC/GTGGAT	2	0										ATGACC/GGTCAT	1	0
329	ATACAG/CTGTAT	3	0																ATATAC/GTATAT	7	0.01	ATCCCC/GGGGAT	1	0										ATGAGC/GCTCAT	2	0
330	ATACGC/GCGTAT	2	0																ATATAG/CTATAT	2	0	ATCCGG/CCGGAT	1	0										ATGCCC/GGGCAT	1	0
331	ATACGG/CCGTAT	2	0																ATCACC/GGTGAT	19	0.02	ATCCTC/GAGGAT	15	0.01										ATGTGC/GCACAT	1	0
332	ATACTC/GAGTAT	1	0																ATCAGC/GCTGAT	2	0	ATCGAC/GTCGAT	2	0
333	ATAGAG/CTCTAT	12	0.01																ATCAGG/CCTGAT	3	0	ATCGCC/GGCGAT	1	0
334	ATAGCC/GGCTAT	2	0																ATCATG/CATGAT	1	0	ATCGTC/GACGAT	4	0
335	ATAGTC/GACTAT	1	0																ATCCAC/GTGGAT	1	0	ATCTAC/GTAGAT	1	0
336	ATAGTG/CACTAT	10	0.01																ATCCCG/CGGGAT	3	0	ATCTCC/GGAGAT	6	0
337	ATATAC/GTATAT	10	0.01																ATCCGC/GCGGAT	1	0	ATCTGC/GCAGAT	3	0
338	ATATAG/CTATAT	1	0																ATCCGG/CCGGAT	12	0.01	ATGACC/GGTCAT	6	0
339	ATATCC/GGATAT	3	0																ATCCTC/GAGGAT	14	0.01	ATGAGC/GCTCAT	2	0
340	ATCACC/GGTGAT	37	0.03																ATCGAC/GTCGAT	1	0	ATGCCC/GGGCAT	3	0
341	ATCACG/CGTGAT	4	0																ATCGCC/GGCGAT	2	0	ATGTGC/GCACAT	1	0
342	ATCAGC/GCTGAT	6	0																ATCGTC/GACGAT	2	0
343	ATCAGG/CCTGAT	6	0																ATCTAG/CTAGAT	2	0
344	ATCATG/CATGAT	3	0																ATCTCC/GGAGAT	13	0.01
345	ATCCCC/GGGGAT	1	0																ATCTCG/CGAGAT	3	0
346	ATCCGC/GCGGAT	2	0																ATCTGG/CCAGAT	8	0.01
347	ATCCGG/CCGGAT	12	0.01																ATGACC/GGTCAT	8	0.01
348	ATCCTC/GAGGAT	13	0.01																ATGAGC/GCTCAT	1	0
349	ATCGAC/GTCGAT	1	0																ATGCCC/GGGCAT	2	0
350	ATCGCC/GGCGAT	6	0																ATGTCC/GGACAT	4	0
351	ATCGTC/GACGAT	5	0																ATGTGC/GCACAT	7	0.01
352	ATCTAC/GTAGAT	2	0																CCCGCG/CGCGGG	1	0
353	ATCTAG/CTAGAT	14	0.01
354	ATCTCC/GGAGAT	26	0.02
355	ATCTCG/CGAGAT	3	0
356	ATCTGC/GCAGAT	1	0
357	ATCTGG/CCAGAT	5	0
358	ATGACC/GGTCAT	4	0
359	ATGAGC/GCTCAT	8	0.01
360	ATGCCC/GGGCAT	2	0
361	ATGTCC/GGACAT	3	0
362	CCCGCG/CGCGGG	1	0

## Sheet: S7
Supplementary Table S7. The chromosome-by-chromosome distribution of imperfect microsatellites in the cabbage genome.
Chromosome	Mbp		Mono-	Di-	Tri-	Tetra-	Penta-	Hexa-		Total imperfect	SSR/Mbp
C1	43.76		1754	2796	1233	745	1233	657		8418	192.367
C2	52.89		2065	3518	1307	897	1525	726		10038	189.79
C3	64.98		2949	4558	1905	1116	1989	944		13461	207.156
C4	53.72		2169	3577	1444	871	1530	731		10322	192.144
C5	46.9		2088	2903	1288	789	1242	634		8944	190.704
C6	39.82		1609	2661	1146	708	1123	592		7839	196.861
C7	48.37		1938	3085	1315	885	1486	792		9501	196.423
C8	41.76		1837	2784	1200	753	1314	624		8512	203.831
C9	54.68		2244	3631	1500	941	1603	764		10683	195.373
Total	488.954		19916	31612	13061	8235	13952	6948		93724	191.68

## Sheet: S8
Supplementary Table S8. The chromosome-by-chromosome distribution of perfect and imperfect microsatellites in the cabbage gene.
Chromosome	Perfect								Imperfect
	Mono-	Di-	Tri-	Tetra-	Penta-	Hexa-	Total		Mono-	Di-	Tri-	Tetra-	Penta-	Hexa-	Total
C1	319	358	552	87	17	27	1360		334	427	587	144	153	149	1794
C2	354	365	537	104	22	24	1406		368	449	586	163	197	146	1909
C3	602	614	882	136	29	41	2304		639	737	945	237	265	250	3073
C4	420	444	637	109	24	33	1667		430	531	666	155	205	143	2130
C5	480	396	604	99	26	34	1639		490	471	636	167	193	152	2109
C6	275	290	497	90	19	25	1196		286	378	532	139	140	144	1619
C7	377	361	570	105	34	41	1488		386	441	594	167	222	166	1976
C8	359	377	570	103	32	34	1475		375	439	595	176	193	143	1921
C9	446	492	687	118	26	45	1814		460	583	723	187	217	188	2358
Total	3632	3697	5536	951	229	304	14349		3768	4456	5864	1535	1785	1481	18889

## Sheet: S9
Supplementary Table S9. GO categorization of the cabbage genes that contain SSRs and the over-representation of GO-terms. The significance level threshold was placed at the false discovery rate (qvalue) < 0.05. (P = biological processes, F = molecular functions, C = cellular component)
ID	Category	Description	GeneRatio	BgRatio	pvalue	p.adjust	qvalue	geneID	Count
GO:0005905	C	clathrin-coated pit	18/8495	40/37856	0.00129097	0.14859	0.139094	Bo1g040670/Bo1g063800/Bo2g032620/Bo5g003590/Bo6g010580/Bo6g106550/Bo7g005450/Bo7g078570/Bo7g109600/Bo8g030650/Bo8g050320/Bo8g099190/Bo8g099200/Bo8g117150/Bo9g005970/Bo9g058360/Bo9g065430/Bo9g070240	18
GO:0005834	C	heterotrimeric G-protein complex	42/8495	121/37856	0.00137741	0.14859	0.139094	Bo1g007350/Bo1g056730/Bo2g012630/Bo2g022010/Bo2g036480/Bo2g092820/Bo2g100560/Bo2g110520/Bo3g009380/Bo3g015260/Bo3g023280/Bo3g032800/Bo3g045490/Bo3g065480/Bo3g168920/Bo3g185470/Bo4g009360/Bo4g086420/Bo4g151620/Bo5g041110/Bo5g048360/Bo5g052350/Bo5g127080/Bo5g132620/Bo6g015730/Bo6g051410/Bo6g066650/Bo6g093000/Bo6g093060/Bo7g019900/Bo7g108330/Bo7g116830/Bo8g016340/Bo8g051340/Bo8g098800/Bo9g020290/Bo9…	42
GO:0005777	C	peroxisome	109/8495	375/37856	0.00159204	0.14859	0.139094	Bo1g004920/Bo1g005860/Bo1g005880/Bo1g053250/Bo1g053530/Bo1g057300/Bo1g057360/Bo1g078450/Bo1g098090/Bo1g101420/Bo1g105930/Bo1g112400/Bo1g139740/Bo1g144650/Bo2g003850/Bo2g010430/Bo2g041900/Bo2g041920/Bo2g062770/Bo2g149800/Bo2g150290/Bo2g165440/Bo2g167570/Bo3g007080/Bo3g032570/Bo3g048640/Bo3g057170/Bo3g062130/Bo3g062760/Bo3g064390/Bo3g065140/Bo3g073270/Bo3g098000/Bo3g100490/Bo3g100690/Bo3g105770/Bo3…	109
GO:0009531	C	secondary cell wall	8/8495	13/37856	0.00273809	0.150036	0.140447	Bo1g123370/Bo2g164090/Bo2g165370/Bo3g107020/Bo4g007030/Bo4g025060/Bo9g014940/Bo9g015230	8
GO:0009524	C	phragmoplast	55/8495	174/37856	0.00326701	0.150036	0.140447	Bo1g009900/Bo1g128520/Bo1g143960/Bo2g013800/Bo2g100420/Bo2g131510/Bo2g134770/Bo2g168070/Bo3g002290/Bo3g013230/Bo3g021960/Bo3g035600/Bo3g055060/Bo3g066820/Bo3g096420/Bo3g123920/Bo3g135790/Bo3g149100/Bo3g178380/Bo4g021040/Bo4g119580/Bo4g140460/Bo4g188740/Bo5g004070/Bo5g010710/Bo5g016940/Bo5g023590/Bo5g115700/Bo5g123110/Bo5g137510/Bo5g145480/Bo6g035800/Bo6g064720/Bo6g066710/Bo6g067210/Bo6g093070/Bo6…	55
GO:0016442	C	RISC complex	7/8495	11/37856	0.00396214	0.150036	0.140447	Bo2g008600/Bo2g161630/Bo3g004300/Bo3g123560/Bo5g002780/Bo5g150030/Bo5g150040	7
GO:0030136	C	clathrin-coated vesicle	20/8495	50/37856	0.00396718	0.150036	0.140447	Bo1g040670/Bo2g010600/Bo2g032620/Bo2g047410/Bo2g134420/Bo3g168700/Bo5g003590/Bo5g010710/Bo6g018050/Bo6g106550/Bo7g078570/Bo7g105720/Bo8g030650/Bo8g032320/Bo8g077320/Bo8g099190/Bo8g099200/Bo8g117150/Bo9g005970/Bo9g070240	20
GO:0000775	C	chromosome, centromeric region	12/8495	25/37856	0.00428674	0.150036	0.140447	Bo2g062870/Bo3g009460/Bo3g032800/Bo4g086420/Bo4g161400/Bo6g076750/Bo6g088080/Bo6g120790/Bo7g087110/Bo8g083410/Bo8g117840/Bo9g169830	12
GO:0016592	C	mediator complex	26/8495	72/37856	0.00580889	0.162875	0.152466	Bo1g039870/Bo1g040350/Bo2g018500/Bo2g166340/Bo3g014060/Bo3g054750/Bo3g062810/Bo3g138570/Bo3g184670/Bo4g001090/Bo4g149570/Bo5g039360/Bo5g044940/Bo5g155150/Bo6g005710/Bo6g034430/Bo6g051250/Bo7g033050/Bo7g054140/Bo7g056230/Bo7g093020/Bo7g118120/Bo8g032340/Bo9g032330/Bo9g076620/Bo9g183090	26
GO:0005875	C	microtubule associated complex	11/8495	23/37856	0.00639866	0.162875	0.152466	Bo1g049490/Bo2g002330/Bo2g051010/Bo2g082300/Bo3g019330/Bo5g145480/Bo5g151360/Bo8g052850/Bo8g069840/Bo9g027370/Bo9g072810	11
GO:0031359	C	integral component of chloroplast outer membrane	11/8495	23/37856	0.00639866	0.162875	0.152466	Bo1g006440/Bo3g037010/Bo3g071340/Bo3g155540/Bo4g194760/Bo5g121390/Bo5g143430/Bo6g030840/Bo7g014530/Bo7g104260/Bo7g117370	11
GO:0000407	C	phagophore assembly site	7/8495	12/37856	0.00767371	0.179053	0.16761	Bo1g057270/Bo2g167870/Bo4g176130/Bo5g115520/Bo6g078030/Bo8g115110/Bo9g020510	7
GO:0031597	C	cytosolic proteasome complex	9/8495	18/37856	0.00943089	0.203127	0.190145	Bo1g151540/Bo2g018540/Bo2g117950/Bo3g184270/Bo4g078540/Bo6g050610/Bo7g058030/Bo8g091700/Bo9g152170	9
GO:0005874	C	microtubule	80/8495	282/37856	0.0114958	0.229916	0.215222	Bo1g002250/Bo1g037610/Bo1g048010/Bo1g053610/Bo1g060560/Bo1g123370/Bo1g124980/Bo1g144340/Bo2g012600/Bo2g018350/Bo2g096050/Bo2g096140/Bo2g116560/Bo2g134770/Bo2g155340/Bo3g001040/Bo3g004910/Bo3g004990/Bo3g013820/Bo3g028610/Bo3g031750/Bo3g035600/Bo3g044960/Bo3g055360/Bo3g061890/Bo3g074710/Bo3g096550/Bo3g107810/Bo3g109410/Bo3g123920/Bo3g127340/Bo3g127630/Bo3g134050/Bo3g149100/Bo3g162350/Bo3g185340/Bo4…	80
GO:0080008	C	Cul4-RING E3 ubiquitin ligase complex	58/8495	197/37856	0.0132056	0.237725	0.222532	Bo1g002670/Bo1g007420/Bo1g016080/Bo1g055330/Bo2g011660/Bo2g012630/Bo2g018500/Bo2g036480/Bo2g047410/Bo2g063050/Bo2g100560/Bo2g155560/Bo2g167620/Bo3g004910/Bo3g015230/Bo3g023280/Bo3g036990/Bo3g042000/Bo3g052120/Bo3g065480/Bo3g122020/Bo3g130010/Bo3g162770/Bo3g185470/Bo4g009360/Bo4g043800/Bo4g097000/Bo4g125740/Bo4g151270/Bo4g190960/Bo4g200780/Bo5g004640/Bo5g027500/Bo5g052350/Bo5g130250/Bo5g132620/Bo6…	58
GO:0010369	C	chromocenter	8/8495	16/37856	0.0142704	0.237725	0.222532	Bo2g009660/Bo3g005380/Bo3g097720/Bo4g043590/Bo6g098830/Bo8g099280/Bo9g075970/Bo9g140790	8
GO:0005667	C	transcription factor complex	23/8495	66/37856	0.0145078	0.237725	0.222532	Bo1g008730/Bo1g008780/Bo1g017650/Bo2g004050/Bo3g001900/Bo3g002330/Bo3g029900/Bo3g081950/Bo4g024310/Bo4g035150/Bo4g118340/Bo4g195320/Bo6g068260/Bo7g010220/Bo7g109540/Bo8g016640/Bo8g049560/Bo8g085930/Bo8g095280/Bo9g106030/Bo9g127360/Bo9g174150/Bo9g183580	23
GO:0005856	C	cytoskeleton	36/8495	114/37856	0.0152823	0.237725	0.222532	Bo1g143960/Bo2g032470/Bo2g100420/Bo2g131510/Bo2g165370/Bo2g167560/Bo3g002290/Bo3g019360/Bo3g055060/Bo3g055490/Bo3g107020/Bo3g143790/Bo3g175750/Bo3g178380/Bo4g025780/Bo4g027410/Bo4g076870/Bo4g086640/Bo4g104860/Bo4g115470/Bo4g188740/Bo4g190510/Bo4g191300/Bo4g195820/Bo5g001150/Bo5g016940/Bo5g137510/Bo6g067210/Bo6g093070/Bo8g090190/Bo8g108240/Bo9g015230/Bo9g028700/Bo9g133020/Bo9g177510/Bo9g181920	36
GO:0030125	C	clathrin vesicle coat	10/8495	24/37856	0.0275302	0.362146	0.339001	Bo5g138070/Bo6g010580/Bo7g005450/Bo7g109600/Bo8g050320/Bo8g080310/Bo9g054580/Bo9g058360/Bo9g065430/Bo9g082020	10
GO:0005769	C	early endosome	12/8495	31/37856	0.0303471	0.362146	0.339001	Bo2g011590/Bo2g041790/Bo2g062870/Bo3g009230/Bo3g018560/Bo6g066600/Bo7g118650/Bo8g027280/Bo9g061540/Bo9g095420/Bo9g117340/Bo9g135320	12
GO:0005732	C	small nucleolar ribonucleoprotein complex	16/8495	45/37856	0.0312299	0.362146	0.339001	Bo2g052510/Bo2g137230/Bo3g095310/Bo3g175660/Bo4g098480/Bo5g003760/Bo5g136460/Bo5g141350/Bo6g076690/Bo6g099430/Bo7g009670/Bo8g098160/Bo8g098180/Bo9g009630/Bo9g021900/Bo9g076130	16
GO:0005779	C	integral component of peroxisomal membrane	8/8495	18/37856	0.0315774	0.362146	0.339001	Bo1g118900/Bo3g071430/Bo3g134480/Bo5g148180/Bo6g015560/Bo6g077410/Bo8g098750/Bo8g118100	8
GO:0005819	C	spindle	29/8495	93/37856	0.0321574	0.362146	0.339001	Bo2g001230/Bo2g012600/Bo2g063050/Bo2g168070/Bo3g013230/Bo3g031750/Bo3g035600/Bo3g055360/Bo3g091630/Bo3g096420/Bo3g107810/Bo4g109780/Bo4g140460/Bo4g161400/Bo4g186040/Bo4g186910/Bo4g197290/Bo5g004070/Bo5g127370/Bo6g064720/Bo6g097350/Bo6g099630/Bo6g106510/Bo7g005000/Bo7g087110/Bo9g014880/Bo9g015300/Bo9g020310/Bo9g024740	29
GO:0005768	C	endosome	104/8495	393/37856	0.0331544	0.362146	0.339001	Bo1g004930/Bo1g005720/Bo1g007880/Bo1g016790/Bo1g019190/Bo1g022190/Bo1g024420/Bo1g051580/Bo1g055170/Bo1g071000/Bo1g087630/Bo1g098020/Bo1g101240/Bo1g117560/Bo1g122980/Bo1g139540/Bo1g152210/Bo1g154950/Bo2g011500/Bo2g016530/Bo2g042060/Bo2g045890/Bo2g067970/Bo2g094830/Bo2g098750/Bo2g101790/Bo2g134030/Bo3g003250/Bo3g009310/Bo3g010020/Bo3g015150/Bo3g032190/Bo3g034430/Bo3g034870/Bo3g037310/Bo3g039500/Bo3…	104
GO:0008540	C	proteasome regulatory particle, base subcomplex	11/8495	28/37856	0.0334996	0.362146	0.339001	Bo1g151540/Bo2g018540/Bo2g117950/Bo3g026790/Bo3g184270/Bo4g045670/Bo4g078540/Bo6g050610/Bo7g003400/Bo7g058030/Bo9g152170	11
GO:0000418	C	RNA polymerase IV complex	13/8495	35/37856	0.0349209	0.362146	0.339001	Bo3g034650/Bo4g025640/Bo4g096480/Bo4g139450/Bo5g014800/Bo5g098100/Bo7g021620/Bo8g043510/Bo8g080990/Bo8g091460/Bo8g094400/Bo9g008450/Bo9g028810	13
GO:0016459	C	myosin complex	15/8495	42/37856	0.0349212	0.362146	0.339001	Bo1g008320/Bo2g042060/Bo3g026490/Bo3g027220/Bo5g009220/Bo5g078690/Bo6g022080/Bo7g066830/Bo7g116060/Bo8g104800/Bo8g115720/Bo9g028130/Bo9g056070/Bo9g059370/Bo9g116200	15
GO:0005788	C	endoplasmic reticulum lumen	21/8495	64/37856	0.0368648	0.368648	0.345087	Bo1g053470/Bo1g107100/Bo1g144650/Bo2g024770/Bo2g086540/Bo2g092660/Bo3g062130/Bo4g098740/Bo5g009630/Bo6g027740/Bo6g028090/Bo6g106430/Bo6g121360/Bo7g005770/Bo7g033050/Bo7g059890/Bo7g089370/Bo7g109380/Bo8g029060/Bo8g055820/Bo8g087250	21
GO:0009579	C	thylakoid	30/8495	99/37856	0.0428429	0.398064	0.372623	Bo1g038850/Bo1g147750/Bo2g009450/Bo2g010600/Bo2g011730/Bo2g012180/Bo2g012200/Bo2g093560/Bo3g021880/Bo3g064490/Bo3g065130/Bo3g068470/Bo4g098150/Bo4g165150/Bo4g187110/Bo4g197370/Bo5g048810/Bo5g083900/Bo5g109710/Bo5g126590/Bo5g133150/Bo5g136300/Bo7g026690/Bo7g059890/Bo7g110240/Bo7g111640/Bo7g119470/Bo8g063790/Bo9g134850/Bo9g159920	30
GO:0019013	C	viral nucleocapsid	18/8495	54/37856	0.043851	0.398064	0.372623	Bo1g154800/Bo2g012760/Bo2g100470/Bo2g161340/Bo3g049980/Bo3g095310/Bo3g175660/Bo4g023970/Bo4g098480/Bo5g003760/Bo5g136460/Bo5g141350/Bo6g076690/Bo6g120330/Bo7g009670/Bo8g098160/Bo8g098180/Bo9g152130	18
GO:0031595	C	nuclear proteasome complex	8/8495	19/37856	0.0440713	0.398064	0.372623	Bo1g151540/Bo2g018540/Bo2g117950/Bo3g184270/Bo4g078540/Bo6g050610/Bo7g058030/Bo9g152170	8
GO:0005744	C	TIM23 mitochondrial import inner membrane translocase complex	15/8495	44/37856	0.0519136	0.439679	0.411579	Bo2g140370/Bo3g021500/Bo3g109260/Bo3g141500/Bo3g185680/Bo4g015810/Bo4g030590/Bo4g098450/Bo4g107940/Bo4g133330/Bo6g076350/Bo7g003480/Bo7g104260/Bo8g093180/Bo9g028290	15
GO:0005802	C	trans-Golgi network	123/8495	480/37856	0.0533607	0.439679	0.411579	Bo1g004930/Bo1g007880/Bo1g016790/Bo1g019190/Bo1g022190/Bo1g024420/Bo1g051580/Bo1g055170/Bo1g087630/Bo1g098020/Bo1g101240/Bo1g101920/Bo1g117560/Bo1g122980/Bo1g128520/Bo1g152210/Bo1g154950/Bo2g011500/Bo2g016530/Bo2g041790/Bo2g045890/Bo2g062870/Bo2g063080/Bo2g067970/Bo2g094830/Bo2g098750/Bo2g101790/Bo2g122280/Bo2g134030/Bo2g138500/Bo3g003250/Bo3g009230/Bo3g009310/Bo3g010020/Bo3g015150/Bo3g034430/Bo3…	123
GO:0005666	C	RNA polymerase III complex	11/8495	30/37856	0.0549599	0.439679	0.411579	Bo2g125830/Bo3g034650/Bo4g096480/Bo4g139450/Bo5g014800/Bo5g098100/Bo8g007210/Bo8g091460/Bo8g094400/Bo9g008450/Bo9g028810	11
GO:0005685	C	U1 snRNP	11/8495	30/37856	0.0549599	0.439679	0.411579	Bo3g049980/Bo3g175660/Bo4g001190/Bo5g136460/Bo5g141350/Bo6g005710/Bo6g120330/Bo6g125570/Bo7g075330/Bo9g101100/Bo9g160220	11
GO:0010494	C	cytoplasmic stress granule	8/8495	20/37856	0.0594161	0.462126	0.432591	Bo1g134660/Bo2g008600/Bo2g161630/Bo3g004300/Bo3g054680/Bo3g072010/Bo4g097120/Bo9g002440	8
GO:0031902	C	late endosome membrane	30/8495	102/37856	0.0612668	0.463641	0.434009	Bo1g116150/Bo2g001060/Bo2g063080/Bo2g086500/Bo2g095450/Bo2g122280/Bo3g028210/Bo3g071780/Bo3g097820/Bo3g101240/Bo3g185860/Bo4g026360/Bo4g038940/Bo4g086390/Bo4g183100/Bo4g197290/Bo5g007190/Bo5g007200/Bo5g117000/Bo6g036020/Bo6g123990/Bo7g014010/Bo7g054140/Bo7g067230/Bo7g075890/Bo8g070000/Bo9g022570/Bo9g104980/Bo9g111380/Bo9g186190	30
GO:0005885	C	Arp2/3 protein complex	7/8495	17/37856	0.0656136	0.483469	0.45257	Bo1g084850/Bo3g024900/Bo4g043760/Bo4g173650/Bo4g181870/Bo7g041250/Bo9g008100	7
GO:0005778	C	peroxisomal membrane	17/8495	53/37856	0.0685658	0.48453	0.453564	Bo1g147300/Bo2g010920/Bo2g044740/Bo3g013790/Bo3g061330/Bo3g062800/Bo3g107110/Bo4g192760/Bo5g098650/Bo5g141380/Bo7g014600/Bo7g032880/Bo7g065150/Bo9g010400/Bo9g011260/Bo9g123750/Bo9g174450	17
GO:0046930	C	pore complex	9/8495	24/37856	0.0692186	0.48453	0.453564	Bo2g012360/Bo3g037010/Bo3g074640/Bo4g015810/Bo4g098450/Bo4g194760/Bo6g084920/Bo7g104260/Bo9g165430	9
GO:0005654	C	nucleoplasm	40/8495	144/37856	0.0776228	0.494598	0.462988	Bo1g010050/Bo1g022410/Bo2g012630/Bo2g055620/Bo2g168290/Bo3g001930/Bo3g025340/Bo3g035070/Bo3g052690/Bo3g097720/Bo3g099080/Bo3g171140/Bo4g012700/Bo4g024400/Bo4g065850/Bo4g136760/Bo4g200800/Bo5g003340/Bo5g004070/Bo5g009680/Bo5g012030/Bo5g015260/Bo5g038860/Bo5g116790/Bo5g145050/Bo5g145120/Bo6g028180/Bo6g067210/Bo6g072710/Bo6g081620/Bo6g099630/Bo7g099410/Bo7g104210/Bo7g108190/Bo8g001450/Bo8g047280/Bo8…	40
GO:0005849	C	mRNA cleavage factor complex	5/8495	11/37856	0.0777225	0.494598	0.462988	Bo1g014930/Bo1g040290/Bo6g013250/Bo7g040790/Bo8g050870	5
GO:0030130	C	clathrin coat of trans-Golgi network vesicle	5/8495	11/37856	0.0777225	0.494598	0.462988	Bo3g064010/Bo4g025640/Bo4g188740/Bo5g139850/Bo8g102200	5
GO:0030132	C	clathrin coat of coated pit	5/8495	11/37856	0.0777225	0.494598	0.462988	Bo3g064010/Bo4g025640/Bo4g188740/Bo5g139850/Bo8g102200	5
GO:0005929	C	cilium	7/8495	18/37856	0.087273	0.531227	0.497276	Bo2g091280/Bo3g185010/Bo4g200800/Bo6g009280/Bo6g029540/Bo6g120890/Bo7g050520	7
GO:0012507	C	ER to Golgi transport vesicle membrane	7/8495	18/37856	0.087273	0.531227	0.497276	Bo2g063080/Bo2g143820/Bo3g028210/Bo4g038940/Bo4g086390/Bo4g183100/Bo7g054140	7
GO:0005672	C	transcription factor TFIIA complex	5/8495	12/37856	0.109421	0.641395	0.600403	Bo3g087040/Bo7g109530/Bo8g009620/Bo8g050310/Bo9g011100	5
GO:0031969	C	chloroplast membrane	49/8495	185/37856	0.109953	0.641395	0.600403	Bo1g008050/Bo1g040420/Bo1g142590/Bo1g156200/Bo2g010850/Bo2g013500/Bo2g017990/Bo2g167570/Bo2g167650/Bo3g001530/Bo3g025260/Bo3g032020/Bo3g068090/Bo3g130220/Bo3g138810/Bo3g149330/Bo4g025130/Bo4g187360/Bo4g190060/Bo4g198670/Bo5g003990/Bo5g021020/Bo5g034640/Bo5g062880/Bo5g126590/Bo5g131710/Bo5g135020/Bo6g046540/Bo6g049360/Bo6g051400/Bo6g056280/Bo6g067160/Bo6g069950/Bo6g076410/Bo6g080310/Bo7g064130/Bo7…	49
GO:0005643	C	nuclear pore	26/8495	92/37856	0.113927	0.651011	0.609405	Bo1g005250/Bo1g049550/Bo3g027140/Bo3g052690/Bo3g068150/Bo3g153760/Bo4g165220/Bo5g003340/Bo5g009680/Bo5g145120/Bo5g150230/Bo6g022350/Bo6g028040/Bo6g028180/Bo6g064510/Bo6g124370/Bo7g052770/Bo7g075800/Bo7g104210/Bo8g058290/Bo8g058340/Bo8g059390/Bo8g114260/Bo9g008150/Bo9g161660/Bo9g176550	26
GO:0000785	C	chromatin	16/8495	53/37856	0.119193	0.667482	0.624823	Bo1g006360/Bo1g011790/Bo3g010030/Bo3g149870/Bo3g175330/Bo4g019780/Bo4g084720/Bo4g161400/Bo4g176210/Bo6g110720/Bo6g124210/Bo7g050160/Bo7g087110/Bo7g107410/Bo8g081200/Bo9g165490	16
GO:0009504	C	cell plate	20/8495	69/37856	0.124444	0.672507	0.629527	Bo1g009900/Bo1g045270/Bo1g071000/Bo2g131510/Bo2g161400/Bo3g001040/Bo3g027140/Bo3g028210/Bo4g038940/Bo4g165220/Bo4g183100/Bo4g188740/Bo5g008190/Bo6g066710/Bo7g005000/Bo7g098410/Bo8g106490/Bo8g115400/Bo9g095420/Bo9g181920	20
GO:0010008	C	endosome membrane	29/8495	105/37856	0.124894	0.672507	0.629527	Bo1g020190/Bo1g051030/Bo1g124930/Bo1g143770/Bo2g070730/Bo3g003620/Bo3g184490/Bo4g018560/Bo5g008190/Bo5g079950/Bo5g109820/Bo5g131740/Bo5g136620/Bo6g033330/Bo6g044290/Bo6g112640/Bo7g082370/Bo7g106440/Bo8g005810/Bo8g066160/Bo8g091250/Bo8g100030/Bo8g105920/Bo8g106660/Bo8g118000/Bo9g061550/Bo9g071440/Bo9g076000/Bo9g078330	29
GO:0005694	C	chromosome	13/8495	42/37856	0.128981	0.681412	0.637863	Bo2g165940/Bo3g062810/Bo3g090170/Bo3g155720/Bo4g002210/Bo4g167960/Bo5g148200/Bo6g105260/Bo7g018690/Bo7g089230/Bo7g115010/Bo8g032340/Bo9g043460	13
GO:0031965	C	nuclear membrane	16/8495	54/37856	0.135729	0.703778	0.6588	Bo1g009900/Bo2g018380/Bo2g050870/Bo2g055620/Bo3g027140/Bo3g097720/Bo4g165220/Bo5g015260/Bo5g020540/Bo6g022350/Bo6g064510/Bo8g059390/Bo9g015050/Bo9g139390/Bo9g158580/Bo9g161660	16
GO:0005669	C	transcription factor TFIID complex	7/8495	20/37856	0.141044	0.705218	0.660148	Bo1g091780/Bo2g118110/Bo5g023800/Bo6g051180/Bo7g065140/Bo8g001080/Bo8g104860	7
GO:0043229	C	intracellular organelle	7/8495	20/37856	0.141044	0.705218	0.660148	Bo2g147620/Bo3g023930/Bo3g025130/Bo3g090140/Bo4g078390/Bo8g091490/Bo8g099720	7
GO:0009706	C	chloroplast inner membrane	32/8495	119/37856	0.145933	0.706289	0.661151	Bo1g010480/Bo1g037340/Bo1g063840/Bo1g141180/Bo2g013770/Bo2g016590/Bo2g051200/Bo3g008850/Bo3g017050/Bo3g022630/Bo3g032140/Bo3g037010/Bo3g107220/Bo3g142920/Bo3g175310/Bo4g104930/Bo4g194760/Bo5g048550/Bo5g091630/Bo5g136810/Bo6g003390/Bo6g072440/Bo6g079850/Bo7g097980/Bo8g069750/Bo8g091280/Bo8g097360/Bo8g100510/Bo9g007500/Bo9g018030/Bo9g163430/Bo9g176710	32
GO:0030139	C	endocytic vesicle	5/8495	13/37856	0.146303	0.706289	0.661151	Bo1g039140/Bo3g108170/Bo6g108560/Bo8g050330/Bo8g093250	5
GO:0071004	C	U2-type prespliceosome	8/8495	24/37856	0.150302	0.713298	0.667711	Bo2g137230/Bo3g049980/Bo3g153960/Bo4g046100/Bo5g136460/Bo6g005710/Bo7g075330/Bo9g025920	8
GO:0017119	C	Golgi transport complex	9/8495	28/37856	0.157032	0.732329	0.685526	Bo1g022190/Bo2g001060/Bo2g010760/Bo3g027870/Bo3g103250/Bo5g068160/Bo9g022570/Bo9g163260/Bo9g186190	9
GO:0005887	C	integral component of plasma membrane	113/8495	462/37856	0.16093	0.732329	0.685526	Bo1g002500/Bo1g006560/Bo1g008050/Bo1g013250/Bo1g019420/Bo1g022190/Bo1g048250/Bo1g055030/Bo1g059140/Bo1g079060/Bo1g110230/Bo1g116120/Bo1g119320/Bo1g119340/Bo1g142590/Bo1g153600/Bo2g001060/Bo2g018220/Bo2g028960/Bo2g042020/Bo2g046070/Bo2g082340/Bo2g109260/Bo2g110350/Bo2g127110/Bo2g136590/Bo2g155220/Bo3g003760/Bo3g005120/Bo3g005320/Bo3g013740/Bo3g021300/Bo3g022630/Bo3g023910/Bo3g024110/Bo3g024300/Bo3…	113
GO:0033116	C	endoplasmic reticulum-Golgi intermediate compartment membrane	6/8495	17/37856	0.162159	0.732329	0.685526	Bo1g147560/Bo3g137080/Bo5g109980/Bo5g141860/Bo8g065810/Bo9g008790	6
GO:0032588	C	trans-Golgi network membrane	4/8495	10/37856	0.167631	0.745026	0.697412	Bo1g003020/Bo1g006510/Bo1g139840/Bo3g034110	4
GO:0016604	C	nuclear body	7/8495	21/37856	0.172701	0.755568	0.70728	Bo1g129710/Bo2g166510/Bo3g024120/Bo3g034650/Bo4g025640/Bo4g151270/Bo6g120330	7
GO:0005720	C	nuclear heterochromatin	8/8495	25/37856	0.179899	0.760024	0.711451	Bo1g070790/Bo2g013840/Bo2g026750/Bo6g067990/Bo6g068020/Bo6g098830/Bo8g099280/Bo9g159960	8
GO:0005688	C	U6 snRNP	5/8495	14/37856	0.187624	0.760024	0.711451	Bo2g052510/Bo2g137230/Bo5g003760/Bo6g099430/Bo9g009630	5
GO:0000419	C	RNA polymerase V complex	11/8495	37/37856	0.190519	0.760024	0.711451	Bo3g034650/Bo3g090230/Bo4g025640/Bo4g139450/Bo5g014800/Bo7g021620/Bo8g043510/Bo8g080990/Bo8g091460/Bo8g094400/Bo9g008450	11
GO:0005871	C	kinesin complex	12/8495	41/37856	0.191939	0.760024	0.711451	Bo1g048010/Bo1g123370/Bo3g123920/Bo5g016880/Bo5g025560/Bo5g115700/Bo5g123110/Bo7g094900/Bo8g079640/Bo9g010640/Bo9g022270/Bo9g117620	12
GO:0009574	C	preprophase band	12/8495	41/37856	0.191939	0.760024	0.711451	Bo2g134770/Bo3g135790/Bo4g021040/Bo5g016880/Bo5g145480/Bo6g035800/Bo8g077280/Bo8g087310/Bo8g106620/Bo9g015300/Bo9g102380/Bo9g113990	12
GO:0032580	C	Golgi cisterna membrane	16/8495	57/37856	0.1925	0.760024	0.711451	Bo1g101240/Bo3g061410/Bo3g081930/Bo3g137080/Bo4g098490/Bo5g063240/Bo5g093450/Bo5g109980/Bo5g115310/Bo6g114510/Bo7g067580/Bo8g011230/Bo8g065810/Bo9g008790/Bo9g028240/Bo9g060020	16
GO:0000159	C	protein phosphatase type 2A complex	13/8495	45/37856	0.19272	0.760024	0.711451	Bo2g138870/Bo2g158610/Bo3g178410/Bo4g016130/Bo4g108370/Bo5g017520/Bo6g015730/Bo6g042460/Bo7g082350/Bo7g103700/Bo8g067420/Bo8g092680/Bo9g075890	13
GO:0000783	C	nuclear telomere cap complex	6/8495	18/37856	0.199601	0.765867	0.71692	Bo1g139150/Bo3g009370/Bo3g031460/Bo9g059390/Bo9g139390/Bo9g158580	6
GO:0030131	C	clathrin adaptor complex	7/8495	22/37856	0.207079	0.765867	0.71692	Bo1g063800/Bo3g045260/Bo7g109600/Bo8g050320/Bo9g054580/Bo9g065430/Bo9g091430	7
GO:0005811	C	lipid droplet	8/8495	26/37856	0.211784	0.765867	0.71692	Bo1g046650/Bo1g151550/Bo5g089440/Bo6g072720/Bo6g098980/Bo7g100970/Bo8g030160/Bo9g030640	8
GO:0048471	C	perinuclear region of cytoplasm	8/8495	26/37856	0.211784	0.765867	0.71692	Bo1g003600/Bo1g053110/Bo1g122920/Bo1g147730/Bo2g008600/Bo2g161630/Bo3g004300/Bo7g118540	8
GO:0044444	C	cytoplasmic part	11/8495	38/37856	0.217037	0.765867	0.71692	Bo2g036410/Bo2g041550/Bo2g147620/Bo3g035550/Bo5g104960/Bo6g035830/Bo6g118440/Bo8g043410/Bo8g068120/Bo8g089560/Bo9g130950	11
GO:0000813	C	ESCRT I complex	4/8495	11/37856	0.219007	0.765867	0.71692	Bo2g011590/Bo4g032350/Bo8g070000/Bo9g076470	4
GO:0009925	C	basal plasma membrane	4/8495	11/37856	0.219007	0.765867	0.71692	Bo2g037670/Bo2g080660/Bo6g087700/Bo9g130710	4
GO:0016593	C	Cdc73/Paf1 complex	4/8495	11/37856	0.219007	0.765867	0.71692	Bo2g161350/Bo3g086870/Bo7g065620/Bo9g183540	4
GO:0032991	C	protein-containing complex	4/8495	11/37856	0.219007	0.765867	0.71692	Bo4g086640/Bo5g104960/Bo8g089560/Bo9g181240	4
GO:0016607	C	nuclear speck	27/8495	104/37856	0.225481	0.765867	0.71692	Bo2g100530/Bo3g068620/Bo3g129870/Bo3g139990/Bo3g153960/Bo4g009360/Bo4g097010/Bo4g116690/Bo4g161320/Bo4g190960/Bo4g194300/Bo5g034230/Bo5g034590/Bo5g133310/Bo6g034420/Bo6g106560/Bo6g122150/Bo7g058120/Bo7g098470/Bo7g110400/Bo8g050850/Bo8g070930/Bo8g083460/Bo8g097340/Bo9g011500/Bo9g025920/Bo9g058670	27
GO:0000784	C	nuclear chromosome, telomeric region	5/8495	15/37856	0.232495	0.765867	0.71692	Bo1g081300/Bo5g022310/Bo5g151560/Bo7g083820/Bo9g019040	5
GO:0005815	C	microtubule organizing center	5/8495	15/37856	0.232495	0.765867	0.71692	Bo3g061580/Bo3g135790/Bo3g135880/Bo4g043590/Bo5g132400	5
GO:0010168	C	ER body	5/8495	15/37856	0.232495	0.765867	0.71692	Bo1g144650/Bo3g062130/Bo6g028090/Bo7g097030/Bo8g029060	5
GO:0042651	C	thylakoid membrane	5/8495	15/37856	0.232495	0.765867	0.71692	Bo2g012740/Bo3g170560/Bo3g185840/Bo4g124100/Bo9g054630	5
GO:0005798	C	Golgi-associated vesicle	7/8495	23/37856	0.243744	0.781543	0.731595	Bo3g018560/Bo3g039560/Bo4g019610/Bo4g198490/Bo6g044200/Bo6g116410/Bo9g135320	7
GO:0016272	C	prefoldin complex	7/8495	23/37856	0.243744	0.781543	0.731595	Bo3g028360/Bo7g044810/Bo7g044820/Bo7g054140/Bo9g009880/Bo9g014250/Bo9g077670	7
GO:0015030	C	Cajal body	8/8495	27/37856	0.245628	0.781543	0.731595	Bo1g040350/Bo3g170660/Bo4g077010/Bo4g161240/Bo4g173240/Bo7g008400/Bo9g003950/Bo9g028280	8
GO:0005635	C	nuclear envelope	19/8495	72/37856	0.249261	0.784193	0.734075	Bo1g045270/Bo1g147850/Bo2g008600/Bo2g161630/Bo3g004300/Bo3g012620/Bo3g013550/Bo3g065510/Bo3g141430/Bo4g122750/Bo4g136240/Bo5g135020/Bo5g145050/Bo6g066990/Bo8g096150/Bo9g005740/Bo9g069310/Bo9g075970/Bo9g159660	19
GO:0019898	C	extrinsic component of membrane	17/8495	64/37856	0.255553	0.795054	0.744242	Bo1g054880/Bo1g056710/Bo2g167690/Bo3g027140/Bo3g099370/Bo4g024780/Bo4g112870/Bo4g165220/Bo4g165510/Bo5g016940/Bo5g115520/Bo7g062460/Bo7g096560/Bo8g040670/Bo8g089610/Bo8g108240/Bo9g175160	17
GO:0000151	C	ubiquitin ligase complex	14/8495	52/37856	0.265039	0.798197	0.747184	Bo1g102130/Bo1g121640/Bo2g002530/Bo2g002760/Bo2g051300/Bo2g144940/Bo3g002100/Bo3g025240/Bo3g083710/Bo4g176260/Bo5g007100/Bo5g040980/Bo7g031680/Bo9g164140	14
GO:0005852	C	eukaryotic translation initiation factor 3 complex	12/8495	44/37856	0.271172	0.798197	0.747184	Bo1g136120/Bo1g157490/Bo3g010510/Bo3g170860/Bo4g136480/Bo5g013300/Bo5g136610/Bo7g095760/Bo7g097200/Bo8g090530/Bo8g091700/Bo8g099580	12
GO:0000795	C	synaptonemal complex	4/8495	12/37856	0.2738	0.798197	0.747184	Bo1g039250/Bo5g139780/Bo7g117460/Bo8g048310	4
GO:0034707	C	chloride channel complex	4/8495	12/37856	0.2738	0.798197	0.747184	Bo1g006450/Bo4g145580/Bo6g034740/Bo6g088110	4
GO:0010005	C	cortical microtubule, transverse to long axis	5/8495	16/37856	0.279955	0.798197	0.747184	Bo1g047910/Bo3g135790/Bo6g097350/Bo6g106510/Bo8g077280	5
GO:0000148	C	1,3-beta-D-glucan synthase complex	8/8495	28/37856	0.281066	0.798197	0.747184	Bo1g147530/Bo3g061100/Bo5g141800/Bo6g076190/Bo8g114570/Bo9g007660/Bo9g076530/Bo9g169140	8
GO:0008250	C	oligosaccharyltransferase complex	6/8495	20/37856	0.282144	0.798197	0.747184	Bo3g015540/Bo4g088210/Bo6g046510/Bo7g064660/Bo7g107330/Bo9g152560	6
GO:0030904	C	retromer complex	6/8495	20/37856	0.282144	0.798197	0.747184	Bo1g124930/Bo2g086500/Bo6g022500/Bo7g014010/Bo9g111380/Bo9g175160	6
GO:0055028	C	cortical microtubule	7/8495	24/37856	0.28222	0.798197	0.747184	Bo3g012620/Bo3g120920/Bo5g107410/Bo9g015300/Bo9g022270/Bo9g102380/Bo9g113990	7
GO:0005770	C	late endosome	11/8495	41/37856	0.304186	0.851721	0.797287	Bo2g010600/Bo2g011590/Bo2g022040/Bo3g168700/Bo4g071590/Bo4g142240/Bo5g008820/Bo7g118650/Bo8g013940/Bo8g013970/Bo9g174140	11
GO:0009705	C	plant-type vacuole membrane	50/8495	208/37856	0.31479	0.868724	0.813204	Bo1g025550/Bo1g025570/Bo1g040690/Bo1g048250/Bo1g059140/Bo1g117570/Bo1g138430/Bo1g153600/Bo2g011530/Bo3g009320/Bo3g036640/Bo3g149800/Bo3g162830/Bo3g167210/Bo3g170990/Bo4g020920/Bo4g139520/Bo4g145580/Bo4g145930/Bo4g186410/Bo4g187430/Bo4g190990/Bo5g019830/Bo5g025430/Bo5g049040/Bo5g067050/Bo5g148750/Bo6g072820/Bo6g082250/Bo6g086470/Bo7g075890/Bo7g077600/Bo7g104110/Bo7g105780/Bo7g107580/Bo8g049920/Bo8…	50
GO:0000243	C	commitment complex	6/8495	21/37856	0.325921	0.868724	0.813204	Bo3g049980/Bo3g153960/Bo5g141350/Bo6g120330/Bo7g075330/Bo9g025920	6
GO:0005938	C	cell cortex	6/8495	21/37856	0.325921	0.868724	0.813204	Bo1g039140/Bo3g178180/Bo8g050330/Bo8g096150/Bo8g102560/Bo8g106490	6
GO:0009986	C	cell surface	6/8495	21/37856	0.325921	0.868724	0.813204	Bo1g119170/Bo3g032190/Bo3g118450/Bo4g029760/Bo6g108560/Bo8g093250	6
GO:0031090	C	organelle membrane	6/8495	21/37856	0.325921	0.868724	0.813204	Bo1g008450/Bo1g046650/Bo3g034580/Bo5g089440/Bo8g030160/Bo8g090000	6
GO:0097526	C	spliceosomal tri-snRNP complex	4/8495	13/37856	0.330465	0.868724	0.813204	Bo2g137230/Bo5g136460/Bo5g141350/Bo6g120330	4
GO:0009707	C	chloroplast outer membrane	16/8495	63/37856	0.331981	0.868724	0.813204	Bo1g049430/Bo1g112400/Bo3g003120/Bo3g127670/Bo4g005730/Bo4g015810/Bo4g098450/Bo5g042870/Bo7g081960/Bo7g111430/Bo7g111460/Bo8g052840/Bo8g069750/Bo8g102120/Bo8g104170/Bo9g152020	16
GO:0009514	C	glyoxysome	11/8495	42/37856	0.335079	0.868724	0.813204	Bo1g019420/Bo2g044740/Bo3g060870/Bo3g091610/Bo3g167210/Bo4g044190/Bo5g143130/Bo5g144910/Bo6g078030/Bo7g118910/Bo8g081230	11
GO:0019005	C	SCF ubiquitin ligase complex	18/8495	72/37856	0.344002	0.883676	0.8272	Bo3g034570/Bo3g045210/Bo4g013200/Bo4g025100/Bo4g025750/Bo4g098350/Bo4g119800/Bo4g191730/Bo5g007220/Bo6g072710/Bo7g052690/Bo7g089090/Bo7g108890/Bo7g118610/Bo8g071030/Bo8g084810/Bo8g095930/Bo9g150100	18
GO:0016324	C	apical plasma membrane	8/8495	30/37856	0.355188	0.904116	0.846334	Bo1g039140/Bo1g145100/Bo2g013110/Bo3g035460/Bo3g062190/Bo7g093070/Bo8g050330/Bo9g184970	8
GO:0016602	C	CCAAT-binding factor complex	6/8495	22/37856	0.370487	0.906735	0.848786	Bo1g134650/Bo2g010950/Bo3g103350/Bo4g026870/Bo6g050970/Bo9g169310	6
GO:0012505	C	endomembrane system	27/8495	112/37856	0.371238	0.906735	0.848786	Bo1g001030/Bo1g017800/Bo1g063860/Bo1g138430/Bo1g147600/Bo2g024550/Bo2g095260/Bo2g147620/Bo3g001300/Bo3g027790/Bo3g055610/Bo3g083790/Bo3g088270/Bo4g024780/Bo4g039460/Bo4g171880/Bo4g195870/Bo5g021800/Bo6g054790/Bo6g123830/Bo7g016070/Bo7g082030/Bo7g119800/Bo8g059860/Bo8g068120/Bo8g095960/Bo9g061260	27
GO:0010598	C	NAD(P)H dehydrogenase complex (plastoquinone)	4/8495	14/37856	0.387602	0.906735	0.848786	Bo1g123580/Bo4g145240/Bo7g109200/Bo9g149910	4
GO:0016328	C	lateral plasma membrane	4/8495	14/37856	0.387602	0.906735	0.848786	Bo2g110350/Bo3g044700/Bo4g198480/Bo9g014410	4
GO:0042555	C	MCM complex	4/8495	14/37856	0.387602	0.906735	0.848786	Bo2g124520/Bo3g052800/Bo6g005660/Bo8g021740	4
GO:0089701	C	U2AF	4/8495	14/37856	0.387602	0.906735	0.848786	Bo3g153960/Bo8g059320/Bo9g025920/Bo9g058670	4
GO:0000781	C	chromosome, telomeric region	3/8495	10/37856	0.396598	0.906735	0.848786	Bo5g150340/Bo8g112400/Bo9g126260	3
GO:0033180	C	proton-transporting V-type ATPase, V1 domain	3/8495	10/37856	0.396598	0.906735	0.848786	Bo6g077720/Bo6g122400/Bo8g070070	3
GO:0034399	C	nuclear periphery	3/8495	10/37856	0.396598	0.906735	0.848786	Bo2g018380/Bo4g024260/Bo8g112240	3
GO:0046861	C	glyoxysomal membrane	3/8495	10/37856	0.396598	0.906735	0.848786	Bo3g091610/Bo5g144910/Bo7g118910	3
GO:1990726	C	Lsm1-7-Pat1 complex	3/8495	10/37856	0.396598	0.906735	0.848786	Bo2g137230/Bo5g003760/Bo9g009630	3
GO:0071013	C	catalytic step 2 spliceosome	11/8495	44/37856	0.398316	0.906735	0.848786	Bo1g055330/Bo2g137230/Bo3g170660/Bo3g175660/Bo4g046100/Bo4g182150/Bo5g003760/Bo5g136460/Bo5g141350/Bo6g120330/Bo7g092560	11
GO:0090404	C	pollen tube tip	11/8495	44/37856	0.398316	0.906735	0.848786	Bo1g139540/Bo2g022080/Bo3g012070/Bo3g055850/Bo3g167350/Bo4g149780/Bo5g127510/Bo7g093070/Bo9g018450/Bo9g163150/Bo9g181920	11
GO:0005750	C	mitochondrial respiratory chain complex III	7/8495	27/37856	0.403568	0.911283	0.853043	Bo1g141420/Bo2g140510/Bo3g172390/Bo4g124130/Bo5g124900/Bo8g106220/Bo9g014410	7
GO:0008180	C	COP9 signalosome	5/8495	19/37856	0.428465	0.938669	0.878679	Bo1g045220/Bo3g070280/Bo7g060070/Bo8g091700/Bo8g118260	5
GO:0005839	C	proteasome core complex	8/8495	32/37856	0.431079	0.938669	0.878679	Bo1g057400/Bo1g104980/Bo3g175020/Bo5g016360/Bo5g094610/Bo7g115030/Bo8g107730/Bo9g022110	8
GO:0030659	C	cytoplasmic vesicle membrane	8/8495	32/37856	0.431079	0.938669	0.878679	Bo1g139540/Bo2g063060/Bo3g015150/Bo3g034110/Bo3g184490/Bo5g131740/Bo6g108840/Bo9g177470	8
GO:0031966	C	mitochondrial membrane	10/8495	41/37856	0.441869	0.938669	0.878679	Bo2g081020/Bo3g138810/Bo4g136240/Bo4g151100/Bo5g016660/Bo5g025620/Bo5g042870/Bo7g078080/Bo7g097980/Bo8g117930	10
GO:0000228	C	nuclear chromosome	4/8495	15/37856	0.444004	0.938669	0.878679	Bo3g071550/Bo4g078600/Bo5g122850/Bo6g064780	4
GO:0030173	C	integral component of Golgi membrane	4/8495	15/37856	0.444004	0.938669	0.878679	Bo1g117560/Bo2g134030/Bo5g118530/Bo9g028240	4
GO:0030286	C	dynein complex	4/8495	15/37856	0.444004	0.938669	0.878679	Bo1g123710/Bo2g018630/Bo6g027730/Bo8g042170	4
GO:0005765	C	lysosomal membrane	7/8495	28/37856	0.444402	0.938669	0.878679	Bo3g097820/Bo3g101240/Bo4g018560/Bo4g145560/Bo4g197290/Bo8g005810/Bo8g118000	7
GO:0016282	C	eukaryotic 43S preinitiation complex	9/8495	37/37856	0.454633	0.938669	0.878679	Bo3g010510/Bo3g170860/Bo4g136480/Bo5g013300/Bo5g136610/Bo7g095760/Bo8g090530/Bo8g091700/Bo8g099580	9
GO:0033290	C	eukaryotic 48S preinitiation complex	9/8495	37/37856	0.454633	0.938669	0.878679	Bo3g010510/Bo3g170860/Bo4g136480/Bo5g013300/Bo5g136610/Bo7g095760/Bo8g090530/Bo8g091700/Bo8g099580	9
GO:0005971	C	ribonucleoside-diphosphate reductase complex	3/8495	11/37856	0.463194	0.938669	0.878679	Bo7g040320/Bo8g092170/Bo9g175320	3
GO:0031298	C	replication fork protection complex	3/8495	11/37856	0.463194	0.938669	0.878679	Bo3g083810/Bo7g089760/Bo9g120320	3
GO:0031463	C	Cul3-RING ubiquitin ligase complex	3/8495	11/37856	0.463194	0.938669	0.878679	Bo3g015230/Bo4g010420/Bo9g151780	3
GO:0070545	C	PeBoW complex	3/8495	11/37856	0.463194	0.938669	0.878679	Bo2g012630/Bo4g024400/Bo6g072710	3
GO:0009534	C	chloroplast thylakoid	27/8495	117/37856	0.470267	0.938669	0.878679	Bo1g008060/Bo1g008520/Bo1g010010/Bo1g156180/Bo3g005480/Bo3g042640/Bo3g162060/Bo4g027070/Bo4g091470/Bo4g124100/Bo4g173680/Bo4g186080/Bo5g009050/Bo5g077550/Bo5g103530/Bo6g022210/Bo6g076660/Bo7g089120/Bo8g012770/Bo8g097360/Bo8g101840/Bo9g014230/Bo9g018030/Bo9g037420/Bo9g054630/Bo9g154670/Bo9g174220	27
GO:0005689	C	U12-type spliceosomal complex	5/8495	20/37856	0.477238	0.938669	0.878679	Bo2g137230/Bo5g136460/Bo5g137500/Bo5g141350/Bo6g120330	5
GO:0005742	C	mitochondrial outer membrane translocase complex	5/8495	20/37856	0.477238	0.938669	0.878679	Bo2g140370/Bo3g074640/Bo3g141500/Bo6g066600/Bo7g049890	5
GO:0005876	C	spindle microtubule	5/8495	20/37856	0.477238	0.938669	0.878679	Bo1g009900/Bo2g013800/Bo3g135790/Bo8g099530/Bo9g009040	5
GO:0000790	C	nuclear chromatin	7/8495	29/37856	0.484712	0.938669	0.878679	Bo1g127320/Bo3g032830/Bo4g119860/Bo6g030680/Bo9g010460/Bo9g022150/Bo9g126260	7
GO:0030126	C	COPI vesicle coat	7/8495	29/37856	0.484712	0.938669	0.878679	Bo1g002670/Bo1g124850/Bo3g003130/Bo3g181040/Bo6g039710/Bo7g119100/Bo8g101800	7
GO:0005759	C	mitochondrial matrix	41/8495	182/37856	0.517766	0.938669	0.878679	Bo1g010010/Bo1g010220/Bo1g016860/Bo2g009270/Bo2g009430/Bo2g045880/Bo3g005130/Bo3g005200/Bo3g022380/Bo3g022390/Bo3g022690/Bo3g022770/Bo3g022800/Bo3g041780/Bo3g097910/Bo3g107500/Bo3g172290/Bo3g179570/Bo4g115330/Bo4g159920/Bo4g173730/Bo4g195130/Bo5g034330/Bo5g041200/Bo5g065640/Bo5g124900/Bo6g018630/Bo6g031300/Bo6g033150/Bo6g123890/Bo7g035390/Bo7g050650/Bo7g111150/Bo8g051420/Bo8g099020/Bo9g006420/Bo9…	41
GO:0000220	C	vacuolar proton-transporting V-type ATPase, V0 domain	5/8495	21/37856	0.524525	0.938669	0.878679	Bo1g002240/Bo3g040200/Bo3g149800/Bo4g145930/Bo7g061990	5
GO:0005680	C	anaphase-promoting complex	5/8495	21/37856	0.524525	0.938669	0.878679	Bo2g001230/Bo2g007000/Bo3g104720/Bo7g005000/Bo9g076130	5
GO:0009508	C	plastid chromosome	5/8495	21/37856	0.524525	0.938669	0.878679	Bo1g152120/Bo2g051200/Bo3g162060/Bo4g130830/Bo5g021160	5
GO:0009533	C	chloroplast stromal thylakoid	5/8495	21/37856	0.524525	0.938669	0.878679	Bo4g027600/Bo4g200820/Bo7g097900/Bo7g105780/Bo8g049920	5
GO:0005665	C	RNA polymerase II, core complex	11/8495	48/37856	0.524637	0.938669	0.878679	Bo1g006210/Bo4g010430/Bo4g139450/Bo5g014800/Bo5g098100/Bo7g021620/Bo8g043510/Bo8g080990/Bo8g091460/Bo8g094400/Bo9g008450	11
GO:0000325	C	plant-type vacuole	15/8495	66/37856	0.525698	0.938669	0.878679	Bo1g138620/Bo3g005160/Bo3g065330/Bo3g065380/Bo3g149010/Bo3g169010/Bo5g155190/Bo6g122400/Bo7g093430/Bo8g065050/Bo8g092520/Bo9g007670/Bo9g010200/Bo9g028210/Bo9g028560	15
GO:0000347	C	THO complex	3/8495	12/37856	0.526325	0.938669	0.878679	Bo2g009580/Bo2g124520/Bo3g052800	3
GO:0000777	C	condensed chromosome kinetochore	3/8495	12/37856	0.526325	0.938669	0.878679	Bo2g063050/Bo4g043590/Bo9g075970	3
GO:0005956	C	protein kinase CK2 complex	3/8495	12/37856	0.526325	0.938669	0.878679	Bo1g017720/Bo7g077290/Bo8g095040	3
GO:0010445	C	nuclear dicing body	3/8495	12/37856	0.526325	0.938669	0.878679	Bo4g161320/Bo5g002780/Bo8g050850	3
GO:0032585	C	multivesicular body membrane	3/8495	12/37856	0.526325	0.938669	0.878679	Bo6g108560/Bo8g093250/Bo9g175160	3
GO:0035619	C	root hair tip	3/8495	12/37856	0.526325	0.938669	0.878679	Bo1g003020/Bo3g090220/Bo4g149780	3
GO:0000275	C	mitochondrial proton-transporting ATP synthase complex, catalytic core F(1)	6/8495	26/37856	0.545097	0.94631	0.885831	Bo1g108210/Bo3g005090/Bo3g153910/Bo9g066940/Bo9g166760/Bo9g174260	6
GO:0005786	C	signal recognition particle, endoplasmic reticulum targeting	6/8495	26/37856	0.545097	0.94631	0.885831	Bo2g005320/Bo5g072460/Bo6g098750/Bo6g104050/Bo7g114620/Bo9g181600	6
GO:0005776	C	autophagosome	4/8495	17/37856	0.550888	0.94631	0.885831	Bo2g167870/Bo4g195400/Bo7g114790/Bo9g020510	4
GO:0005884	C	actin filament	4/8495	17/37856	0.550888	0.94631	0.885831	Bo1g046610/Bo2g010600/Bo8g030450/Bo9g028410	4
GO:0030665	C	clathrin-coated vesicle membrane	4/8495	17/37856	0.550888	0.94631	0.885831	Bo2g001060/Bo9g022570/Bo9g091430/Bo9g186190	4
GO:0031305	C	integral component of mitochondrial inner membrane	4/8495	17/37856	0.550888	0.94631	0.885831	Bo4g019760/Bo4g030590/Bo7g104260/Bo9g078380	4
GO:0005764	C	lysosome	11/8495	49/37856	0.555074	0.947687	0.88712	Bo1g004920/Bo1g011710/Bo3g001120/Bo3g027860/Bo3g102940/Bo4g014780/Bo5g030700/Bo7g038690/Bo8g013940/Bo8g076840/Bo9g142500	11
GO:0005682	C	U5 snRNP	5/8495	22/37856	0.56983	0.952406	0.891538	Bo4g182150/Bo5g136460/Bo5g141350/Bo6g120330/Bo7g092560	5
GO:0005687	C	U4 snRNP	3/8495	13/37856	0.585083	0.952406	0.891538	Bo5g136460/Bo5g141350/Bo6g120330	3
GO:0016363	C	nuclear matrix	3/8495	13/37856	0.585083	0.952406	0.891538	Bo4g161400/Bo7g087110/Bo8g079760	3
GO:0016591	C	RNA polymerase II, holoenzyme	3/8495	13/37856	0.585083	0.952406	0.891538	Bo1g024360/Bo2g098940/Bo4g043610	3
GO:0030660	C	Golgi-associated vesicle membrane	3/8495	13/37856	0.585083	0.952406	0.891538	Bo4g018560/Bo8g005810/Bo8g118000	3
GO:0071556	C	integral component of lumenal side of endoplasmic reticulum membrane	3/8495	13/37856	0.585083	0.952406	0.891538	Bo4g018560/Bo8g005810/Bo8g118000	3
GO:0072686	C	mitotic spindle	3/8495	13/37856	0.585083	0.952406	0.891538	Bo6g035800/Bo8g077280/Bo9g022270	3
GO:0008541	C	proteasome regulatory particle, lid subcomplex	6/8495	27/37856	0.585534	0.952406	0.891538	Bo3g041810/Bo3g143770/Bo6g099150/Bo7g072730/Bo8g070050/Bo9g032300	6
GO:0005681	C	spliceosomal complex	25/8495	114/37856	0.588451	0.952406	0.891538	Bo1g053450/Bo1g102170/Bo2g010280/Bo2g010470/Bo2g052510/Bo2g100530/Bo2g161340/Bo3g039580/Bo3g095310/Bo3g149150/Bo4g001190/Bo4g116690/Bo4g190960/Bo5g087070/Bo5g132830/Bo6g067520/Bo6g076690/Bo6g099430/Bo6g125570/Bo7g009670/Bo7g058120/Bo8g050850/Bo8g097340/Bo9g009630/Bo9g058670	25
GO:0005736	C	RNA polymerase I complex	7/8495	32/37856	0.599105	0.954625	0.893615	Bo4g139450/Bo5g014800/Bo5g098100/Bo7g044890/Bo8g091460/Bo8g094400/Bo9g008450	7
GO:0000421	C	autophagosome membrane	4/8495	18/37856	0.60005	0.954625	0.893615	Bo1g053610/Bo3g168700/Bo4g176130/Bo9g096990	4
GO:0031011	C	Ino80 complex	4/8495	18/37856	0.60005	0.954625	0.893615	Bo1g087370/Bo2g119360/Bo3g016840/Bo3g039640	4
GO:0005622	C	intracellular	52/8495	238/37856	0.611912	0.958534	0.897275	Bo1g039430/Bo1g086080/Bo1g145030/Bo2g012090/Bo2g028450/Bo2g028790/Bo2g041770/Bo2g056020/Bo2g062900/Bo2g107550/Bo3g006750/Bo3g017730/Bo3g021900/Bo3g023190/Bo3g024530/Bo3g034710/Bo3g045180/Bo3g088380/Bo3g138650/Bo3g143590/Bo3g154030/Bo3g175650/Bo4g041140/Bo4g043410/Bo4g049580/Bo4g097090/Bo4g130870/Bo4g176200/Bo5g021820/Bo5g023730/Bo5g025110/Bo5g057060/Bo6g076670/Bo6g106830/Bo6g108660/Bo7g033200/Bo7…	52
GO:0015629	C	actin cytoskeleton	5/8495	23/37856	0.612777	0.958534	0.897275	Bo3g130270/Bo3g178180/Bo4g061120/Bo8g102560/Bo9g002450	5
GO:0031977	C	thylakoid lumen	5/8495	23/37856	0.612777	0.958534	0.897275	Bo3g042640/Bo4g053800/Bo4g098970/Bo6g103690/Bo8g101840	5
GO:0005747	C	mitochondrial respiratory chain complex I	22/8495	102/37856	0.621823	0.96728	0.905461	Bo1g007060/Bo2g087700/Bo3g004980/Bo3g021810/Bo3g025230/Bo3g054690/Bo3g062510/Bo3g064840/Bo3g168660/Bo4g015810/Bo4g050830/Bo4g164790/Bo5g022110/Bo5g027620/Bo5g150240/Bo6g081350/Bo6g095980/Bo6g105240/Bo6g120220/Bo7g106970/Bo9g009190/Bo9g019030	22
GO:0005655	C	nucleolar ribonuclease P complex	3/8495	14/37856	0.638942	0.972303	0.910163	Bo4g127280/Bo8g077200/Bo8g105830	3
GO:0005828	C	kinetochore microtubule	3/8495	14/37856	0.638942	0.972303	0.910163	Bo4g043590/Bo6g035800/Bo9g075970	3
GO:0031314	C	extrinsic component of mitochondrial inner membrane	3/8495	14/37856	0.638942	0.972303	0.910163	Bo5g152660/Bo7g037690/Bo7g111970	3
GO:0035267	C	NuA4 histone acetyltransferase complex	3/8495	14/37856	0.638942	0.972303	0.910163	Bo3g016840/Bo4g133290/Bo4g198540	3
GO:0071458	C	integral component of cytoplasmic side of endoplasmic reticulum membrane	4/8495	19/37856	0.645806	0.977436	0.914968	Bo4g018560/Bo7g108930/Bo8g005810/Bo8g118000	4
GO:0000922	C	spindle pole	5/8495	24/37856	0.6531	0.97768	0.915197	Bo2g096140/Bo3g012620/Bo3g135790/Bo3g135880/Bo8g106620	5
GO:0030176	C	integral component of endoplasmic reticulum membrane	10/8495	48/37856	0.660258	0.97768	0.915197	Bo3g013550/Bo3g030000/Bo3g054570/Bo6g067050/Bo7g116610/Bo7g118170/Bo8g051100/Bo8g080910/Bo9g025830/Bo9g159660	10
GO:0009654	C	photosystem II oxygen evolving complex	6/8495	29/37856	0.660368	0.97768	0.915197	Bo1g056710/Bo2g167690/Bo4g112870/Bo4g165510/Bo6g122520/Bo8g040670	6
GO:0000145	C	exocyst	14/8495	67/37856	0.665521	0.97768	0.915197	Bo1g143960/Bo2g011620/Bo2g047930/Bo2g091180/Bo2g100420/Bo2g147760/Bo2g148090/Bo3g008750/Bo4g188130/Bo5g008490/Bo5g131720/Bo5g137510/Bo6g093070/Bo9g181920	14
GO:0046540	C	U4/U6 x U5 tri-snRNP complex	7/8495	34/37856	0.667451	0.97768	0.915197	Bo2g052510/Bo3g170660/Bo4g190960/Bo5g003760/Bo6g099430/Bo9g009630/Bo9g152130	7
GO:0031307	C	integral component of mitochondrial outer membrane	8/8495	39/37856	0.674296	0.97768	0.915197	Bo3g032710/Bo3g149970/Bo3g179500/Bo4g027100/Bo4g098180/Bo4g187480/Bo6g022240/Bo9g010410	8
GO:0042644	C	chloroplast nucleoid	3/8495	15/37856	0.687676	0.97768	0.915197	Bo3g026480/Bo6g049440/Bo9g014230	3
GO:0071944	C	cell periphery	3/8495	15/37856	0.687676	0.97768	0.915197	Bo3g153130/Bo7g031160/Bo7g118810	3
GO:0005762	C	mitochondrial large ribosomal subunit	4/8495	20/37856	0.687948	0.97768	0.915197	Bo1g011790/Bo3g175330/Bo4g012530/Bo4g076680	4
GO:0000502	C	proteasome complex	5/8495	25/37856	0.690628	0.97768	0.915197	Bo1g005420/Bo1g017450/Bo3g066380/Bo6g067730/Bo8g054340	5
GO:0005853	C	eukaryotic translation elongation factor 1 complex	2/8495	10/37856	0.693361	0.97768	0.915197	Bo9g153690/Bo9g171420	2
GO:0031461	C	cullin-RING ubiquitin ligase complex	2/8495	10/37856	0.693361	0.97768	0.915197	Bo7g111090/Bo8g117230	2
GO:0030687	C	preribosome, large subunit precursor	7/8495	35/37856	0.698774	0.97768	0.915197	Bo2g012630/Bo3g019380/Bo4g024400/Bo5g088180/Bo6g072710/Bo8g090070/Bo9g004120	7
GO:0000786	C	nucleosome	20/8495	97/37856	0.704164	0.97768	0.915197	Bo1g003080/Bo1g081300/Bo1g118990/Bo1g127320/Bo3g032830/Bo4g056240/Bo4g119860/Bo4g173310/Bo5g008350/Bo5g023860/Bo6g015540/Bo6g030680/Bo6g067610/Bo7g017540/Bo8g083030/Bo8g104830/Bo8g117840/Bo9g010460/Bo9g019040/Bo9g070250	20
GO:0005743	C	mitochondrial inner membrane	46/8495	218/37856	0.707596	0.97768	0.915197	Bo1g010480/Bo1g027180/Bo1g027190/Bo1g047810/Bo1g051030/Bo1g057240/Bo1g143770/Bo2g001230/Bo2g013640/Bo2g018330/Bo2g042060/Bo2g081050/Bo2g140660/Bo2g167770/Bo3g001430/Bo3g009210/Bo3g062300/Bo3g074640/Bo3g074800/Bo3g108050/Bo3g111000/Bo3g122180/Bo3g138760/Bo4g065820/Bo4g151900/Bo4g160040/Bo4g160140/Bo4g182270/Bo4g187240/Bo4g195040/Bo4g198670/Bo5g121450/Bo6g046540/Bo8g051540/Bo8g090090/Bo8g098850/Bo8…	46
GO:0044464	C	cell part	5/8495	26/37856	0.725278	0.97768	0.915197	Bo3g028640/Bo4g052080/Bo4g195080/Bo6g094680/Bo6g098880	5
GO:0045298	C	tubulin complex	5/8495	26/37856	0.725278	0.97768	0.915197	Bo2g018350/Bo3g013820/Bo3g134050/Bo3g162350/Bo7g107230	5
GO:0030127	C	COPII vesicle coat	4/8495	21/37856	0.7264	0.97768	0.915197	Bo1g147560/Bo4g075400/Bo5g141860/Bo8g101610	4
GO:0000123	C	histone acetyltransferase complex	3/8495	16/37856	0.731289	0.97768	0.915197	Bo4g119780/Bo4g126970/Bo8g117340	3
GO:0000177	C	cytoplasmic exosome (RNase complex)	2/8495	11/37856	0.744509	0.97768	0.915197	Bo8g001450/Bo9g024560	2
GO:0005749	C	mitochondrial respiratory chain complex II, succinate dehydrogenase complex (ubiquinone)	2/8495	11/37856	0.744509	0.97768	0.915197	Bo8g017980/Bo8g055840	2
GO:0005851	C	eukaryotic translation initiation factor 2B complex	2/8495	11/37856	0.744509	0.97768	0.915197	Bo3g012670/Bo4g137400	2
GO:0009330	C	DNA topoisomerase complex (ATP-hydrolyzing)	2/8495	11/37856	0.744509	0.97768	0.915197	Bo3g062810/Bo5g139780	2
GO:0030915	C	Smc5-Smc6 complex	2/8495	11/37856	0.744509	0.97768	0.915197	Bo5g127420/Bo7g098700	2
GO:0033588	C	Elongator holoenzyme complex	2/8495	11/37856	0.744509	0.97768	0.915197	Bo6g018350/Bo9g088090	2
GO:0048226	C	Casparian strip	2/8495	11/37856	0.744509	0.97768	0.915197	Bo2g030240/Bo9g133340	2
GO:0090406	C	pollen tube	22/8495	109/37856	0.748219	0.97768	0.915197	Bo1g039140/Bo1g145100/Bo1g154800/Bo2g012580/Bo2g036500/Bo2g128720/Bo2g129870/Bo2g136590/Bo3g035460/Bo3g060850/Bo3g068470/Bo3g175760/Bo3g175780/Bo5g008490/Bo5g021460/Bo5g034790/Bo7g016070/Bo7g074150/Bo8g050330/Bo8g099170/Bo8g115380/Bo9g175460	22
GO:0015934	C	large ribosomal subunit	7/8495	37/37856	0.755381	0.97768	0.915197	Bo2g164170/Bo3g037090/Bo3g037100/Bo3g054940/Bo5g005310/Bo7g074080/Bo8g115280	7
GO:0071011	C	precatalytic spliceosome	7/8495	37/37856	0.755381	0.97768	0.915197	Bo1g055330/Bo4g136420/Bo5g003760/Bo5g136460/Bo5g141350/Bo6g120330/Bo9g152130	7
GO:0005741	C	mitochondrial outer membrane	9/8495	47/37856	0.75789	0.97768	0.915197	Bo2g010920/Bo2g012360/Bo3g055210/Bo4g015810/Bo4g030590/Bo5g124900/Bo5g156300/Bo9g027950/Bo9g165430	9
GO:0010319	C	stromule	16/8495	81/37856	0.758409	0.97768	0.915197	Bo1g158950/Bo3g021880/Bo3g064490/Bo3g065130/Bo3g167210/Bo4g039060/Bo5g009730/Bo5g042870/Bo5g133150/Bo5g136300/Bo5g155090/Bo6g103690/Bo8g102120/Bo9g037420/Bo9g137140/Bo9g178890	16
GO:0005795	C	Golgi stack	10/8495	52/37856	0.759911	0.97768	0.915197	Bo1g123370/Bo1g144880/Bo2g143820/Bo3g001260/Bo4g019610/Bo5g041100/Bo6g121000/Bo7g059430/Bo8g013970/Bo9g032410	10
GO:0000312	C	plastid small ribosomal subunit	4/8495	22/37856	0.761194	0.97768	0.915197	Bo6g086680/Bo6g119160/Bo7g039000/Bo9g061260	4
GO:0009543	C	chloroplast thylakoid lumen	23/8495	115/37856	0.767507	0.981288	0.918574	Bo1g002770/Bo1g056710/Bo2g080890/Bo2g092870/Bo2g167690/Bo3g101400/Bo3g113850/Bo4g105020/Bo4g112870/Bo4g139110/Bo4g143810/Bo4g165510/Bo4g190060/Bo5g030660/Bo5g139860/Bo5g155110/Bo6g069950/Bo6g087620/Bo7g089370/Bo7g097900/Bo9g005910/Bo9g062680/Bo9g123400	23
GO:0009501	C	amyloplast	5/8495	28/37856	0.785953	0.990549	0.927243	Bo2g080870/Bo4g026680/Bo4g034640/Bo5g108670/Bo6g118320	5
GO:0000176	C	nuclear exosome (RNase complex)	2/8495	12/37856	0.788145	0.990549	0.927243	Bo8g001450/Bo9g024560	2
GO:0030140	C	trans-Golgi network transport vesicle	2/8495	12/37856	0.788145	0.990549	0.927243	Bo7g075890/Bo9g167850	2
GO:0000326	C	protein storage vacuole	4/8495	23/37856	0.792439	0.990549	0.927243	Bo5g009730/Bo6g114500/Bo8g013970/Bo8g115870	4
GO:0005686	C	U2 snRNP	4/8495	23/37856	0.792439	0.990549	0.927243	Bo4g046100/Bo5g136460/Bo5g141350/Bo6g120330	4
GO:0005813	C	centrosome	3/8495	18/37856	0.803926	0.997019	0.9333	Bo2g096140/Bo3g013230/Bo8g114260	3
GO:0000932	C	P-body	14/8495	74/37856	0.805087	0.997019	0.9333	Bo2g008600/Bo2g011370/Bo2g161630/Bo3g004300/Bo3g009260/Bo3g054680/Bo4g097120/Bo4g140070/Bo5g003760/Bo5g132650/Bo5g156400/Bo8g023230/Bo9g002440/Bo9g066910	14
GO:0031201	C	SNARE complex	16/8495	84/37856	0.808298	0.997019	0.9333	Bo1g017800/Bo1g144290/Bo2g063080/Bo2g095450/Bo3g028210/Bo3g181370/Bo4g038940/Bo4g086390/Bo4g183100/Bo6g123990/Bo7g054140/Bo7g075890/Bo8g059860/Bo8g090610/Bo8g095960/Bo8g115400	16
GO:0000307	C	cyclin-dependent protein kinase holoenzyme complex	4/8495	24/37856	0.820307	0.999989	0.93608	Bo1g021640/Bo3g032650/Bo6g120650/Bo9g010440	4
GO:0000164	C	protein phosphatase type 1 complex	2/8495	13/37856	0.825066	0.999989	0.93608	Bo3g023300/Bo3g132950	2
GO:0000311	C	plastid large ribosomal subunit	2/8495	13/37856	0.825066	0.999989	0.93608	Bo1g063850/Bo7g082300	2
GO:0030014	C	CCR4-NOT complex	2/8495	13/37856	0.825066	0.999989	0.93608	Bo5g106250/Bo9g169150	2
GO:0005740	C	mitochondrial envelope	3/8495	19/37856	0.833574	0.999989	0.93608	Bo1g016790/Bo4g186300/Bo8g065720	3
GO:0032040	C	small-subunit processome	9/8495	52/37856	0.855271	0.999989	0.93608	Bo1g040350/Bo2g062630/Bo2g100470/Bo4g105030/Bo4g196100/Bo7g021700/Bo7g039140/Bo9g076130/Bo9g152130	9
GO:0044446	C	intracellular organelle part	2/8495	14/37856	0.856086	0.999989	0.93608	Bo2g025390/Bo4g190610	2
GO:0005677	C	chromatin silencing complex	3/8495	21/37856	0.881418	0.999989	0.93608	Bo1g014420/Bo2g009270/Bo3g149870	3
GO:0005663	C	DNA replication factor C complex	2/8495	15/37856	0.881996	0.999989	0.93608	Bo5g034700/Bo8g104150	2
GO:0005753	C	mitochondrial proton-transporting ATP synthase complex	3/8495	22/37856	0.9004	0.999989	0.93608	Bo7g043450/Bo8g101480/Bo9g032610	3
GO:0005801	C	cis-Golgi network	3/8495	22/37856	0.9004	0.999989	0.93608	Bo4g086390/Bo5g010420/Bo9g011420	3
GO:0009295	C	nucleoid	3/8495	22/37856	0.9004	0.999989	0.93608	Bo1g147750/Bo3g062810/Bo5g139780	3
GO:0019773	C	proteasome core complex, alpha-subunit complex	4/8495	28/37856	0.902514	0.999989	0.93608	Bo1g008050/Bo3g184290/Bo4g161220/Bo6g123660	4
GO:0031428	C	box C/D snoRNP complex	2/8495	16/37856	0.903525	0.999989	0.93608	Bo1g040350/Bo9g152130	2
GO:0000798	C	nuclear cohesin complex	1/8495	10/37856	0.921257	0.999989	0.93608	Bo8g094320	1
GO:0042646	C	plastid nucleoid	1/8495	10/37856	0.921257	0.999989	0.93608	Bo5g023540	1
GO:0070062	C	extracellular exosome	1/8495	10/37856	0.921257	0.999989	0.93608	Bo9g181920	1
GO:0070461	C	SAGA-type complex	1/8495	10/37856	0.921257	0.999989	0.93608	Bo9g020170	1
GO:0090575	C	RNA polymerase II transcription factor complex	1/8495	10/37856	0.921257	0.999989	0.93608	Bo3g002630	1
GO:1902494	C	catalytic complex	1/8495	10/37856	0.921257	0.999989	0.93608	Bo9g028280	1
GO:0000815	C	ESCRT III complex	2/8495	17/37856	0.921336	0.999989	0.93608	Bo5g004220/Bo9g174140	2
GO:0005615	C	extracellular space	32/8495	176/37856	0.929036	0.999989	0.93608	Bo1g004920/Bo1g054940/Bo1g082410/Bo1g152210/Bo2g066780/Bo2g086520/Bo2g127480/Bo2g134030/Bo3g001120/Bo3g137120/Bo3g175760/Bo3g175780/Bo4g014780/Bo4g162600/Bo4g194450/Bo5g030700/Bo5g109840/Bo5g109950/Bo5g132740/Bo6g032830/Bo6g120940/Bo7g005770/Bo7g038690/Bo7g048290/Bo7g114630/Bo8g076840/Bo8g100160/Bo8g100170/Bo9g018450/Bo9g030640/Bo9g057200/Bo9g142500	32
GO:0031410	C	cytoplasmic vesicle	6/8495	42/37856	0.933585	0.999989	0.93608	Bo1g053610/Bo2g167870/Bo4g176130/Bo5g123690/Bo7g114790/Bo9g020510	6
GO:0000794	C	condensed nuclear chromosome	1/8495	11/37856	0.938932	0.999989	0.93608	Bo9g078480	1
GO:0009509	C	chromoplast	1/8495	11/37856	0.938932	0.999989	0.93608	Bo4g021010	1
GO:0009517	C	PSII associated light-harvesting complex II	1/8495	11/37856	0.938932	0.999989	0.93608	Bo4g027600	1
GO:0031901	C	early endosome membrane	4/8495	31/37856	0.940269	0.999989	0.93608	Bo1g003020/Bo3g027140/Bo4g165220/Bo8g115400	4
GO:0034045	C	phagophore assembly site membrane	2/8495	19/37856	0.948063	0.999989	0.93608	Bo1g086180/Bo7g114790	2
GO:0009898	C	cytoplasmic side of plasma membrane	1/8495	12/37856	0.95264	0.999989	0.93608	Bo3g118450	1
GO:0009840	C	chloroplastic endopeptidase Clp complex	2/8495	20/37856	0.957929	0.999989	0.93608	Bo4g173680/Bo5g077550	2
GO:0070469	C	respirasome	2/8495	21/37856	0.965983	0.999989	0.93608	Bo1g047810/Bo8g051540	2
GO:0005763	C	mitochondrial small ribosomal subunit	3/8495	28/37856	0.966942	0.999989	0.93608	Bo6g010650/Bo7g039000/Bo9g061260	3
GO:0030095	C	chloroplast photosystem II	3/8495	28/37856	0.966942	0.999989	0.93608	Bo1g056710/Bo2g167690/Bo7g097900	3
GO:0031012	C	extracellular matrix	3/8495	28/37856	0.966942	0.999989	0.93608	Bo2g076930/Bo4g151130/Bo5g017560	3
GO:0009523	C	photosystem II	7/8495	53/37856	0.968908	0.999989	0.93608	Bo1g007560/Bo3g010720/Bo5g092940/Bo5g093460/Bo7g077290/Bo8g101440/Bo9g163790	7
GO:0022626	C	cytosolic ribosome	28/8495	167/37856	0.97148	0.999989	0.93608	Bo1g022530/Bo1g057300/Bo1g119420/Bo1g144700/Bo1g157470/Bo3g055540/Bo3g139870/Bo3g141500/Bo3g167210/Bo3g181070/Bo3g184290/Bo4g024430/Bo4g074260/Bo4g098970/Bo4g136240/Bo5g030530/Bo6g123660/Bo7g035390/Bo7g102650/Bo7g107190/Bo8g012770/Bo8g030490/Bo8g080790/Bo8g101840/Bo8g117670/Bo9g014790/Bo9g037420/Bo9g166370	28
GO:0005771	C	multivesicular body	1/8495	14/37856	0.971516	0.999989	0.93608	Bo9g111380	1
GO:0042807	C	central vacuole	1/8495	14/37856	0.971516	0.999989	0.93608	Bo7g077600	1
GO:0033179	C	proton-transporting V-type ATPase, V0 domain	1/8495	16/37856	0.982869	0.999989	0.93608	Bo7g117020	1
GO:0043231	C	intracellular membrane-bounded organelle	27/8495	168/37856	0.983928	0.999989	0.93608	Bo1g056750/Bo1g147610/Bo2g023920/Bo2g036410/Bo3g026420/Bo3g035550/Bo3g060960/Bo3g114920/Bo3g124970/Bo3g132780/Bo3g135860/Bo3g135870/Bo4g176500/Bo4g177500/Bo5g109820/Bo6g035830/Bo6g057560/Bo6g071070/Bo6g095260/Bo6g118440/Bo7g003290/Bo8g043320/Bo8g068120/Bo8g082020/Bo8g092510/Bo9g001020/Bo9g029070	27
GO:0009536	C	plastid	21/8495	137/37856	0.985366	0.999989	0.93608	Bo1g147180/Bo2g134770/Bo3g172390/Bo3g179500/Bo3g185010/Bo4g114100/Bo4g160040/Bo4g200800/Bo5g070930/Bo5g139940/Bo6g003280/Bo6g022240/Bo6g029540/Bo6g034600/Bo7g043710/Bo7g050520/Bo8g055840/Bo8g098850/Bo8g106620/Bo9g003710/Bo9g027950	21
GO:0044424	C	intracellular part	9/8495	70/37856	0.985459	0.999989	0.93608	Bo1g123600/Bo4g043970/Bo5g007070/Bo5g152680/Bo6g076570/Bo6g095280/Bo7g022930/Bo9g009570/Bo9g043950	9
GO:0031225	C	anchored component of membrane	35/8495	216/37856	0.990851	0.999989	0.93608	Bo1g006130/Bo1g126010/Bo1g150100/Bo1g156170/Bo2g023210/Bo2g024810/Bo2g028750/Bo2g036500/Bo2g062980/Bo2g156160/Bo2g164000/Bo3g003010/Bo3g004230/Bo3g065080/Bo3g076060/Bo3g081620/Bo3g184900/Bo4g039760/Bo4g136030/Bo5g032030/Bo5g041610/Bo5g121270/Bo5g152790/Bo6g064310/Bo6g064890/Bo7g014080/Bo7g059690/Bo7g100900/Bo8g030350/Bo8g081640/Bo8g112590/Bo9g134740/Bo9g148470/Bo9g165820/Bo9g181260	35
GO:0044425	C	membrane part	1/8495	21/37856	0.995195	0.999989	0.93608	Bo4g096920	1
GO:0010287	C	plastoglobule	15/8495	114/37856	0.995748	0.999989	0.93608	Bo1g010010/Bo2g013500/Bo2g167690/Bo3g003280/Bo3g180980/Bo4g027600/Bo4g173680/Bo5g009730/Bo5g048810/Bo5g137740/Bo6g080910/Bo7g119470/Bo8g101840/Bo9g056060/Bo9g174220	15
GO:0046658	C	anchored component of plasma membrane	29/8495	192/37856	0.995776	0.999989	0.93608	Bo1g016500/Bo1g022280/Bo1g049450/Bo1g051450/Bo1g055170/Bo1g122980/Bo1g155110/Bo2g092750/Bo2g104970/Bo2g136580/Bo3g021530/Bo3g175500/Bo3g178170/Bo4g015950/Bo4g074400/Bo4g135820/Bo4g177880/Bo5g025660/Bo5g156470/Bo6g068360/Bo6g098400/Bo6g118980/Bo7g111020/Bo7g117200/Bo8g071130/Bo8g087210/Bo9g014410/Bo9g120990/Bo9g135170	29
GO:0005840	C	ribosome	45/8495	278/37856	0.996183	0.999989	0.93608	Bo1g005140/Bo1g005210/Bo1g041890/Bo1g120540/Bo1g150060/Bo1g157640/Bo2g007210/Bo2g012940/Bo2g064240/Bo3g007260/Bo3g010190/Bo3g029950/Bo3g043110/Bo3g065790/Bo3g068260/Bo3g074820/Bo3g099250/Bo4g019790/Bo4g120510/Bo4g139080/Bo4g166850/Bo4g185980/Bo4g197430/Bo5g009730/Bo5g137240/Bo6g096020/Bo6g113200/Bo6g118170/Bo6g122170/Bo7g039140/Bo7g046960/Bo7g059780/Bo7g075920/Bo7g104940/Bo8g066600/Bo8g066820/Bo8…	45
GO:0012511	C	monolayer-surrounded lipid storage body	3/8495	40/37856	0.997013	0.999989	0.93608	Bo2g008690/Bo4g140180/Bo9g100040	3
GO:0022625	C	cytosolic large ribosomal subunit	41/8495	264/37856	0.998029	0.999989	0.93608	Bo1g010800/Bo1g039460/Bo1g051720/Bo1g119130/Bo1g144400/Bo1g150430/Bo1g150480/Bo1g152080/Bo2g062780/Bo2g093560/Bo3g019380/Bo3g027750/Bo3g029960/Bo3g030250/Bo3g036600/Bo3g037120/Bo3g054560/Bo3g081770/Bo3g083730/Bo4g034480/Bo4g034990/Bo4g118410/Bo4g186020/Bo5g003370/Bo5g122530/Bo5g145240/Bo6g095360/Bo6g103820/Bo7g089190/Bo7g105080/Bo7g109850/Bo8g001100/Bo8g066000/Bo8g083090/Bo9g005590/Bo9g008100/Bo9…	41
GO:0005758	C	mitochondrial intermembrane space	1/8495	28/37856	0.99919	0.999989	0.93608	Bo5g124900	1
GO:0015935	C	small ribosomal subunit	2/8495	45/37856	0.999849	0.999989	0.93608	Bo4g139120/Bo8g099860	2
GO:0009522	C	photosystem I	2/8495	54/37856	0.999982	0.999989	0.93608	Bo4g027600/Bo5g093460	2
GO:0022627	C	cytosolic small ribosomal subunit	17/8495	167/37856	0.999989	0.999989	0.93608	Bo1g101820/Bo2g005270/Bo2g007510/Bo2g012760/Bo3g044430/Bo3g149260/Bo3g168690/Bo5g146890/Bo6g010650/Bo6g052640/Bo6g086680/Bo6g119160/Bo7g039000/Bo7g093320/Bo7g097450/Bo9g126220/Bo9g140870	17
GO:0008017	F	microtubule binding	85/7315	237/33298	6.83489e-07	0.000463406	0.000423763	Bo1g002250/Bo1g022280/Bo1g037610/Bo1g047910/Bo1g048010/Bo1g052880/Bo1g053610/Bo1g063730/Bo1g112400/Bo1g123370/Bo1g124980/Bo1g144340/Bo2g075590/Bo2g096050/Bo2g116560/Bo2g134770/Bo2g149530/Bo2g155340/Bo2g167560/Bo3g004910/Bo3g004990/Bo3g031750/Bo3g055490/Bo3g061800/Bo3g061890/Bo3g068470/Bo3g074710/Bo3g109410/Bo3g123920/Bo3g127340/Bo3g127630/Bo3g135790/Bo3g149100/Bo3g185340/Bo4g001130/Bo4g021330/Bo4…	85
GO:0003777	F	microtubule motor activity	47/7315	128/33298	0.000101122	0.0236795	0.0216538	Bo1g002250/Bo1g037610/Bo1g048010/Bo1g063730/Bo1g123370/Bo1g124980/Bo2g018630/Bo2g075590/Bo2g116560/Bo2g149530/Bo2g155340/Bo2g167560/Bo3g004990/Bo3g031750/Bo3g074710/Bo3g109410/Bo3g123920/Bo3g127340/Bo3g127630/Bo3g149100/Bo3g185340/Bo4g001130/Bo4g109780/Bo4g186040/Bo4g186910/Bo5g025560/Bo5g109760/Bo5g115700/Bo5g123110/Bo5g137610/Bo6g118180/Bo7g061880/Bo7g065020/Bo7g094900/Bo7g097380/Bo7g098220/Bo7…	47
GO:0003682	F	chromatin binding	64/7315	189/33298	0.00011084	0.0236795	0.0216538	Bo1g006360/Bo1g008730/Bo1g008780/Bo1g011790/Bo1g017650/Bo1g046490/Bo1g102160/Bo1g156330/Bo2g010910/Bo2g012610/Bo2g167620/Bo3g023980/Bo3g034090/Bo3g039060/Bo3g042440/Bo3g045340/Bo3g081950/Bo3g083810/Bo3g091780/Bo3g100710/Bo3g122020/Bo3g149870/Bo3g175330/Bo4g024310/Bo4g031010/Bo4g077010/Bo4g118340/Bo4g151200/Bo4g161240/Bo4g161400/Bo4g195320/Bo5g014720/Bo5g025860/Bo5g122850/Bo5g132120/Bo6g068260/Bo6…	64
GO:0004725	F	protein tyrosine phosphatase activity	22/7315	47/33298	0.000139702	0.0236795	0.0216538	Bo1g051030/Bo1g143770/Bo2g006600/Bo2g013100/Bo3g001500/Bo3g002350/Bo3g073270/Bo3g084310/Bo4g023800/Bo4g036230/Bo4g116920/Bo5g115150/Bo5g137830/Bo5g144760/Bo7g030400/Bo7g097460/Bo8g051100/Bo8g106900/Bo9g028380/Bo9g078300/Bo9g126180/Bo9g178860	22
GO:0005096	F	GTPase activator activity	37/7315	97/33298	0.000220223	0.0298622	0.0273076	Bo1g010190/Bo1g039140/Bo1g119350/Bo1g141030/Bo1g145120/Bo2g018010/Bo2g041280/Bo2g042100/Bo3g031800/Bo3g055610/Bo3g108170/Bo4g007030/Bo4g173730/Bo5g009180/Bo5g013320/Bo5g113670/Bo5g122770/Bo5g132090/Bo5g140080/Bo5g143410/Bo6g076740/Bo7g082370/Bo7g098780/Bo8g050330/Bo8g080910/Bo8g083050/Bo8g094710/Bo8g114260/Bo9g014640/Bo9g076000/Bo9g076170/Bo9g111440/Bo9g117260/Bo9g119120/Bo9g153810/Bo9g167850/Bo9…	37
GO:0015079	F	potassium ion transmembrane transporter activity	18/7315	37/33298	0.00030688	0.0346774	0.0317109	Bo1g022080/Bo1g142620/Bo2g012230/Bo2g068090/Bo2g121180/Bo3g005160/Bo3g044660/Bo3g184490/Bo4g012670/Bo4g171880/Bo5g131740/Bo6g110940/Bo7g106840/Bo7g106860/Bo7g106870/Bo8g112240/Bo9g088230/Bo9g165570	18
GO:0003712	F	transcription coregulator activity	24/7315	57/33298	0.000515758	0.0499548	0.0456814	Bo1g138720/Bo2g008600/Bo2g055610/Bo2g094860/Bo2g149370/Bo2g161630/Bo3g004300/Bo3g065260/Bo5g003050/Bo5g006920/Bo5g021280/Bo5g021300/Bo5g021320/Bo5g021330/Bo5g070760/Bo6g001100/Bo6g099070/Bo6g115870/Bo6g122480/Bo7g118610/Bo8g001080/Bo8g105350/Bo8g105890/Bo9g008970	24
GO:0030170	F	pyridoxal phosphate binding	72/7315	231/33298	0.000714957	0.0605926	0.0554092	Bo1g003430/Bo1g047770/Bo1g057360/Bo1g063840/Bo1g078390/Bo1g098090/Bo1g119210/Bo1g144210/Bo2g010430/Bo2g018160/Bo2g048270/Bo2g050960/Bo2g068320/Bo2g096040/Bo2g168080/Bo3g007080/Bo3g032460/Bo3g061770/Bo3g073430/Bo3g107490/Bo3g111040/Bo3g111050/Bo3g143000/Bo3g153980/Bo3g172380/Bo3g178300/Bo4g021010/Bo4g045640/Bo4g064690/Bo4g094190/Bo4g101350/Bo4g107560/Bo4g144050/Bo4g149450/Bo4g154210/Bo4g173730/Bo4…	72
GO:0004527	F	exonuclease activity	20/7315	46/33298	0.000906953	0.0625701	0.0572175	Bo1g005980/Bo2g134750/Bo2g158470/Bo3g010140/Bo3g031730/Bo3g036990/Bo4g001010/Bo4g001080/Bo4g048440/Bo4g078390/Bo5g002970/Bo5g005650/Bo5g127430/Bo6g044150/Bo7g095730/Bo8g001450/Bo8g081030/Bo8g098560/Bo8g118110/Bo9g008390	20
GO:0005516	F	calmodulin binding	129/7315	457/33298	0.000922863	0.0625701	0.0572175	Bo1g008320/Bo1g013250/Bo1g022280/Bo1g024290/Bo1g036990/Bo1g037750/Bo1g079060/Bo1g098200/Bo1g108240/Bo1g119210/Bo1g119320/Bo1g119340/Bo1g144340/Bo1g151540/Bo1g152210/Bo2g017920/Bo2g028960/Bo2g030260/Bo2g032750/Bo2g042020/Bo2g042060/Bo2g044430/Bo2g082300/Bo2g100740/Bo2g104520/Bo2g152980/Bo2g161440/Bo3g002150/Bo3g021000/Bo3g022990/Bo3g027220/Bo3g031410/Bo3g032820/Bo3g034150/Bo3g036380/Bo3g041860/Bo3…	129
GO:0035064	F	methylated histone binding	11/7315	20/33298	0.00129424	0.073986	0.0676568	Bo1g014420/Bo2g013840/Bo2g021880/Bo3g149870/Bo4g134590/Bo7g036450/Bo7g080480/Bo8g066080/Bo9g011050/Bo9g151850/Bo9g159960	11
GO:0019137	F	thioglucosidase activity	12/7315	23/33298	0.00143972	0.073986	0.0676568	Bo1g057300/Bo1g144650/Bo2g155810/Bo3g045170/Bo3g062130/Bo3g073270/Bo4g023800/Bo5g080090/Bo5g080180/Bo5g115150/Bo8g029060/Bo8g063740	12
GO:0004721	F	phosphoprotein phosphatase activity	16/7315	35/33298	0.00152683	0.073986	0.0676568	Bo1g052910/Bo2g008770/Bo2g147630/Bo2g149250/Bo3g004520/Bo3g046950/Bo3g074630/Bo3g085570/Bo3g185680/Bo4g135830/Bo7g049980/Bo7g079940/Bo7g105010/Bo8g099430/Bo9g159660/Bo9g175000	16
GO:0051287	F	NAD binding	42/7315	124/33298	0.00152773	0.073986	0.0676568	Bo1g040210/Bo2g003960/Bo2g011730/Bo2g012180/Bo2g012200/Bo2g052640/Bo2g095350/Bo2g095850/Bo2g095860/Bo2g133540/Bo3g004980/Bo3g007180/Bo3g057250/Bo3g084210/Bo3g102980/Bo3g140250/Bo4g013340/Bo4g052260/Bo4g164880/Bo5g002440/Bo5g016790/Bo5g025240/Bo5g042750/Bo5g051850/Bo5g148380/Bo6g036060/Bo6g080970/Bo6g083620/Bo6g097380/Bo6g099590/Bo6g106480/Bo6g123890/Bo6g124430/Bo7g050130/Bo7g093020/Bo7g095660/Bo7…	42
GO:0000977	F	RNA polymerase II regulatory region sequence-specific DNA binding	57/7315	182/33298	0.00212628	0.0932867	0.0853064	Bo1g002500/Bo1g007560/Bo1g008730/Bo1g008780/Bo1g017650/Bo1g031900/Bo1g037390/Bo1g055030/Bo1g154950/Bo2g010330/Bo2g120830/Bo2g137070/Bo2g162920/Bo3g002630/Bo3g003250/Bo3g005320/Bo3g010720/Bo3g023570/Bo3g038870/Bo3g081950/Bo3g100540/Bo3g100970/Bo3g165710/Bo4g024310/Bo4g024840/Bo4g044200/Bo4g108190/Bo4g118340/Bo4g149800/Bo4g178130/Bo4g178180/Bo4g195320/Bo5g003350/Bo5g089470/Bo5g137100/Bo6g051500/Bo6…	57
GO:0043621	F	protein self-association	30/7315	83/33298	0.00224081	0.0932867	0.0853064	Bo1g008110/Bo1g070790/Bo2g026750/Bo2g149980/Bo3g009230/Bo3g024120/Bo3g025030/Bo3g025080/Bo3g055010/Bo3g097780/Bo4g014740/Bo4g024640/Bo4g078380/Bo4g141940/Bo4g186080/Bo5g007330/Bo5g049040/Bo5g077590/Bo5g115490/Bo5g154000/Bo6g019850/Bo6g098570/Bo6g106560/Bo6g118570/Bo7g110160/Bo8g032290/Bo8g034370/Bo8g077840/Bo8g105830/Bo9g126340	30
GO:0008138	F	protein tyrosine/serine/threonine phosphatase activity	14/7315	30/33298	0.00233905	0.0932867	0.0853064	Bo3g001500/Bo3g055120/Bo3g084310/Bo4g023800/Bo4g036230/Bo4g125590/Bo5g115150/Bo5g144760/Bo6g079920/Bo7g030400/Bo7g097460/Bo8g100830/Bo8g106900/Bo9g126180	14
GO:0051015	F	actin filament binding	24/7315	63/33298	0.00269227	0.101409	0.0927337	Bo1g014490/Bo1g046610/Bo1g084850/Bo2g032470/Bo2g057430/Bo3g019360/Bo3g024900/Bo3g175750/Bo4g025780/Bo4g061120/Bo4g115470/Bo4g173650/Bo4g195820/Bo5g001150/Bo6g094930/Bo7g041250/Bo7g114230/Bo8g030450/Bo8g070070/Bo8g071220/Bo8g090190/Bo9g022270/Bo9g028410/Bo9g133020	24
GO:0030551	F	cyclic nucleotide binding	10/7315	19/33298	0.00331398	0.118257	0.10814	Bo1g019420/Bo3g024300/Bo3g156890/Bo4g059840/Bo5g001090/Bo5g151420/Bo6g074480/Bo7g022920/Bo8g099040/Bo9g037290	10
GO:0008139	F	nuclear localization sequence binding	12/7315	25/33298	0.00355782	0.12061	0.110292	Bo1g005250/Bo2g018380/Bo3g052690/Bo3g153760/Bo5g003340/Bo5g009680/Bo5g145120/Bo6g028180/Bo7g104210/Bo8g058290/Bo8g058340/Bo9g015050	12
GO:0008422	F	beta-glucosidase activity	20/7315	51/33298	0.00400481	0.129298	0.118237	Bo1g057300/Bo1g107100/Bo1g144650/Bo1g153670/Bo2g086540/Bo3g039750/Bo3g062130/Bo3g073270/Bo4g022760/Bo4g022780/Bo4g022790/Bo4g023800/Bo4g194990/Bo5g003290/Bo5g115150/Bo6g076810/Bo7g054090/Bo8g029060/Bo8g094900/Bo8g098070	20
GO:0046982	F	protein heterodimerization activity	69/7315	235/33298	0.00477079	0.147027	0.134449	Bo1g003080/Bo1g022300/Bo1g045270/Bo1g060520/Bo1g091780/Bo1g127320/Bo1g128420/Bo1g139230/Bo1g143660/Bo1g147180/Bo2g004050/Bo2g018090/Bo2g024800/Bo2g080730/Bo2g116330/Bo2g118110/Bo2g150420/Bo3g023980/Bo3g029830/Bo3g032830/Bo3g103350/Bo3g130260/Bo3g162160/Bo3g162170/Bo3g172320/Bo4g010420/Bo4g026280/Bo4g026870/Bo4g036190/Bo4g119810/Bo4g119860/Bo4g185820/Bo4g186630/Bo5g005040/Bo5g008350/Bo5g023800/Bo5…	69
GO:0003755	F	peptidyl-prolyl cis-trans isomerase activity	36/7315	109/33298	0.00506196	0.149218	0.136453	Bo1g002770/Bo1g010440/Bo2g080890/Bo2g092870/Bo3g039630/Bo3g101400/Bo3g122020/Bo3g167320/Bo3g185770/Bo4g027080/Bo4g035010/Bo4g097010/Bo4g098970/Bo4g105020/Bo4g120400/Bo4g143810/Bo4g187760/Bo5g030660/Bo5g042770/Bo5g143320/Bo5g155110/Bo6g087620/Bo7g003290/Bo7g031160/Bo7g054080/Bo7g081450/Bo7g089360/Bo7g089370/Bo7g101400/Bo7g110970/Bo8g104170/Bo8g118160/Bo9g062680/Bo9g123400/Bo9g135510/Bo9g176980	36
GO:0005545	F	1-phosphatidylinositol binding	12/7315	26/33298	0.00530055	0.149741	0.136931	Bo1g040670/Bo2g032620/Bo2g134420/Bo5g003590/Bo6g106550/Bo7g078570/Bo8g030650/Bo8g099190/Bo8g099200/Bo8g117150/Bo9g005970/Bo9g070240	12
GO:0016874	F	ligase activity	89/7315	318/33298	0.00661596	0.174967	0.159999	Bo1g039750/Bo1g076870/Bo1g091760/Bo1g102130/Bo1g121640/Bo1g145040/Bo2g002530/Bo2g002760/Bo2g023660/Bo2g029110/Bo2g051050/Bo2g055940/Bo2g104870/Bo3g002100/Bo3g009230/Bo3g015630/Bo3g022730/Bo3g035900/Bo3g040040/Bo3g061190/Bo3g081900/Bo3g083710/Bo3g103070/Bo3g129870/Bo3g134620/Bo3g149420/Bo3g184890/Bo4g005730/Bo4g043800/Bo4g056270/Bo4g068100/Bo4g096580/Bo4g116780/Bo4g118390/Bo4g148300/Bo4g151270/Bo4…	89
GO:0016760	F	cellulose synthase (UDP-forming) activity	19/7315	50/33298	0.00737726	0.174967	0.159999	Bo1g002500/Bo1g037390/Bo1g055030/Bo1g154950/Bo1g157470/Bo2g120830/Bo3g003250/Bo3g005320/Bo3g055540/Bo3g100970/Bo4g044200/Bo4g178130/Bo5g003350/Bo5g089470/Bo5g137100/Bo6g051500/Bo6g071070/Bo7g066970/Bo9g018320	19
GO:0003779	F	actin binding	43/7315	138/33298	0.00761691	0.174967	0.159999	Bo1g008320/Bo1g087890/Bo2g028760/Bo2g028770/Bo2g042060/Bo2g168070/Bo3g021960/Bo3g023190/Bo3g024680/Bo3g026490/Bo3g027220/Bo3g058940/Bo3g058970/Bo3g096420/Bo3g130270/Bo4g027410/Bo4g076870/Bo4g149810/Bo4g190510/Bo5g009220/Bo5g010130/Bo5g041160/Bo5g078690/Bo5g141390/Bo5g145370/Bo6g022080/Bo7g061580/Bo7g066830/Bo7g089210/Bo7g116060/Bo8g099430/Bo8g104800/Bo8g115720/Bo9g002450/Bo9g005740/Bo9g008100/Bo9…	43
GO:0030552	F	cAMP binding	12/7315	27/33298	0.00765825	0.174967	0.159999	Bo1g013250/Bo1g079060/Bo1g119320/Bo1g119340/Bo2g028960/Bo2g042020/Bo4g071760/Bo5g021460/Bo7g114580/Bo8g076590/Bo8g099660/Bo9g116160	12
GO:0030553	F	cGMP binding	12/7315	27/33298	0.00765825	0.174967	0.159999	Bo1g013250/Bo1g079060/Bo1g119320/Bo1g119340/Bo2g028960/Bo2g042020/Bo4g071760/Bo5g021460/Bo7g114580/Bo8g076590/Bo8g099660/Bo9g116160	12
GO:0052890	F	oxidoreductase activity, acting on the CH-CH group of donors, with a flavin as acceptor	8/7315	15/33298	0.00774191	0.174967	0.159999	Bo1g053250/Bo3g100490/Bo3g179570/Bo5g007430/Bo6g011000/Bo6g078030/Bo8g081230/Bo9g072750	8
GO:0004144	F	diacylglycerol O-acyltransferase activity	15/7315	37/33298	0.00841771	0.184104	0.168354	Bo1g078730/Bo2g045850/Bo2g075280/Bo3g008780/Bo3g008800/Bo3g008810/Bo3g110790/Bo3g110810/Bo4g145360/Bo6g057670/Bo7g100970/Bo8g077590/Bo9g056060/Bo9g111180/Bo9g111190	15
GO:0009378	F	four-way junction helicase activity	6/7315	10/33298	0.0103067	0.211756	0.193641	Bo3g090170/Bo3g155720/Bo4g167960/Bo7g018690/Bo8g032340/Bo9g043460	6
GO:0016884	F	carbon-nitrogen ligase activity, with glutamine as amido-N-donor	6/7315	10/33298	0.0103067	0.211756	0.193641	Bo3g071340/Bo3g101300/Bo5g121390/Bo6g030840/Bo8g112230/Bo9g175420	6
GO:0004709	F	MAP kinase kinase kinase activity	7/7315	13/33298	0.0119244	0.217844	0.199209	Bo3g043150/Bo4g101190/Bo5g025140/Bo5g144850/Bo6g117920/Bo7g064380/Bo8g027280	7
GO:0010326	F	methionine-oxo-acid transaminase activity	7/7315	13/33298	0.0119244	0.217844	0.199209	Bo2g096040/Bo3g073430/Bo3g178300/Bo5g113720/Bo6g020930/Bo6g080330/Bo6g125630	7
GO:0019899	F	enzyme binding	7/7315	13/33298	0.0119244	0.217844	0.199209	Bo1g070790/Bo2g026750/Bo6g076410/Bo7g077290/Bo7g105190/Bo8g093230/Bo9g140790	7
GO:0004034	F	aldose 1-epimerase activity	9/7315	19/33298	0.0125139	0.217844	0.199209	Bo1g037130/Bo1g040650/Bo1g119060/Bo3g009830/Bo3g055240/Bo5g121400/Bo6g077870/Bo9g133060/Bo9g165370	9
GO:0003995	F	acyl-CoA dehydrogenase activity	8/7315	16/33298	0.012534	0.217844	0.199209	Bo1g053250/Bo3g100490/Bo3g179570/Bo5g007430/Bo6g011000/Bo6g078030/Bo8g081230/Bo9g072750	8
GO:0036402	F	proteasome-activating ATPase activity	8/7315	16/33298	0.012534	0.217844	0.199209	Bo1g151540/Bo2g018540/Bo2g117950/Bo3g184270/Bo4g078540/Bo6g050610/Bo7g058030/Bo9g152170	8
GO:0016597	F	amino acid binding	28/7315	85/33298	0.0128522	0.217844	0.199209	Bo1g001100/Bo1g021950/Bo1g108960/Bo1g119150/Bo2g011180/Bo2g041340/Bo2g075510/Bo2g137080/Bo3g093640/Bo3g149340/Bo4g012560/Bo4g112750/Bo4g177560/Bo4g186430/Bo5g015010/Bo5g016890/Bo5g077660/Bo6g020980/Bo6g108560/Bo7g014160/Bo7g077580/Bo7g081490/Bo7g116730/Bo8g061390/Bo8g067430/Bo8g112560/Bo9g086920/Bo9g178970	28
GO:0005215	F	transporter activity	68/7315	242/33298	0.014478	0.239417	0.218936	Bo1g001030/Bo1g002670/Bo1g005980/Bo1g008750/Bo1g017630/Bo1g019290/Bo1g076800/Bo1g136120/Bo1g147560/Bo1g152210/Bo2g010510/Bo2g013180/Bo2g028830/Bo2g057630/Bo2g064700/Bo2g094840/Bo2g113980/Bo3g017230/Bo3g032050/Bo3g074800/Bo3g083460/Bo3g185640/Bo4g075400/Bo4g120490/Bo4g127280/Bo4g151360/Bo4g187240/Bo5g001010/Bo5g017170/Bo5g079950/Bo5g087060/Bo5g132740/Bo5g141860/Bo5g155230/Bo6g035810/Bo6g086410/Bo6…	68
GO:0004842	F	ubiquitin-protein transferase activity	123/7315	469/33298	0.0157079	0.25357	0.231878	Bo1g005580/Bo1g017010/Bo1g039750/Bo1g076870/Bo1g091760/Bo1g093110/Bo1g102130/Bo1g121640/Bo1g144930/Bo2g002760/Bo2g007000/Bo2g029110/Bo2g048050/Bo2g055940/Bo2g102040/Bo2g104870/Bo3g001280/Bo3g002100/Bo3g009230/Bo3g013070/Bo3g022730/Bo3g029760/Bo3g034570/Bo3g037460/Bo3g049940/Bo3g061190/Bo3g066030/Bo3g077350/Bo3g097750/Bo3g097840/Bo3g149420/Bo3g154110/Bo3g154230/Bo3g162790/Bo3g175470/Bo4g002370/Bo4…	123
GO:0070290	F	N-acylphosphatidylethanolamine-specific phospholipase D activity	10/7315	23/33298	0.0172851	0.272541	0.249226	Bo1g006220/Bo2g041560/Bo3g045420/Bo3g080010/Bo3g155760/Bo5g001220/Bo5g123690/Bo6g033320/Bo7g096020/Bo7g117620	10
GO:0004040	F	amidase activity	6/7315	11/33298	0.018495	0.279554	0.255639	Bo3g071340/Bo3g101300/Bo5g121390/Bo6g030840/Bo8g112230/Bo9g175420	6
GO:0004843	F	thiol-dependent ubiquitin-specific protease activity	17/7315	47/33298	0.0185545	0.279554	0.255639	Bo2g010060/Bo3g032130/Bo3g044810/Bo3g076130/Bo3g149970/Bo3g152730/Bo4g075540/Bo4g184690/Bo5g130330/Bo5g135050/Bo6g026190/Bo6g080220/Bo7g105540/Bo7g109610/Bo8g077900/Bo8g101200/Bo9g149760	17
GO:0005242	F	inward rectifier potassium channel activity	7/7315	14/33298	0.0193817	0.285669	0.261231	Bo1g019420/Bo3g024300/Bo3g156890/Bo4g059840/Bo5g151420/Bo8g099040/Bo9g037290	7
GO:0001056	F	RNA polymerase III activity	11/7315	27/33298	0.0218035	0.306906	0.280651	Bo2g125830/Bo3g034650/Bo4g096480/Bo4g139450/Bo5g014800/Bo5g098100/Bo8g007210/Bo8g091460/Bo8g094400/Bo9g008450/Bo9g028810	11
GO:0005198	F	structural molecule activity	30/7315	96/33298	0.0220019	0.306906	0.280651	Bo1g002670/Bo1g124850/Bo2g005310/Bo2g041850/Bo2g132240/Bo3g005300/Bo3g028100/Bo3g054820/Bo3g064010/Bo3g068160/Bo3g143770/Bo3g153130/Bo3g181040/Bo4g025640/Bo4g186080/Bo4g188740/Bo5g063250/Bo5g139850/Bo6g039710/Bo6g086140/Bo7g077340/Bo7g118810/Bo7g119100/Bo8g096150/Bo8g101800/Bo8g102200/Bo9g001060/Bo9g069330/Bo9g076440/Bo9g113930	30
GO:0005528	F	FK506 binding	13/7315	34/33298	0.0232429	0.306906	0.280651	Bo1g002770/Bo3g101400/Bo4g105020/Bo4g120400/Bo4g143810/Bo5g030660/Bo6g087620/Bo7g031160/Bo7g089360/Bo7g089370/Bo7g101400/Bo8g104170/Bo9g062680	13
GO:0004630	F	phospholipase D activity	10/7315	24/33298	0.0239147	0.306906	0.280651	Bo1g006220/Bo2g041560/Bo3g045420/Bo3g080010/Bo3g155760/Bo5g001220/Bo5g123690/Bo6g033320/Bo7g096020/Bo7g117620	10
GO:0042626	F	ATPase-coupled transmembrane transporter activity	50/7315	175/33298	0.0239278	0.306906	0.280651	Bo1g048310/Bo1g087490/Bo1g123550/Bo2g007260/Bo2g042060/Bo2g075160/Bo2g146290/Bo3g031410/Bo3g035760/Bo3g114920/Bo3g135860/Bo3g135870/Bo3g149400/Bo4g030700/Bo4g071970/Bo4g164980/Bo4g170600/Bo4g186210/Bo4g186800/Bo5g003210/Bo5g020620/Bo5g021040/Bo5g092940/Bo5g104970/Bo5g126190/Bo6g026020/Bo6g031460/Bo6g042620/Bo6g071070/Bo6g077630/Bo6g079280/Bo6g079920/Bo7g012990/Bo7g043590/Bo7g087020/Bo7g088820/Bo7…	50
GO:0001228	F	DNA-binding transcription activator activity, RNA polymerase II-specific	24/7315	74/33298	0.0244097	0.306906	0.280651	Bo1g008730/Bo1g008780/Bo1g011740/Bo1g017650/Bo3g081950/Bo4g019620/Bo4g024310/Bo4g118340/Bo4g154370/Bo4g191390/Bo4g195320/Bo5g006980/Bo5g007030/Bo5g052310/Bo6g024810/Bo6g068260/Bo7g010220/Bo7g109540/Bo8g026850/Bo8g049560/Bo8g085930/Bo8g095280/Bo8g099910/Bo9g127360	24
GO:0004069	F	L-aspartate:2-oxoglutarate aminotransferase activity	9/7315	21/33298	0.0260303	0.306906	0.280651	Bo2g010430/Bo2g018160/Bo2g048270/Bo3g007080/Bo4g094190/Bo4g149450/Bo4g154210/Bo4g173730/Bo9g028670	9
GO:0004743	F	pyruvate kinase activity	9/7315	21/33298	0.0260303	0.306906	0.280651	Bo2g165840/Bo3g021010/Bo3g103180/Bo4g105170/Bo4g108000/Bo4g122890/Bo6g067090/Bo9g108650/Bo9g124820	9
GO:0030955	F	potassium ion binding	9/7315	21/33298	0.0260303	0.306906	0.280651	Bo2g165840/Bo3g021010/Bo3g103180/Bo4g105170/Bo4g108000/Bo4g122890/Bo6g067090/Bo9g108650/Bo9g124820	9
GO:0042802	F	identical protein binding	55/7315	196/33298	0.0262366	0.306906	0.280651	Bo1g003430/Bo1g010960/Bo1g014420/Bo1g037170/Bo1g090350/Bo1g112400/Bo1g119100/Bo1g152160/Bo2g001280/Bo2g010430/Bo2g018160/Bo2g022080/Bo2g023270/Bo2g068190/Bo2g134560/Bo3g007080/Bo3g018960/Bo3g024300/Bo3g032460/Bo3g085570/Bo3g118450/Bo3g134480/Bo3g178350/Bo4g009360/Bo4g059840/Bo4g094190/Bo4g116690/Bo4g124100/Bo4g135830/Bo4g151270/Bo4g173730/Bo4g187600/Bo4g190570/Bo5g027930/Bo5g039650/Bo5g077590/Bo6…	55
GO:0004675	F	transmembrane receptor protein serine/threonine kinase activity	53/7315	188/33298	0.0263636	0.306906	0.280651	Bo1g006640/Bo1g094320/Bo1g101360/Bo1g116160/Bo1g134360/Bo2g002520/Bo2g128720/Bo2g168290/Bo3g010820/Bo3g012070/Bo3g035890/Bo3g036060/Bo3g055850/Bo3g099080/Bo3g137270/Bo3g150050/Bo3g155590/Bo3g164170/Bo3g184260/Bo4g120390/Bo4g137080/Bo4g137340/Bo4g191250/Bo5g001130/Bo5g013510/Bo5g016880/Bo5g030550/Bo5g042970/Bo5g117010/Bo5g132940/Bo5g153930/Bo6g018130/Bo6g031670/Bo6g095970/Bo6g107170/Bo6g113320/Bo7…	53
GO:0016717	F	oxidoreductase activity, acting on paired donors, with oxidation of a pair of donors resulting in the reduction of molecular oxygen to two molecules of water	14/7315	38/33298	0.0264155	0.306906	0.280651	Bo1g141180/Bo3g024200/Bo3g068070/Bo3g068090/Bo4g176450/Bo5g007190/Bo5g007200/Bo5g007440/Bo5g100980/Bo5g126570/Bo5g126590/Bo5g134730/Bo5g136810/Bo9g062630	14
GO:0030276	F	clathrin binding	19/7315	56/33298	0.0267071	0.306906	0.280651	Bo1g040670/Bo2g010600/Bo2g032620/Bo2g134420/Bo3g045260/Bo3g168700/Bo5g003590/Bo6g066710/Bo6g106550/Bo7g078570/Bo7g105720/Bo8g030650/Bo8g032320/Bo8g099190/Bo8g099200/Bo8g117150/Bo9g005970/Bo9g070240/Bo9g091430	19
GO:0008327	F	methyl-CpG binding	8/7315	18/33298	0.0280042	0.316447	0.289376	Bo1g070790/Bo1g126020/Bo2g026750/Bo3g009460/Bo6g098830/Bo8g099280/Bo8g106130/Bo9g140790	8
GO:0005199	F	structural constituent of cell wall	11/7315	28/33298	0.028947	0.320044	0.292665	Bo1g115960/Bo3g036420/Bo3g083270/Bo4g019630/Bo4g137340/Bo4g194100/Bo5g093480/Bo6g068100/Bo8g011530/Bo8g084760/Bo9g037330	11
GO:0043024	F	ribosomal small subunit binding	7/7315	15/33298	0.0295665	0.320044	0.292665	Bo1g136120/Bo3g065780/Bo5g132000/Bo7g041210/Bo7g064910/Bo9g021920/Bo9g135020	7
GO:0102483	F	scopolin beta-glucosidase activity	18/7315	53/33298	0.0302066	0.320044	0.292665	Bo1g098660/Bo1g107100/Bo1g144650/Bo2g086540/Bo3g039750/Bo3g062130/Bo4g022760/Bo4g022780/Bo4g022790/Bo4g023800/Bo4g194990/Bo5g003290/Bo5g115150/Bo6g076810/Bo7g054090/Bo8g029060/Bo8g094900/Bo8g098070	18
GO:0050664	F	oxidoreductase activity, acting on NAD(P)H, oxygen as acceptor	6/7315	12/33298	0.0302106	0.320044	0.292665	Bo2g025190/Bo3g004310/Bo3g130140/Bo5g027260/Bo8g102860/Bo9g175450	6
GO:0004439	F	phosphatidylinositol-4,5-bisphosphate 5-phosphatase activity	10/7315	25/33298	0.0321933	0.33346	0.304934	Bo1g058970/Bo2g134750/Bo3g015370/Bo4g048440/Bo5g086510/Bo5g131610/Bo6g099350/Bo6g113170/Bo8g004560/Bo9g126180	10
GO:0017025	F	TBP-class protein binding	14/7315	39/33298	0.0330954	0.33346	0.304934	Bo1g151540/Bo2g018540/Bo2g117950/Bo3g035710/Bo3g062020/Bo3g062570/Bo3g184270/Bo4g004600/Bo4g078540/Bo4g111240/Bo5g023800/Bo6g050610/Bo7g058030/Bo9g152170	14
GO:0004712	F	protein serine/threonine/tyrosine kinase activity	24/7315	76/33298	0.0333502	0.33346	0.304934	Bo1g039010/Bo1g144260/Bo1g147830/Bo2g001010/Bo2g028260/Bo3g018430/Bo3g018660/Bo3g026440/Bo3g042730/Bo3g149340/Bo4g097090/Bo5g025140/Bo5g143340/Bo6g082060/Bo6g117920/Bo7g067060/Bo7g095530/Bo8g082950/Bo8g092910/Bo8g094600/Bo8g098570/Bo8g115820/Bo9g009840/Bo9g059580	24
GO:0000062	F	fatty-acyl-CoA binding	12/7315	32/33298	0.0334443	0.33346	0.304934	Bo1g037730/Bo1g053250/Bo2g044740/Bo3g058930/Bo3g100490/Bo3g179570/Bo5g007430/Bo5g145420/Bo6g011000/Bo6g078030/Bo8g081230/Bo9g072750	12
GO:0070006	F	metalloaminopeptidase activity	8/7315	19/33298	0.0392698	0.377192	0.344925	Bo1g005420/Bo1g008450/Bo3g037150/Bo3g039190/Bo4g024430/Bo4g106430/Bo6g077210/Bo7g082000	8
GO:0005249	F	voltage-gated potassium channel activity	14/7315	40/33298	0.0409156	0.377192	0.344925	Bo1g013250/Bo1g079060/Bo1g119320/Bo1g119340/Bo2g028960/Bo2g042020/Bo4g071760/Bo5g004820/Bo5g021460/Bo7g114580/Bo8g076590/Bo8g099660/Bo9g063060/Bo9g116160	14
GO:0035091	F	phosphatidylinositol binding	27/7315	89/33298	0.0410661	0.377192	0.344925	Bo1g010000/Bo1g039140/Bo1g051730/Bo1g057630/Bo1g102160/Bo1g124930/Bo2g091280/Bo2g120690/Bo3g123910/Bo3g185010/Bo4g071670/Bo4g097060/Bo4g118380/Bo4g200800/Bo6g009280/Bo6g029540/Bo6g120890/Bo7g050520/Bo8g038280/Bo8g050330/Bo8g070000/Bo8g085920/Bo9g153810/Bo9g167850/Bo9g169590/Bo9g175160/Bo9g178840	27
GO:0004124	F	cysteine synthase activity	7/7315	16/33298	0.042814	0.377192	0.344925	Bo1g057360/Bo4g021010/Bo4g101350/Bo4g107560/Bo5g146880/Bo9g010150/Bo9g010160	7
GO:0004435	F	phosphatidylinositol phospholipase C activity	7/7315	16/33298	0.042814	0.377192	0.344925	Bo1g145030/Bo2g028450/Bo3g034710/Bo4g025530/Bo4g130870/Bo7g119720/Bo9g135430	7
GO:0003997	F	acyl-CoA oxidase activity	6/7315	13/33298	0.0458845	0.377192	0.344925	Bo1g053250/Bo3g100490/Bo5g007430/Bo6g011000/Bo6g078030/Bo8g081230	6
GO:0004340	F	glucokinase activity	6/7315	13/33298	0.0458845	0.377192	0.344925	Bo1g003370/Bo3g179500/Bo6g010610/Bo6g022240/Bo9g027950/Bo9g165900	6
GO:0003774	F	motor activity	13/7315	37/33298	0.0464327	0.377192	0.344925	Bo1g008320/Bo2g042060/Bo3g026490/Bo3g027220/Bo5g078690/Bo6g022080/Bo7g066830/Bo7g116060/Bo8g104800/Bo8g115720/Bo9g028130/Bo9g059370/Bo9g116200	13
GO:0004806	F	triglyceride lipase activity	20/7315	63/33298	0.0465687	0.377192	0.344925	Bo1g019680/Bo3g157100/Bo4g130980/Bo4g136750/Bo4g172990/Bo4g173140/Bo4g191750/Bo5g006960/Bo5g141540/Bo6g072720/Bo7g104170/Bo7g106120/Bo8g005800/Bo8g006020/Bo8g020580/Bo8g077480/Bo8g097900/Bo8g117370/Bo9g018450/Bo9g166090	20
GO:0016308	F	1-phosphatidylinositol-4-phosphate 5-kinase activity	9/7315	23/33298	0.0474794	0.377192	0.344925	Bo1g145100/Bo2g070730/Bo3g035460/Bo5g013350/Bo5g137880/Bo6g044290/Bo6g112640/Bo8g071220/Bo9g043520	9
GO:0047372	F	acylglycerol lipase activity	9/7315	23/33298	0.0474794	0.377192	0.344925	Bo1g005080/Bo1g005100/Bo1g019680/Bo2g012940/Bo3g157100/Bo4g188150/Bo4g199730/Bo5g013470/Bo7g106120	9
GO:0000293	F	ferric-chelate reductase activity	5/7315	10/33298	0.0475942	0.377192	0.344925	Bo1g078640/Bo8g117930/Bo9g002210/Bo9g019030/Bo9g095440	5
GO:0003988	F	acetyl-CoA C-acyltransferase activity	5/7315	10/33298	0.0475942	0.377192	0.344925	Bo1g019420/Bo2g150290/Bo3g156890/Bo4g044190/Bo9g028540	5
GO:0004175	F	endopeptidase activity	5/7315	10/33298	0.0475942	0.377192	0.344925	Bo2g024640/Bo5g012030/Bo7g003400/Bo8g042150/Bo9g044180	5
GO:0004845	F	uracil phosphoribosyltransferase activity	5/7315	10/33298	0.0475942	0.377192	0.344925	Bo1g045330/Bo3g185630/Bo4g140610/Bo9g008270/Bo9g122310	5
GO:0005536	F	glucose binding	5/7315	10/33298	0.0475942	0.377192	0.344925	Bo1g003370/Bo3g179500/Bo6g010610/Bo6g022240/Bo9g027950	5
GO:0008526	F	phosphatidylinositol transfer activity	5/7315	10/33298	0.0475942	0.377192	0.344925	Bo1g005650/Bo3g090220/Bo3g149930/Bo4g146000/Bo5g027660	5
GO:0000287	F	magnesium ion binding	70/7315	265/33298	0.048607	0.377192	0.344925	Bo1g019090/Bo1g024190/Bo2g003960/Bo2g011370/Bo2g011730/Bo2g016590/Bo2g043400/Bo2g052640/Bo2g082570/Bo2g095850/Bo2g095860/Bo2g122280/Bo2g136190/Bo2g138500/Bo2g165840/Bo3g009260/Bo3g021010/Bo3g025340/Bo3g042210/Bo3g044990/Bo3g055890/Bo3g088380/Bo3g096350/Bo3g102810/Bo3g103180/Bo3g159860/Bo3g159890/Bo3g179590/Bo4g033430/Bo4g038650/Bo4g081230/Bo4g083630/Bo4g085170/Bo4g105170/Bo4g108000/Bo4g121680/Bo4…	70
GO:0004386	F	helicase activity	34/7315	118/33298	0.0489293	0.377192	0.344925	Bo1g010100/Bo1g059050/Bo1g112380/Bo1g148960/Bo1g150120/Bo2g045990/Bo2g156220/Bo2g161260/Bo3g017030/Bo3g034090/Bo3g039060/Bo3g066670/Bo3g090230/Bo3g102850/Bo3g123560/Bo4g012740/Bo4g120070/Bo4g181780/Bo5g005230/Bo5g005670/Bo5g072540/Bo5g133130/Bo7g078060/Bo8g047280/Bo8g083550/Bo8g112400/Bo9g001020/Bo9g006030/Bo9g010910/Bo9g024570/Bo9g052120/Bo9g068090/Bo9g071610/Bo9g177310	34
GO:0004707	F	MAP kinase activity	17/7315	52/33298	0.048957	0.377192	0.344925	Bo1g090210/Bo2g134180/Bo3g001040/Bo3g130040/Bo4g017410/Bo4g021040/Bo5g025110/Bo5g121280/Bo5g128940/Bo6g031520/Bo6g076670/Bo6g087600/Bo8g067690/Bo8g077170/Bo8g104510/Bo9g026180/Bo9g154350	17
GO:0015385	F	sodium:proton antiporter activity	14/7315	41/33298	0.0499578	0.380577	0.34802	Bo1g063860/Bo2g024550/Bo2g095260/Bo3g001300/Bo4g121640/Bo4g142240/Bo4g171880/Bo5g019870/Bo5g021800/Bo6g123830/Bo7g093430/Bo8g083060/Bo8g112640/Bo9g010200	14
GO:0080130	F	L-phenylalanine:2-oxoglutarate aminotransferase activity	8/7315	20/33298	0.0531905	0.400702	0.366424	Bo2g010430/Bo2g018160/Bo2g068320/Bo3g007080/Bo4g149450/Bo4g154210/Bo4g173730/Bo9g028670	8
GO:0003714	F	transcription corepressor activity	13/7315	38/33298	0.0568416	0.423501	0.387273	Bo1g010260/Bo1g119100/Bo2g021880/Bo2g068460/Bo3g172310/Bo4g198540/Bo5g023780/Bo6g112300/Bo6g119140/Bo7g082470/Bo9g150390/Bo9g151850/Bo9g152530	13
GO:0003743	F	translation initiation factor activity	53/7315	197/33298	0.0581886	0.428119	0.391496	Bo1g007650/Bo1g091780/Bo1g134770/Bo1g157490/Bo2g010690/Bo2g023260/Bo2g074010/Bo2g091170/Bo2g118110/Bo3g007330/Bo3g010510/Bo3g012670/Bo3g045180/Bo3g062570/Bo3g091840/Bo3g149510/Bo3g162160/Bo3g169150/Bo3g170860/Bo4g136480/Bo4g137400/Bo4g183040/Bo5g003730/Bo5g004340/Bo5g013300/Bo5g023800/Bo5g038850/Bo5g136610/Bo6g018400/Bo6g108830/Bo6g121510/Bo6g123660/Bo7g065140/Bo7g082640/Bo7g095760/Bo7g097200/Bo7…	53
GO:0016887	F	ATPase activity	65/7315	247/33298	0.0593414	0.428119	0.391496	Bo1g005420/Bo1g005560/Bo1g014360/Bo1g039250/Bo1g048010/Bo1g123370/Bo1g136120/Bo1g143990/Bo1g152210/Bo2g013180/Bo2g017880/Bo2g037660/Bo2g100540/Bo2g146520/Bo3g002290/Bo3g017230/Bo3g021230/Bo3g023900/Bo3g023930/Bo3g025130/Bo3g034090/Bo3g055060/Bo3g090140/Bo3g123920/Bo3g178340/Bo4g007110/Bo4g127280/Bo5g003490/Bo5g025560/Bo5g063130/Bo5g063200/Bo5g088180/Bo5g098880/Bo5g115700/Bo5g123110/Bo5g132740/Bo6…	65
GO:0004017	F	adenylate kinase activity	7/7315	17/33298	0.0593558	0.428119	0.391496	Bo1g144260/Bo7g067060/Bo8g030680/Bo8g115820/Bo9g009130/Bo9g059580/Bo9g142490	7
GO:0004252	F	serine-type endopeptidase activity	51/7315	190/33298	0.064281	0.458763	0.419518	Bo1g014640/Bo1g022530/Bo1g024060/Bo1g150340/Bo2g004160/Bo2g026940/Bo2g028330/Bo2g087660/Bo2g094780/Bo2g133700/Bo3g018330/Bo3g027610/Bo3g084110/Bo3g138810/Bo3g179440/Bo4g012990/Bo4g014550/Bo4g092740/Bo4g139110/Bo4g159920/Bo4g161390/Bo4g173680/Bo4g200820/Bo5g016660/Bo5g025620/Bo5g030250/Bo5g077550/Bo5g122820/Bo5g131740/Bo5g149970/Bo6g022160/Bo6g024710/Bo6g039550/Bo6g121550/Bo7g067650/Bo7g093710/Bo7…	51
GO:0003993	F	acid phosphatase activity	28/7315	97/33298	0.0674225	0.476171	0.435437	Bo1g016790/Bo1g039740/Bo1g119170/Bo1g147540/Bo1g154720/Bo1g158810/Bo2g105330/Bo3g010050/Bo3g055190/Bo3g090240/Bo3g091260/Bo4g006890/Bo4g031030/Bo5g010310/Bo5g124880/Bo6g116340/Bo7g066960/Bo7g078090/Bo7g079980/Bo7g079990/Bo7g080010/Bo8g030730/Bo8g065720/Bo8g066200/Bo8g082280/Bo9g026220/Bo9g059510/Bo9g165480	28
GO:0004556	F	alpha-amylase activity	5/7315	11/33298	0.0718435	0.483138	0.441807	Bo3g047020/Bo5g003740/Bo5g108670/Bo6g120160/Bo9g181130	5
GO:0015446	F	ATPase-coupled arsenite transmembrane transporter activity	5/7315	11/33298	0.0718435	0.483138	0.441807	Bo3g145220/Bo3g149010/Bo6g116100/Bo8g115810/Bo9g059540	5
GO:0047631	F	ADP-ribose diphosphatase activity	5/7315	11/33298	0.0718435	0.483138	0.441807	Bo1g040210/Bo2g133540/Bo3g084210/Bo4g014700/Bo8g067770	5
GO:0050373	F	UDP-arabinose 4-epimerase activity	5/7315	11/33298	0.0718435	0.483138	0.441807	Bo4g096590/Bo5g063240/Bo7g067580/Bo9g028910/Bo9g060020	5
GO:0043022	F	ribosome binding	14/7315	43/33298	0.0719718	0.483138	0.441807	Bo2g097410/Bo3g091840/Bo3g170860/Bo4g098430/Bo4g161480/Bo5g063200/Bo5g134770/Bo6g108830/Bo7g043440/Bo7g050650/Bo7g054140/Bo7g078850/Bo8g037920/Bo8g090070	14
GO:0009982	F	pseudouridine synthase activity	9/7315	25/33298	0.0781698	0.519599	0.47515	Bo3g023830/Bo3g024490/Bo4g026680/Bo5g010210/Bo5g030210/Bo5g030260/Bo5g114110/Bo6g120040/Bo9g165910	9
GO:0004525	F	ribonuclease III activity	7/7315	18/33298	0.0793068	0.522039	0.477381	Bo1g003580/Bo3g123560/Bo5g002780/Bo5g132170/Bo5g150030/Bo5g150040/Bo7g050160	7
GO:0001046	F	core promoter sequence-specific DNA binding	13/7315	40/33298	0.0820995	0.535226	0.48944	Bo1g002540/Bo1g011740/Bo4g019620/Bo4g154370/Bo4g191390/Bo5g006980/Bo5g007030/Bo5g027410/Bo5g052310/Bo6g024810/Bo6g086560/Bo8g026850/Bo8g099910	13
GO:0008865	F	fructokinase activity	8/7315	22/33298	0.0894704	0.56432	0.516045	Bo1g003370/Bo3g179500/Bo4g176420/Bo5g007150/Bo6g010610/Bo6g022240/Bo8g114820/Bo9g027950	8
GO:0080019	F	fatty-acyl-CoA reductase (alcohol-forming) activity	8/7315	22/33298	0.0894704	0.56432	0.516045	Bo1g007830/Bo2g023920/Bo3g016880/Bo3g057170/Bo4g112830/Bo6g072270/Bo6g072290/Bo9g148400	8
GO:0004849	F	uridine kinase activity	6/7315	15/33298	0.0898916	0.56432	0.516045	Bo1g045330/Bo3g185630/Bo4g140610/Bo5g042940/Bo9g008270/Bo9g122310	6
GO:0008441	F	3'(2'),5'-bisphosphate nucleotidase activity	6/7315	15/33298	0.0898916	0.56432	0.516045	Bo1g019090/Bo3g055890/Bo3g102810/Bo5g065780/Bo5g151400/Bo9g076420	6
GO:0031418	F	L-ascorbic acid binding	17/7315	56/33298	0.0907733	0.564627	0.516325	Bo1g006160/Bo1g087630/Bo1g118860/Bo2g067970/Bo3g093670/Bo4g092860/Bo5g005140/Bo5g039060/Bo5g039160/Bo7g014120/Bo7g091360/Bo7g110440/Bo8g070080/Bo8g071620/Bo8g081770/Bo8g102640/Bo9g022180	17
GO:0000210	F	NAD+ diphosphatase activity	5/7315	12/33298	0.101581	0.591232	0.540654	Bo1g040210/Bo2g061190/Bo2g133540/Bo3g084210/Bo8g067770	5
GO:0000822	F	inositol hexakisphosphate binding	5/7315	12/33298	0.101581	0.591232	0.540654	Bo1g101920/Bo4g026060/Bo4g098350/Bo5g016500/Bo8g107630	5
GO:0004407	F	histone deacetylase activity	5/7315	12/33298	0.101581	0.591232	0.540654	Bo3g010030/Bo4g084720/Bo6g110720/Bo9g165490/Bo9g181760	5
GO:0008893	F	guanosine-3',5'-bis(diphosphate) 3'-diphosphatase activity	5/7315	12/33298	0.101581	0.591232	0.540654	Bo5g021850/Bo5g137240/Bo6g033060/Bo6g050950/Bo8g107860	5
GO:0034485	F	phosphatidylinositol-3,4,5-trisphosphate 5-phosphatase activity	5/7315	12/33298	0.101581	0.591232	0.540654	Bo2g134750/Bo4g048440/Bo5g086510/Bo6g113170/Bo8g004560	5
GO:0051011	F	microtubule minus-end binding	5/7315	12/33298	0.101581	0.591232	0.540654	Bo2g013800/Bo2g096140/Bo4g140460/Bo6g064720/Bo9g009040	5
GO:0051020	F	GTPase binding	5/7315	12/33298	0.101581	0.591232	0.540654	Bo1g049540/Bo2g051000/Bo5g008820/Bo8g080910/Bo8g098800	5
GO:0008324	F	cation transmembrane transporter activity	7/7315	19/33298	0.102662	0.591232	0.540654	Bo2g050870/Bo2g119470/Bo3g039810/Bo6g026110/Bo6g042580/Bo6g123940/Bo8g100900	7
GO:0019706	F	protein-cysteine S-palmitoyltransferase activity	16/7315	53/33298	0.102899	0.591232	0.540654	Bo1g057150/Bo1g059220/Bo2g063060/Bo3g015150/Bo3g111110/Bo4g140810/Bo5g117330/Bo6g072440/Bo6g108840/Bo8g077290/Bo8g081580/Bo8g091250/Bo8g091280/Bo9g022530/Bo9g031070/Bo9g177470	16
GO:0005507	F	copper ion binding	111/7315	453/33298	0.105737	0.602435	0.5509	Bo1g006160/Bo1g010220/Bo1g022280/Bo1g049450/Bo1g051450/Bo1g055360/Bo1g057280/Bo1g099920/Bo1g123450/Bo1g123490/Bo1g144060/Bo1g144260/Bo1g144650/Bo1g144700/Bo2g008990/Bo2g018160/Bo2g050840/Bo2g052640/Bo2g068190/Bo2g087670/Bo2g095350/Bo2g104970/Bo2g136580/Bo2g156080/Bo2g156160/Bo2g159300/Bo3g001630/Bo3g004350/Bo3g009210/Bo3g021650/Bo3g024850/Bo3g027200/Bo3g031430/Bo3g036050/Bo3g057170/Bo3g062130/Bo3…	111
GO:0001135	F	RNA polymerase II transcription regulator recruiting activity	63/7315	248/33298	0.109749	0.620079	0.567034	Bo1g006820/Bo1g016790/Bo1g019910/Bo1g021790/Bo1g102190/Bo1g134790/Bo1g138250/Bo1g157620/Bo2g009800/Bo2g012520/Bo2g025410/Bo2g030240/Bo2g070770/Bo2g080540/Bo2g080900/Bo2g136560/Bo2g149430/Bo2g156300/Bo3g022210/Bo3g031390/Bo3g039690/Bo3g055110/Bo3g060620/Bo3g157300/Bo4g004500/Bo4g019700/Bo4g019710/Bo4g025810/Bo4g031070/Bo4g119780/Bo4g140000/Bo4g140750/Bo4g176030/Bo4g197120/Bo4g198650/Bo5g009920/Bo5…	63
GO:0002020	F	protease binding	8/7315	23/33298	0.111866	0.62168	0.568498	Bo1g144650/Bo2g010600/Bo3g062130/Bo4g190560/Bo5g133430/Bo6g122400/Bo8g029060/Bo9g014790	8
GO:0005544	F	calcium-dependent phospholipid binding	8/7315	23/33298	0.111866	0.62168	0.568498	Bo2g057430/Bo2g161720/Bo3g004280/Bo3g108220/Bo5g083900/Bo6g086830/Bo9g172340/Bo9g175380	8
GO:0008483	F	transaminase activity	13/7315	42/33298	0.113488	0.625569	0.572054	Bo3g107490/Bo5g013410/Bo5g023670/Bo5g104960/Bo6g030980/Bo7g003330/Bo7g108910/Bo7g113080/Bo8g087260/Bo8g089560/Bo8g104970/Bo9g010340/Bo9g178920	13
GO:0016298	F	lipase activity	25/7315	90/33298	0.115685	0.632538	0.578427	Bo1g090170/Bo2g086520/Bo2g086540/Bo2g116840/Bo3g175760/Bo3g175780/Bo4g136730/Bo5g071180/Bo5g137850/Bo6g032830/Bo6g032840/Bo6g066560/Bo6g085080/Bo6g087410/Bo6g118210/Bo7g002060/Bo7g046960/Bo7g056130/Bo7g056140/Bo7g065690/Bo8g067830/Bo8g070000/Bo8g070010/Bo8g104400/Bo9g027510	25
GO:0016756	F	glutathione gamma-glutamylcysteinyltransferase activity	9/7315	27/33298	0.118579	0.643174	0.588153	Bo3g145220/Bo3g153980/Bo6g116100/Bo7g056210/Bo7g113640/Bo7g119050/Bo8g073730/Bo8g115810/Bo9g059540	9
GO:0008553	F	proton-exporting ATPase activity, phosphorylative mechanism	10/7315	31/33298	0.123498	0.664536	0.607688	Bo2g032430/Bo2g091270/Bo2g137290/Bo3g096350/Bo3g124970/Bo7g008350/Bo7g043450/Bo8g065050/Bo8g092520/Bo9g027480	10
GO:0004930	F	G protein-coupled receptor activity	7/7315	20/33298	0.1293	0.690279	0.631229	Bo4g045930/Bo4g065800/Bo4g168090/Bo6g119860/Bo7g082370/Bo8g081520/Bo9g076000	7
GO:0010011	F	auxin binding	5/7315	13/33298	0.136392	0.703627	0.643435	Bo3g032190/Bo3g049940/Bo4g029760/Bo4g098350/Bo9g006350	5
GO:0019900	F	kinase binding	5/7315	13/33298	0.136392	0.703627	0.643435	Bo1g003020/Bo1g139540/Bo2g092820/Bo3g043150/Bo4g101190	5
GO:0050551	F	myrcene synthase activity	5/7315	13/33298	0.136392	0.703627	0.643435	Bo2g136190/Bo3g042210/Bo3g044990/Bo7g082180/Bo8g045810	5
GO:0008173	F	RNA methyltransferase activity	8/7315	24/33298	0.136989	0.703627	0.643435	Bo1g017690/Bo1g123600/Bo2g155990/Bo4g070440/Bo5g101210/Bo7g084280/Bo8g007170/Bo9g011070	8
GO:0015288	F	porin activity	8/7315	24/33298	0.136989	0.703627	0.643435	Bo2g012360/Bo3g037010/Bo3g074640/Bo4g015810/Bo4g098450/Bo4g194760/Bo7g104260/Bo9g165430	8
GO:0000976	F	transcription regulatory region sequence-specific DNA binding	10/7315	32/33298	0.146007	0.711129	0.650295	Bo1g022410/Bo2g132340/Bo3g149870/Bo5g106280/Bo5g115300/Bo6g006970/Bo7g098850/Bo7g107410/Bo9g014660/Bo9g086920	10
GO:0004518	F	nuclease activity	11/7315	36/33298	0.148482	0.711129	0.650295	Bo1g094610/Bo1g155120/Bo2g008600/Bo2g161630/Bo3g004300/Bo3g055860/Bo4g125720/Bo5g005120/Bo7g105210/Bo8g117540/Bo9g022220	11
GO:0004713	F	protein tyrosine kinase activity	12/7315	40/33298	0.150059	0.711129	0.650295	Bo2g028260/Bo3g015690/Bo3g018430/Bo3g035890/Bo3g039400/Bo3g065710/Bo4g019660/Bo4g173390/Bo4g191150/Bo4g191250/Bo6g065010/Bo8g113970	12
GO:0003978	F	UDP-glucose 4-epimerase activity	6/7315	17/33298	0.150201	0.711129	0.650295	Bo4g096590/Bo5g063240/Bo7g067580/Bo9g028910/Bo9g032410/Bo9g060020	6
GO:0004521	F	endoribonuclease activity	6/7315	17/33298	0.150201	0.711129	0.650295	Bo2g136000/Bo3g057360/Bo4g158860/Bo5g109710/Bo5g148160/Bo7g096940	6
GO:0001085	F	RNA polymerase II transcription factor binding	14/7315	48/33298	0.151321	0.711129	0.650295	Bo1g008730/Bo1g008780/Bo1g017650/Bo3g081950/Bo4g024310/Bo4g118340/Bo4g195320/Bo6g068260/Bo7g010220/Bo7g109540/Bo8g049560/Bo8g085930/Bo8g095280/Bo9g127360	14
GO:0016746	F	transferase activity, transferring acyl groups	14/7315	48/33298	0.151321	0.711129	0.650295	Bo1g091540/Bo2g086520/Bo3g007440/Bo4g154550/Bo4g187280/Bo5g082390/Bo6g018350/Bo6g080780/Bo6g085080/Bo6g122180/Bo7g082230/Bo7g115040/Bo8g117770/Bo9g088090	14
GO:0004792	F	thiosulfate sulfurtransferase activity	4/7315	10/33298	0.158005	0.711129	0.650295	Bo2g095120/Bo6g081120/Bo7g034310/Bo9g119160	4
GO:0005504	F	fatty acid binding	4/7315	10/33298	0.158005	0.711129	0.650295	Bo2g149980/Bo3g036640/Bo4g020920/Bo6g031530	4
GO:0008909	F	isochorismate synthase activity	4/7315	10/33298	0.158005	0.711129	0.650295	Bo2g082320/Bo5g025950/Bo6g086860/Bo8g043320	4
GO:0018812	F	3-hydroxyacyl-CoA dehydratase activity	4/7315	10/33298	0.158005	0.711129	0.650295	Bo3g060870/Bo5g143130/Bo8g051100/Bo8g054570	4
GO:0036374	F	glutathione hydrolase activity	4/7315	10/33298	0.158005	0.711129	0.650295	Bo3g153980/Bo7g056210/Bo7g119050/Bo8g073730	4
GO:0043495	F	protein membrane anchor	4/7315	10/33298	0.158005	0.711129	0.650295	Bo5g103530/Bo7g077290/Bo7g105190/Bo9g177510	4
GO:0046870	F	cadmium ion binding	4/7315	10/33298	0.158005	0.711129	0.650295	Bo3g145220/Bo6g116100/Bo8g115810/Bo9g059540	4
GO:0002161	F	aminoacyl-tRNA editing activity	7/7315	21/33298	0.158998	0.711129	0.650295	Bo2g150430/Bo3g137340/Bo6g004630/Bo6g027950/Bo7g107870/Bo8g106690/Bo9g161880	7
GO:0008378	F	galactosyltransferase activity	7/7315	21/33298	0.158998	0.711129	0.650295	Bo3g107840/Bo5g005290/Bo5g035080/Bo5g049460/Bo5g086740/Bo7g060060/Bo7g111190	7
GO:0019888	F	protein phosphatase regulator activity	7/7315	21/33298	0.158998	0.711129	0.650295	Bo2g013420/Bo2g138870/Bo2g158610/Bo5g017520/Bo6g042460/Bo7g082350/Bo8g067420	7
GO:0051753	F	mannan synthase activity	7/7315	21/33298	0.158998	0.711129	0.650295	Bo1g154950/Bo3g002530/Bo3g028420/Bo4g044200/Bo4g184510/Bo5g003350/Bo5g089470	7
GO:0097027	F	ubiquitin-protein transferase activator activity	7/7315	21/33298	0.158998	0.711129	0.650295	Bo2g092820/Bo3g009380/Bo3g045490/Bo3g170850/Bo3g170860/Bo7g108330/Bo9g093950	7
GO:0003899	F	DNA-directed 5'-3' RNA polymerase activity	19/7315	69/33298	0.164753	0.711129	0.650295	Bo1g134760/Bo2g012740/Bo2g097550/Bo2g151750/Bo2g165420/Bo4g025640/Bo4g120510/Bo4g154270/Bo4g158690/Bo4g186560/Bo5g009070/Bo7g023050/Bo7g092820/Bo7g097160/Bo8g043510/Bo8g100090/Bo9g004190/Bo9g079700/Bo9g114010	19
GO:0000156	F	phosphorelay response regulator activity	17/7315	61/33298	0.167872	0.711129	0.650295	Bo2g007540/Bo2g134560/Bo3g035570/Bo3g068530/Bo3g068550/Bo3g149090/Bo4g004520/Bo4g190810/Bo5g123620/Bo6g086770/Bo7g092630/Bo7g096790/Bo7g098570/Bo7g105690/Bo8g068270/Bo9g045370/Bo9g175250	17
GO:0001055	F	RNA polymerase II activity	10/7315	33/33298	0.170447	0.711129	0.650295	Bo1g006210/Bo4g010430/Bo4g139450/Bo5g014800/Bo5g098100/Bo7g021620/Bo8g080990/Bo8g091460/Bo8g094400/Bo9g008450	10
GO:0018024	F	histone-lysine N-methyltransferase activity	11/7315	37/33298	0.1716	0.711129	0.650295	Bo3g034640/Bo4g025660/Bo4g151570/Bo4g176210/Bo5g098680/Bo5g148200/Bo6g076750/Bo6g088080/Bo6g105260/Bo6g120790/Bo8g083410	11
GO:0004332	F	fructose-bisphosphate aldolase activity	5/7315	14/33298	0.175631	0.711129	0.650295	Bo1g045330/Bo4g186300/Bo5g025240/Bo7g119470/Bo8g101840	5
GO:0004335	F	galactokinase activity	5/7315	14/33298	0.175631	0.711129	0.650295	Bo1g055160/Bo5g137200/Bo5g143380/Bo9g123350/Bo9g165900	5
GO:0004506	F	squalene monooxygenase activity	5/7315	14/33298	0.175631	0.711129	0.650295	Bo1g003440/Bo2g160680/Bo2g160690/Bo4g151100/Bo8g102370	5
GO:0015271	F	outward rectifier potassium channel activity	5/7315	14/33298	0.175631	0.711129	0.650295	Bo5g151420/Bo7g022920/Bo7g105780/Bo8g049920/Bo9g004250	5
GO:0016004	F	phospholipase activator activity	5/7315	14/33298	0.175631	0.711129	0.650295	Bo1g090350/Bo2g068190/Bo3g039560/Bo4g198490/Bo5g039650	5
GO:0017137	F	Rab GTPase binding	5/7315	14/33298	0.175631	0.711129	0.650295	Bo3g055610/Bo5g143410/Bo7g066830/Bo9g059370/Bo9g111440	5
GO:0030527	F	structural constituent of chromatin	5/7315	14/33298	0.175631	0.711129	0.650295	Bo1g006360/Bo1g011790/Bo3g175330/Bo7g050160/Bo8g081200	5
GO:0031593	F	polyubiquitin modification-dependent protein binding	5/7315	14/33298	0.175631	0.711129	0.650295	Bo1g138450/Bo3g055680/Bo3g065440/Bo4g137230/Bo7g014890	5
GO:0032041	F	NAD-dependent histone deacetylase activity (H3-K14 specific)	5/7315	14/33298	0.175631	0.711129	0.650295	Bo1g008110/Bo1g117500/Bo3g120880/Bo7g098310/Bo9g017510	5
GO:0034768	F	(E)-beta-ocimene synthase activity	5/7315	14/33298	0.175631	0.711129	0.650295	Bo2g136190/Bo3g042210/Bo3g044990/Bo7g082180/Bo8g045810	5
GO:0042803	F	protein homodimerization activity	73/7315	300/33298	0.177258	0.711129	0.650295	Bo1g040280/Bo1g045270/Bo1g048310/Bo1g049430/Bo1g053220/Bo1g081300/Bo1g112310/Bo1g128420/Bo1g144650/Bo1g147180/Bo1g158930/Bo2g011370/Bo2g101790/Bo2g150420/Bo2g164090/Bo3g002510/Bo3g009260/Bo3g021880/Bo3g023900/Bo3g029830/Bo3g034670/Bo3g055010/Bo3g062130/Bo3g068620/Bo3g100610/Bo3g149090/Bo3g150050/Bo3g184890/Bo4g004520/Bo4g004710/Bo4g010420/Bo4g024230/Bo4g036190/Bo4g075620/Bo4g120100/Bo4g140070/Bo4…	73
GO:0000701	F	purine-specific mismatch base pair DNA N-glycosylase activity	6/7315	18/33298	0.185649	0.711129	0.650295	Bo4g071740/Bo4g165190/Bo5g138090/Bo6g067370/Bo8g082850/Bo9g176330	6
GO:0003825	F	alpha,alpha-trehalose-phosphate synthase (UDP-forming) activity	6/7315	18/33298	0.185649	0.711129	0.650295	Bo2g068060/Bo2g093480/Bo3g042210/Bo3g044990/Bo5g007490/Bo6g122130	6
GO:0004708	F	MAP kinase kinase activity	6/7315	18/33298	0.185649	0.711129	0.650295	Bo1g014940/Bo3g077410/Bo3g077420/Bo3g181430/Bo7g060070/Bo8g118260	6
GO:0017065	F	single-strand selective uracil DNA N-glycosylase activity	6/7315	18/33298	0.185649	0.711129	0.650295	Bo4g071740/Bo4g165190/Bo5g138090/Bo6g067370/Bo8g082850/Bo9g176330	6
GO:0035242	F	protein-arginine omega-N asymmetric methyltransferase activity	6/7315	18/33298	0.185649	0.711129	0.650295	Bo2g150420/Bo3g022120/Bo3g064850/Bo5g143090/Bo7g113780/Bo9g117320	6
GO:0043023	F	ribosomal large subunit binding	6/7315	18/33298	0.185649	0.711129	0.650295	Bo1g138770/Bo4g098150/Bo5g063200/Bo7g043440/Bo8g037920/Bo8g090070	6
GO:0043733	F	DNA-3-methylbase glycosylase activity	6/7315	18/33298	0.185649	0.711129	0.650295	Bo4g071740/Bo4g165190/Bo5g138090/Bo6g067370/Bo8g082850/Bo9g176330	6
GO:0070635	F	nicotinamide riboside hydrolase activity	6/7315	18/33298	0.185649	0.711129	0.650295	Bo4g071740/Bo4g165190/Bo5g138090/Bo6g067370/Bo8g082850/Bo9g176330	6
GO:0070636	F	nicotinic acid riboside hydrolase activity	6/7315	18/33298	0.185649	0.711129	0.650295	Bo4g071740/Bo4g165190/Bo5g138090/Bo6g067370/Bo8g082850/Bo9g176330	6
GO:0070694	F	deoxyribonucleoside 5'-monophosphate N-glycosidase activity	6/7315	18/33298	0.185649	0.711129	0.650295	Bo4g071740/Bo4g165190/Bo5g138090/Bo6g067370/Bo8g082850/Bo9g176330	6
GO:0102391	F	decanoate-CoA ligase activity	6/7315	18/33298	0.185649	0.711129	0.650295	Bo2g109060/Bo4g120480/Bo5g076220/Bo5g144910/Bo9g030940/Bo9g090940	6
GO:0051213	F	dioxygenase activity	15/7315	54/33298	0.190626	0.716293	0.655017	Bo1g022410/Bo1g107080/Bo2g050520/Bo3g052090/Bo3g101500/Bo4g115410/Bo4g173550/Bo5g005140/Bo5g039060/Bo5g064400/Bo5g136760/Bo6g054740/Bo8g071620/Bo8g090360/Bo8g095980	15
GO:0004366	F	glycerol-3-phosphate O-acyltransferase activity	7/7315	22/33298	0.191444	0.716293	0.655017	Bo1g046650/Bo5g007580/Bo5g048790/Bo5g089440/Bo8g030160/Bo9g002300/Bo9g004410	7
GO:0010997	F	anaphase-promoting complex binding	7/7315	22/33298	0.191444	0.716293	0.655017	Bo2g092820/Bo3g009380/Bo3g045490/Bo3g170850/Bo3g170860/Bo7g108330/Bo9g093950	7
GO:0051861	F	glycolipid binding	7/7315	22/33298	0.191444	0.716293	0.655017	Bo1g006440/Bo1g107190/Bo2g130210/Bo3g155540/Bo4g039410/Bo7g014530/Bo7g117370	7
GO:0015171	F	amino acid transmembrane transporter activity	19/7315	71/33298	0.200087	0.716293	0.655017	Bo2g012260/Bo3g005120/Bo3g032190/Bo3g035760/Bo3g042430/Bo3g138580/Bo3g167120/Bo4g029760/Bo4g137500/Bo4g187980/Bo4g190720/Bo5g010500/Bo5g034860/Bo5g071270/Bo7g104260/Bo7g104900/Bo7g120870/Bo8g102050/Bo9g081830	19
GO:0003994	F	aconitate hydratase activity	4/7315	11/33298	0.20724	0.716293	0.655017	Bo1g006160/Bo3g086730/Bo4g092860/Bo8g102640	4
GO:0010279	F	indole-3-acetic acid amido synthetase activity	4/7315	11/33298	0.20724	0.716293	0.655017	Bo5g053450/Bo7g048440/Bo7g111320/Bo8g039460	4
GO:0015140	F	malate transmembrane transporter activity	4/7315	11/33298	0.20724	0.716293	0.655017	Bo1g117570/Bo5g025430/Bo8g055770/Bo8g055790	4
GO:0015217	F	ADP transmembrane transporter activity	4/7315	11/33298	0.20724	0.716293	0.655017	Bo2g001230/Bo9g003710/Bo9g010400/Bo9g175400	4
GO:0033549	F	MAP kinase phosphatase activity	4/7315	11/33298	0.20724	0.716293	0.655017	Bo3g084310/Bo5g144760/Bo7g030400/Bo7g097460	4
GO:0042578	F	phosphoric ester hydrolase activity	4/7315	11/33298	0.20724	0.716293	0.655017	Bo1g134540/Bo2g023180/Bo5g023690/Bo8g104920	4
GO:0048037	F	cofactor binding	4/7315	11/33298	0.20724	0.716293	0.655017	Bo2g008990/Bo2g164170/Bo7g092750/Bo9g009830	4
GO:0051538	F	3 iron, 4 sulfur cluster binding	4/7315	11/33298	0.20724	0.716293	0.655017	Bo2g140660/Bo3g022630/Bo3g035470/Bo4g190740	4
GO:0052793	F	pectin acetylesterase activity	4/7315	11/33298	0.20724	0.716293	0.655017	Bo1g021480/Bo3g158710/Bo4g098930/Bo7g097410	4
GO:0070573	F	metallodipeptidase activity	4/7315	11/33298	0.20724	0.716293	0.655017	Bo1g001040/Bo5g151390/Bo6g003330/Bo7g120840	4
GO:0003713	F	transcription coactivator activity	15/7315	55/33298	0.211964	0.716293	0.655017	Bo1g091780/Bo2g118110/Bo3g138570/Bo3g171130/Bo4g125910/Bo5g002670/Bo5g127540/Bo6g051180/Bo6g106560/Bo7g065140/Bo7g093130/Bo8g117720/Bo9g006320/Bo9g008150/Bo9g174150	15
GO:0061630	F	ubiquitin protein ligase activity	49/7315	200/33298	0.215382	0.716293	0.655017	Bo1g122920/Bo2g001230/Bo2g002530/Bo2g026840/Bo2g051300/Bo2g068410/Bo2g075640/Bo2g136520/Bo2g144940/Bo3g015230/Bo3g018500/Bo3g018560/Bo3g025240/Bo3g034410/Bo3g035900/Bo3g066770/Bo3g083370/Bo3g083710/Bo3g091790/Bo3g149190/Bo4g025940/Bo4g112960/Bo4g116780/Bo4g151270/Bo4g176260/Bo5g005250/Bo5g007100/Bo5g039370/Bo6g005790/Bo6g067990/Bo6g068020/Bo6g098830/Bo6g115800/Bo7g016200/Bo7g031680/Bo7g045500/Bo7…	49
GO:0004861	F	cyclin-dependent protein serine/threonine kinase inhibitor activity	5/7315	15/33298	0.218501	0.716293	0.655017	Bo2g006560/Bo4g045700/Bo4g179410/Bo7g099410/Bo8g100450	5
GO:0005347	F	ATP transmembrane transporter activity	5/7315	15/33298	0.218501	0.716293	0.655017	Bo2g001230/Bo3g001430/Bo9g003710/Bo9g010400/Bo9g175400	5
GO:0047196	F	long-chain-alcohol O-fatty-acyltransferase activity	5/7315	15/33298	0.218501	0.716293	0.655017	Bo2g039000/Bo2g045850/Bo6g057670/Bo9g111180/Bo9g111190	5
GO:0051920	F	peroxiredoxin activity	5/7315	15/33298	0.218501	0.716293	0.655017	Bo3g064370/Bo3g064490/Bo5g004070/Bo5g136300/Bo6g099630	5
GO:0070300	F	phosphatidic acid binding	5/7315	15/33298	0.218501	0.716293	0.655017	Bo2g044740/Bo3g073270/Bo4g023800/Bo5g115150/Bo9g178840	5
GO:0051087	F	chaperone binding	12/7315	43/33298	0.22016	0.716293	0.655017	Bo1g143660/Bo3g003880/Bo3g018920/Bo3g061190/Bo4g195130/Bo5g141580/Bo7g003480/Bo7g111150/Bo8g051420/Bo9g028290/Bo9g134790/Bo9g159920	12
GO:0003887	F	DNA-directed DNA polymerase activity	11/7315	39/33298	0.222508	0.716293	0.655017	Bo1g010100/Bo1g019970/Bo2g055730/Bo2g136760/Bo3g101320/Bo4g191310/Bo5g019630/Bo6g019790/Bo7g073780/Bo8g059470/Bo9g062720	11
GO:0016413	F	O-acetyltransferase activity	18/7315	68/33298	0.22275	0.716293	0.655017	Bo1g129910/Bo1g140970/Bo1g157350/Bo2g007180/Bo3g088340/Bo4g016170/Bo4g170660/Bo4g182550/Bo4g191680/Bo5g002500/Bo5g016740/Bo6g110870/Bo7g045830/Bo7g109130/Bo7g110220/Bo9g022540/Bo9g151620/Bo9g151770	18
GO:0004143	F	diacylglycerol kinase activity	6/7315	19/33298	0.22395	0.716293	0.655017	Bo3g019170/Bo4g025220/Bo4g196050/Bo7g009680/Bo7g097630/Bo8g102110	6
GO:0008121	F	ubiquinol-cytochrome-c reductase activity	6/7315	19/33298	0.22395	0.716293	0.655017	Bo1g141420/Bo3g172390/Bo4g124130/Bo8g065040/Bo8g106220/Bo9g014410	6
GO:0008469	F	histone-arginine N-methyltransferase activity	6/7315	19/33298	0.22395	0.716293	0.655017	Bo2g150420/Bo3g022120/Bo3g064850/Bo5g143090/Bo7g113780/Bo9g117320	6
GO:0019200	F	carbohydrate kinase activity	6/7315	19/33298	0.22395	0.716293	0.655017	Bo1g144260/Bo6g124540/Bo7g067060/Bo8g115820/Bo9g010950/Bo9g059580	6
GO:0004177	F	aminopeptidase activity	7/7315	23/33298	0.22626	0.716293	0.655017	Bo1g022530/Bo3g042840/Bo3g088310/Bo3g185730/Bo7g107190/Bo7g117210/Bo9g178950	7
GO:0004467	F	long-chain fatty acid-CoA ligase activity	7/7315	23/33298	0.22626	0.716293	0.655017	Bo2g109060/Bo4g120480/Bo5g076220/Bo5g144910/Bo9g028700/Bo9g030940/Bo9g090940	7
GO:0008970	F	phospholipase A1 activity	7/7315	23/33298	0.22626	0.716293	0.655017	Bo1g019680/Bo3g157100/Bo4g172990/Bo4g173140/Bo4g191750/Bo5g067050/Bo7g106120	7
GO:0008047	F	enzyme activator activity	8/7315	27/33298	0.226709	0.716293	0.655017	Bo1g156180/Bo4g013400/Bo5g127170/Bo6g106280/Bo6g106350/Bo7g021530/Bo7g100690/Bo9g007630	8
GO:0019901	F	protein kinase binding	18/7315	69/33298	0.24322	0.716293	0.655017	Bo1g021640/Bo1g041870/Bo2g017830/Bo2g097410/Bo2g126840/Bo2g165370/Bo3g107020/Bo4g137340/Bo4g176140/Bo5g007670/Bo5g042970/Bo6g095970/Bo6g107170/Bo7g114790/Bo8g095290/Bo9g015230/Bo9g022270/Bo9g153900	18
GO:0042393	F	histone binding	22/7315	86/33298	0.244211	0.716293	0.655017	Bo1g046490/Bo1g150120/Bo3g009460/Bo3g034090/Bo3g122020/Bo4g075540/Bo5g019720/Bo5g025860/Bo5g132120/Bo5g136750/Bo6g035800/Bo6g088080/Bo6g098830/Bo6g099280/Bo6g105260/Bo6g123800/Bo8g051350/Bo8g083410/Bo8g099280/Bo8g101050/Bo9g024110/Bo9g126260	22
GO:0051082	F	unfolded protein binding	50/7315	207/33298	0.246285	0.716293	0.655017	Bo1g017440/Bo1g038850/Bo1g147190/Bo1g153420/Bo2g009430/Bo2g037660/Bo2g045880/Bo2g051050/Bo2g070730/Bo2g149610/Bo3g005200/Bo3g021230/Bo3g021650/Bo3g022690/Bo3g027200/Bo3g064610/Bo3g065760/Bo3g113820/Bo3g135750/Bo3g140200/Bo3g143230/Bo4g098740/Bo4g130830/Bo4g195130/Bo5g009630/Bo5g013430/Bo5g148500/Bo6g035800/Bo6g044290/Bo6g048060/Bo6g112640/Bo6g125780/Bo7g035390/Bo7g044820/Bo7g052730/Bo7g054140/Bo7…	50
GO:0051539	F	4 iron, 4 sulfur cluster binding	24/7315	95/33298	0.252788	0.716293	0.655017	Bo1g005690/Bo1g006160/Bo1g099920/Bo1g112310/Bo1g136120/Bo2g055730/Bo2g136760/Bo2g140660/Bo3g004980/Bo3g086730/Bo4g019740/Bo4g019760/Bo4g034570/Bo4g061330/Bo4g092860/Bo4g134550/Bo4g139550/Bo5g022110/Bo6g081350/Bo7g107770/Bo8g102640/Bo9g018450/Bo9g144760/Bo9g178890	24
GO:0000981	F	DNA-binding transcription factor activity, RNA polymerase II-specific	67/7315	282/33298	0.253157	0.716293	0.655017	Bo1g006820/Bo1g016790/Bo1g019910/Bo1g021790/Bo1g102190/Bo1g134790/Bo1g138250/Bo1g157620/Bo2g004050/Bo2g009800/Bo2g012520/Bo2g025410/Bo2g030240/Bo2g070770/Bo2g080540/Bo2g080900/Bo2g136560/Bo2g149430/Bo2g156300/Bo3g001900/Bo3g022210/Bo3g031390/Bo3g039690/Bo3g055110/Bo3g060620/Bo3g157300/Bo4g004500/Bo4g019700/Bo4g019710/Bo4g025810/Bo4g031070/Bo4g065850/Bo4g119780/Bo4g140000/Bo4g140750/Bo4g176030/Bo4…	67
GO:0042277	F	peptide binding	10/7315	36/33298	0.253745	0.716293	0.655017	Bo1g008450/Bo2g080890/Bo3g122020/Bo4g027080/Bo4g035010/Bo4g098970/Bo4g187760/Bo5g143320/Bo8g118160/Bo9g135510	10
GO:0016757	F	transferase activity, transferring glycosyl groups	66/7315	278/33298	0.257235	0.716293	0.655017	Bo1g019660/Bo1g028400/Bo1g051580/Bo1g098010/Bo1g141060/Bo1g147250/Bo1g152160/Bo1g153500/Bo1g153630/Bo2g002390/Bo2g093350/Bo2g096140/Bo2g098730/Bo2g129870/Bo2g136620/Bo3g010610/Bo3g018020/Bo3g032100/Bo3g052950/Bo3g057180/Bo3g099170/Bo3g179590/Bo3g182660/Bo4g023810/Bo4g038920/Bo4g039030/Bo4g071700/Bo4g134660/Bo4g165200/Bo4g182180/Bo4g187320/Bo4g190910/Bo5g008560/Bo5g016380/Bo5g017370/Bo5g030400/Bo5…	66
GO:0016538	F	cyclin-dependent protein serine/threonine kinase regulator activity	15/7315	57/33298	0.257546	0.716293	0.655017	Bo1g021640/Bo1g141000/Bo3g169030/Bo3g181350/Bo5g123760/Bo6g101050/Bo6g120350/Bo6g121300/Bo6g125610/Bo7g005320/Bo7g117540/Bo8g105970/Bo9g010440/Bo9g018720/Bo9g024580	15
GO:0015562	F	efflux transmembrane transporter activity	4/7315	12/33298	0.260069	0.716293	0.655017	Bo3g039810/Bo4g099050/Bo6g026110/Bo6g042580	4
GO:0018472	F	1-hydroxy-2-naphthaldehyde dehydrogenase activity	4/7315	12/33298	0.260069	0.716293	0.655017	Bo1g007830/Bo2g023920/Bo3g057170/Bo9g148400	4
GO:0018473	F	cis-2-methyl-5-isopropylhexa-2,5-dienal dehydrogenase activity	4/7315	12/33298	0.260069	0.716293	0.655017	Bo1g007830/Bo2g023920/Bo3g057170/Bo9g148400	4
GO:0018474	F	2-carboxybenzaldehyde dehydrogenase activity	4/7315	12/33298	0.260069	0.716293	0.655017	Bo1g007830/Bo2g023920/Bo3g057170/Bo9g148400	4
GO:0018475	F	trans-2-methyl-5-isopropylhexa-2,5-dienal dehydrogenase activity	4/7315	12/33298	0.260069	0.716293	0.655017	Bo1g007830/Bo2g023920/Bo3g057170/Bo9g148400	4
GO:0019115	F	benzaldehyde dehydrogenase activity	4/7315	12/33298	0.260069	0.716293	0.655017	Bo1g007830/Bo2g023920/Bo3g057170/Bo9g148400	4
GO:0030983	F	mismatched DNA binding	4/7315	12/33298	0.260069	0.716293	0.655017	Bo2g100540/Bo6g043760/Bo7g117460/Bo8g048310	4
GO:0034520	F	2-naphthaldehyde dehydrogenase activity	4/7315	12/33298	0.260069	0.716293	0.655017	Bo1g007830/Bo2g023920/Bo3g057170/Bo9g148400	4
GO:0034525	F	1-naphthaldehyde dehydrogenase activity	4/7315	12/33298	0.260069	0.716293	0.655017	Bo1g007830/Bo2g023920/Bo3g057170/Bo9g148400	4
GO:0034530	F	4-hydroxymethylsalicyaldehyde dehydrogenase activity	4/7315	12/33298	0.260069	0.716293	0.655017	Bo1g007830/Bo2g023920/Bo3g057170/Bo9g148400	4
GO:0034538	F	3-methylsalicylaldehyde dehydrogenase activity	4/7315	12/33298	0.260069	0.716293	0.655017	Bo1g007830/Bo2g023920/Bo3g057170/Bo9g148400	4
GO:0034601	F	oxoglutarate dehydrogenase [NAD(P)+] activity	4/7315	12/33298	0.260069	0.716293	0.655017	Bo1g007830/Bo2g023920/Bo3g057170/Bo9g148400	4
GO:0034602	F	oxoglutarate dehydrogenase (NAD+) activity	4/7315	12/33298	0.260069	0.716293	0.655017	Bo1g007830/Bo2g023920/Bo3g057170/Bo9g148400	4
GO:0034604	F	pyruvate dehydrogenase (NAD+) activity	4/7315	12/33298	0.260069	0.716293	0.655017	Bo1g007830/Bo2g023920/Bo3g057170/Bo9g148400	4
GO:0034822	F	citronellal dehydrogenase activity	4/7315	12/33298	0.260069	0.716293	0.655017	Bo1g007830/Bo2g023920/Bo3g057170/Bo9g148400	4
GO:0034832	F	geranial dehydrogenase activity	4/7315	12/33298	0.260069	0.716293	0.655017	Bo1g007830/Bo2g023920/Bo3g057170/Bo9g148400	4
GO:0043745	F	N2-acetyl-L-aminoadipate semialdehyde dehydrogenase activity	4/7315	12/33298	0.260069	0.716293	0.655017	Bo1g007830/Bo2g023920/Bo3g057170/Bo9g148400	4
GO:0043796	F	glyceraldehyde dehydrogenase (NADP) activity	4/7315	12/33298	0.260069	0.716293	0.655017	Bo1g007830/Bo2g023920/Bo3g057170/Bo9g148400	4
GO:0043870	F	N-acetyl-gamma-aminoadipyl-phosphate reductase activity	4/7315	12/33298	0.260069	0.716293	0.655017	Bo1g007830/Bo2g023920/Bo3g057170/Bo9g148400	4
GO:0043878	F	glyceraldehyde-3-phosphate dehydrogenase (NAD+) (non-phosphorylating) activity	4/7315	12/33298	0.260069	0.716293	0.655017	Bo1g007830/Bo2g023920/Bo3g057170/Bo9g148400	4
GO:0044104	F	2,5-dioxovalerate dehydrogenase (NAD+) activity	4/7315	12/33298	0.260069	0.716293	0.655017	Bo1g007830/Bo2g023920/Bo3g057170/Bo9g148400	4
GO:0045549	F	9-cis-epoxycarotenoid dioxygenase activity	4/7315	12/33298	0.260069	0.716293	0.655017	Bo4g096940/Bo4g195310/Bo5g130280/Bo8g099460	4
GO:0048027	F	mRNA 5'-UTR binding	4/7315	12/33298	0.260069	0.716293	0.655017	Bo1g006160/Bo1g155120/Bo3g055860/Bo8g102640	4
GO:0052814	F	medium-chain-aldehyde dehydrogenase activity	4/7315	12/33298	0.260069	0.716293	0.655017	Bo1g007830/Bo2g023920/Bo3g057170/Bo9g148400	4
GO:0005355	F	glucose transmembrane transporter activity	14/7315	53/33298	0.262596	0.716293	0.655017	Bo1g006560/Bo1g059140/Bo1g116120/Bo2g155220/Bo3g022630/Bo3g074600/Bo5g144920/Bo6g086470/Bo7g093490/Bo8g058080/Bo8g058090/Bo9g055910/Bo9g160030/Bo9g163430	14
GO:0009815	F	1-aminocyclopropane-1-carboxylate oxidase activity	7/7315	24/33298	0.263018	0.716293	0.655017	Bo1g006160/Bo4g092860/Bo4g173520/Bo5g005140/Bo5g007090/Bo8g095980/Bo8g102640	7
GO:0016157	F	sucrose synthase activity	7/7315	24/33298	0.263018	0.716293	0.655017	Bo2g020760/Bo2g020770/Bo2g110580/Bo3g006930/Bo5g141340/Bo6g057630/Bo7g092560	7
GO:0030234	F	enzyme regulator activity	7/7315	24/33298	0.263018	0.716293	0.655017	Bo1g017450/Bo1g123490/Bo3g026790/Bo3g066380/Bo4g045670/Bo8g054340/Bo8g070050	7
GO:0004222	F	metalloendopeptidase activity	22/7315	87/33298	0.263137	0.716293	0.655017	Bo1g037340/Bo3g023660/Bo3g030000/Bo3g054570/Bo3g097910/Bo4g053800/Bo4g065820/Bo4g158860/Bo4g160040/Bo5g124900/Bo6g018630/Bo6g026470/Bo6g040080/Bo6g056280/Bo6g105110/Bo7g118170/Bo8g007250/Bo8g091900/Bo8g098850/Bo8g114040/Bo9g025830/Bo9g110890	22
GO:0008948	F	oxaloacetate decarboxylase activity	5/7315	16/33298	0.26412	0.716293	0.655017	Bo1g155150/Bo3g007180/Bo3g012040/Bo7g095660/Bo9g002400	5
GO:0015386	F	potassium:proton antiporter activity	5/7315	16/33298	0.26412	0.716293	0.655017	Bo2g010650/Bo5g019870/Bo7g093430/Bo9g010200/Bo9g077760	5
GO:0031624	F	ubiquitin conjugating enzyme binding	5/7315	16/33298	0.26412	0.716293	0.655017	Bo2g051300/Bo2g144940/Bo3g025240/Bo4g176260/Bo5g007100	5
GO:0003924	F	GTPase activity	63/7315	266/33298	0.269975	0.729254	0.66687	Bo1g007350/Bo1g007960/Bo1g049430/Bo1g112400/Bo2g005320/Bo2g011460/Bo2g016590/Bo2g018350/Bo2g018540/Bo2g091170/Bo2g156080/Bo3g003120/Bo3g006740/Bo3g013820/Bo3g024970/Bo3g045180/Bo3g052140/Bo3g065780/Bo3g091630/Bo3g134050/Bo3g162350/Bo3g168920/Bo4g019610/Bo4g052420/Bo4g098180/Bo4g105200/Bo4g151620/Bo4g161480/Bo4g186080/Bo4g187840/Bo4g195070/Bo5g004340/Bo5g010710/Bo5g048360/Bo5g132000/Bo5g134770/Bo6…	63
GO:0016787	F	hydrolase activity	112/7315	483/33298	0.273103	0.734778	0.671921	Bo1g005540/Bo1g007400/Bo1g008090/Bo1g014930/Bo1g019160/Bo1g024190/Bo1g034380/Bo1g037580/Bo1g039280/Bo1g040220/Bo1g040290/Bo1g040420/Bo1g040490/Bo1g056910/Bo1g087570/Bo1g090490/Bo1g098830/Bo1g119420/Bo1g135020/Bo2g006770/Bo2g011830/Bo2g023600/Bo2g092440/Bo2g092530/Bo2g094840/Bo2g155950/Bo2g160630/Bo3g003110/Bo3g010010/Bo3g027230/Bo3g034700/Bo3g044880/Bo3g055830/Bo3g066610/Bo3g068610/Bo3g088830/Bo3…	112
GO:0003746	F	translation elongation factor activity	25/7315	101/33298	0.283771	0.760461	0.695406	Bo1g016860/Bo1g151550/Bo2g011460/Bo2g156080/Bo2g165830/Bo3g006740/Bo3g022790/Bo3g024970/Bo3g045140/Bo3g052140/Bo5g139970/Bo6g098980/Bo6g099280/Bo6g108830/Bo7g050650/Bo7g054140/Bo7g078850/Bo8g058750/Bo9g137040/Bo9g153690/Bo9g166590/Bo9g171250/Bo9g171420/Bo9g173720/Bo9g177360	25
GO:0015293	F	symporter activity	18/7315	71/33298	0.286264	0.764123	0.698755	Bo2g018220/Bo2g052440/Bo3g005120/Bo3g013740/Bo3g032190/Bo3g042430/Bo4g029760/Bo4g076740/Bo4g171880/Bo5g010500/Bo5g035260/Bo5g049080/Bo5g087130/Bo7g050140/Bo7g054530/Bo7g065130/Bo8g102050/Bo9g005980	18
GO:0005543	F	phospholipid binding	9/7315	33/33298	0.289853	0.770667	0.70474	Bo2g010600/Bo3g071350/Bo4g024260/Bo4g024780/Bo4g026060/Bo5g016500/Bo7g030390/Bo8g069750/Bo8g107630	9
GO:0003843	F	1,3-beta-D-glucan synthase activity	8/7315	29/33298	0.295582	0.777305	0.71081	Bo1g147530/Bo3g061100/Bo5g141800/Bo6g076190/Bo8g114570/Bo9g007660/Bo9g076530/Bo9g169140	8
GO:0016207	F	4-coumarate-CoA ligase activity	8/7315	29/33298	0.295582	0.777305	0.71081	Bo3g077430/Bo4g188870/Bo5g030320/Bo5g102350/Bo6g042520/Bo6g099190/Bo8g070200/Bo9g028700	8
GO:0000175	F	3'-5'-exoribonuclease activity	7/7315	25/33298	0.301265	0.777305	0.71081	Bo3g009860/Bo3g057150/Bo5g148760/Bo8g092170/Bo9g024560/Bo9g175320/Bo9g184710	7
GO:0015662	F	ion transmembrane transporter activity, phosphorylative mechanism	7/7315	25/33298	0.301265	0.777305	0.71081	Bo2g122280/Bo2g138500/Bo4g083630/Bo6g116110/Bo7g067230/Bo7g081820/Bo7g090880	7
GO:0004402	F	histone acetyltransferase activity	11/7315	42/33298	0.308094	0.777305	0.71081	Bo1g138720/Bo2g055610/Bo2g094860/Bo3g065260/Bo5g006920/Bo5g023800/Bo5g150310/Bo6g099070/Bo6g122480/Bo7g118610/Bo8g105350	11
GO:0043424	F	protein histidine kinase binding	11/7315	42/33298	0.308094	0.777305	0.71081	Bo2g009250/Bo3g085570/Bo4g135830/Bo4g187480/Bo5g015160/Bo6g066710/Bo6g080170/Bo7g049980/Bo7g079940/Bo7g087460/Bo8g081430	11
GO:0004596	F	peptide alpha-N-acetyltransferase activity	5/7315	17/33298	0.311586	0.777305	0.71081	Bo5g003660/Bo5g150310/Bo6g080380/Bo6g125580/Bo7g118590	5
GO:0005337	F	nucleoside transmembrane transporter activity	5/7315	17/33298	0.311586	0.777305	0.71081	Bo1g006560/Bo1g059140/Bo4g087040/Bo6g110950/Bo9g076360	5
GO:0030674	F	protein binding, bridging	5/7315	17/33298	0.311586	0.777305	0.71081	Bo1g092870/Bo5g010530/Bo8g059060/Bo8g066110/Bo8g081270	5
GO:0047958	F	glycine:2-oxoglutarate aminotransferase activity	5/7315	17/33298	0.311586	0.777305	0.71081	Bo1g098090/Bo3g153980/Bo7g056210/Bo7g119050/Bo8g073730	5
GO:0003841	F	1-acylglycerol-3-phosphate O-acyltransferase activity	4/7315	13/33298	0.315037	0.777305	0.71081	Bo2g082450/Bo4g111010/Bo7g109360/Bo8g092050	4
GO:0004462	F	lactoylglutathione lyase activity	4/7315	13/33298	0.315037	0.777305	0.71081	Bo5g015010/Bo5g020810/Bo6g103690/Bo8g061390	4
GO:0005313	F	L-glutamate transmembrane transporter activity	4/7315	13/33298	0.315037	0.777305	0.71081	Bo5g030530/Bo5g153960/Bo7g078080/Bo9g018030	4
GO:0008143	F	poly(A) binding	4/7315	13/33298	0.315037	0.777305	0.71081	Bo2g074010/Bo3g072010/Bo5g076310/Bo9g058430	4
GO:0008506	F	sucrose:proton symporter activity	4/7315	13/33298	0.315037	0.777305	0.71081	Bo2g136590/Bo3g003760/Bo3g074600/Bo5g010420	4
GO:0008568	F	microtubule-severing ATPase activity	4/7315	13/33298	0.315037	0.777305	0.71081	Bo2g096050/Bo6g067210/Bo9g027390/Bo9g032670	4
GO:0009979	F	16:0 monogalactosyldiacylglycerol desaturase activity	4/7315	13/33298	0.315037	0.777305	0.71081	Bo4g176450/Bo5g007190/Bo5g007200/Bo5g126590	4
GO:0051117	F	ATPase binding	4/7315	13/33298	0.315037	0.777305	0.71081	Bo3g149800/Bo4g145930/Bo7g084420/Bo7g103700	4
GO:1990538	F	xylan O-acetyltransferase activity	4/7315	13/33298	0.315037	0.777305	0.71081	Bo3g001470/Bo4g025300/Bo5g136920/Bo9g133250	4
GO:0000155	F	phosphorelay sensor kinase activity	10/7315	38/33298	0.315543	0.777305	0.71081	Bo2g028790/Bo3g006750/Bo3g068620/Bo3g085570/Bo3g118450/Bo3g149090/Bo4g004520/Bo4g135830/Bo7g049980/Bo7g079940	10
GO:0003697	F	single-stranded DNA binding	20/7315	81/33298	0.316425	0.777305	0.71081	Bo1g150340/Bo2g010280/Bo2g055730/Bo2g094880/Bo2g100540/Bo3g010140/Bo3g083810/Bo4g142680/Bo5g064290/Bo6g024710/Bo6g066550/Bo6g094360/Bo6g118570/Bo7g091090/Bo7g091130/Bo7g117460/Bo8g102690/Bo8g118110/Bo9g006270/Bo9g090990	20
GO:0004805	F	trehalose-phosphatase activity	9/7315	34/33298	0.323398	0.789188	0.721677	Bo2g050480/Bo2g068060/Bo2g093190/Bo2g093480/Bo3g042210/Bo3g044990/Bo3g152600/Bo5g007490/Bo6g122130	9
GO:0004197	F	cysteine-type endopeptidase activity	16/7315	64/33298	0.32359	0.789188	0.721677	Bo1g004920/Bo1g011070/Bo3g001120/Bo3g030000/Bo3g044810/Bo3g099190/Bo4g014780/Bo5g030700/Bo5g109950/Bo7g038690/Bo7g118170/Bo8g076840/Bo8g099640/Bo9g025830/Bo9g028610/Bo9g142500	16
GO:0050897	F	cobalt ion binding	24/7315	99/33298	0.328524	0.798349	0.730053	Bo1g063840/Bo1g147710/Bo3g004350/Bo3g047110/Bo3g052140/Bo3g103230/Bo3g107500/Bo3g167210/Bo4g136240/Bo5g030530/Bo5g041200/Bo5g127510/Bo5g133430/Bo5g139470/Bo5g150240/Bo6g069590/Bo6g094360/Bo8g101480/Bo9g002400/Bo9g019030/Bo9g076560/Bo9g157440/Bo9g166760/Bo9g175480	24
GO:0010329	F	auxin efflux transmembrane transporter activity	15/7315	60/33298	0.331633	0.803026	0.734331	Bo2g080660/Bo2g146290/Bo3g031410/Bo4g197450/Bo5g003210/Bo6g077630/Bo6g079280/Bo6g087700/Bo6g121080/Bo7g012990/Bo7g087020/Bo7g091260/Bo7g091290/Bo9g008680/Bo9g130710	15
GO:0008453	F	alanine-glyoxylate transaminase activity	7/7315	26/33298	0.340536	0.82165	0.751361	Bo1g098090/Bo3g032460/Bo3g153980/Bo4g187600/Bo7g056210/Bo7g119050/Bo8g073730	7
GO:0004620	F	phospholipase activity	6/7315	22/33298	0.34995	0.829603	0.758634	Bo1g005080/Bo1g005100/Bo2g012820/Bo2g110650/Bo5g043070/Bo9g018450	6
GO:0004656	F	procollagen-proline 4-dioxygenase activity	6/7315	22/33298	0.34995	0.829603	0.758634	Bo1g087630/Bo2g067970/Bo3g093670/Bo7g014120/Bo8g070080/Bo9g022180	6
GO:0008320	F	protein transmembrane transporter activity	6/7315	22/33298	0.34995	0.829603	0.758634	Bo3g061410/Bo3g137080/Bo5g109980/Bo8g058700/Bo8g065810/Bo9g008790	6
GO:0015179	F	L-amino acid transmembrane transporter activity	6/7315	22/33298	0.34995	0.829603	0.758634	Bo1g048250/Bo1g142590/Bo1g153600/Bo3g167210/Bo4g136240/Bo5g148750	6
GO:0016627	F	oxidoreductase activity, acting on the CH-CH group of donors	6/7315	22/33298	0.34995	0.829603	0.758634	Bo1g007830/Bo2g023920/Bo2g080670/Bo4g006890/Bo6g087620/Bo9g148400	6
GO:0005351	F	carbohydrate:proton symporter activity	33/7315	140/33298	0.354505	0.837472	0.76583	Bo1g006560/Bo1g059140/Bo1g116120/Bo1g151810/Bo1g151820/Bo2g011530/Bo2g155220/Bo2g156330/Bo3g009320/Bo3g022630/Bo3g048380/Bo3g097820/Bo3g100620/Bo3g155530/Bo4g069190/Bo4g187360/Bo4g194150/Bo5g027480/Bo5g108650/Bo5g144920/Bo5g145430/Bo5g146620/Bo6g086470/Bo7g014950/Bo7g093490/Bo7g105180/Bo8g048300/Bo8g058080/Bo8g058090/Bo9g055910/Bo9g077820/Bo9g154520/Bo9g163430	33
GO:0003918	F	DNA topoisomerase type II (ATP-hydrolyzing) activity	5/7315	18/33298	0.360023	0.839521	0.767704	Bo1g092870/Bo3g062810/Bo3g185660/Bo5g139780/Bo9g120320	5
GO:0019887	F	protein kinase regulator activity	5/7315	18/33298	0.360023	0.839521	0.767704	Bo1g017720/Bo2g097410/Bo7g077290/Bo8g095040/Bo9g149960	5
GO:0022857	F	transmembrane transporter activity	32/7315	136/33298	0.361774	0.839521	0.767704	Bo1g003180/Bo1g078220/Bo1g098020/Bo1g119350/Bo2g057650/Bo2g099120/Bo2g099130/Bo2g146150/Bo2g165400/Bo3g053140/Bo3g086740/Bo3g158660/Bo4g086670/Bo4g107540/Bo4g139790/Bo4g139870/Bo4g145500/Bo6g015610/Bo6g035970/Bo6g064370/Bo6g094840/Bo6g099480/Bo7g027880/Bo7g050490/Bo7g065060/Bo7g104560/Bo8g015110/Bo8g023200/Bo8g117610/Bo9g008120/Bo9g095660/Bo9g166580	32
GO:0005089	F	Rho guanyl-nucleotide exchange factor activity	8/7315	31/33298	0.36848	0.839521	0.767704	Bo1g054880/Bo1g123710/Bo3g054740/Bo4g025060/Bo5g067090/Bo5g113670/Bo7g019830/Bo8g090110	8
GO:0004096	F	catalase activity	4/7315	14/33298	0.370799	0.839521	0.767704	Bo3g167210/Bo4g136240/Bo5g030530/Bo7g061480	4
GO:0008142	F	oxysterol binding	4/7315	14/33298	0.370799	0.839521	0.767704	Bo1g040570/Bo3g045720/Bo9g079560/Bo9g139360	4
GO:0009927	F	histidine phosphotransfer kinase activity	4/7315	14/33298	0.370799	0.839521	0.767704	Bo5g015160/Bo6g080170/Bo7g087460/Bo9g037330	4
GO:0003680	F	AT DNA binding	7/7315	27/33298	0.380376	0.839521	0.767704	Bo1g017900/Bo4g018450/Bo4g024640/Bo5g019710/Bo7g105470/Bo7g108190/Bo7g108250	7
GO:0003691	F	double-stranded telomeric DNA binding	7/7315	27/33298	0.380376	0.839521	0.767704	Bo1g081300/Bo1g139150/Bo3g009370/Bo3g031460/Bo9g019040/Bo9g139390/Bo9g158580	7
GO:0000234	F	phosphoethanolamine N-methyltransferase activity	3/7315	10/33298	0.382148	0.839521	0.767704	Bo1g041890/Bo4g197430/Bo6g014430	3
GO:0003906	F	DNA-(apurinic or apyrimidinic site) endonuclease activity	3/7315	10/33298	0.382148	0.839521	0.767704	Bo4g034570/Bo6g049440/Bo8g076900	3
GO:0003917	F	DNA topoisomerase type I activity	3/7315	10/33298	0.382148	0.839521	0.767704	Bo2g165940/Bo7g115010/Bo9g120320	3
GO:0004130	F	cytochrome-c peroxidase activity	3/7315	10/33298	0.382148	0.839521	0.767704	Bo3g091610/Bo6g121330/Bo9g081890	3
GO:0004352	F	glutamate dehydrogenase (NAD+) activity	3/7315	10/33298	0.382148	0.839521	0.767704	Bo3g004350/Bo9g157440/Bo9g175480	3
GO:0004392	F	heme oxygenase (decyclizing) activity	3/7315	10/33298	0.382148	0.839521	0.767704	Bo1g046650/Bo5g089440/Bo8g030160	3
GO:0005093	F	Rab GDP-dissociation inhibitor activity	3/7315	10/33298	0.382148	0.839521	0.767704	Bo5g143410/Bo6g076740/Bo8g094710	3
GO:0005459	F	UDP-galactose transmembrane transporter activity	3/7315	10/33298	0.382148	0.839521	0.767704	Bo1g011160/Bo6g120770/Bo8g071120	3
GO:0015181	F	arginine transmembrane transporter activity	3/7315	10/33298	0.382148	0.839521	0.767704	Bo4g182270/Bo5g030530/Bo7g078080	3
GO:0015189	F	L-lysine transmembrane transporter activity	3/7315	10/33298	0.382148	0.839521	0.767704	Bo4g182270/Bo5g030530/Bo7g078080	3
GO:0030628	F	pre-mRNA 3'-splice site binding	3/7315	10/33298	0.382148	0.839521	0.767704	Bo3g153960/Bo9g025920/Bo9g058670	3
GO:0043138	F	3'-5' DNA helicase activity	3/7315	10/33298	0.382148	0.839521	0.767704	Bo3g083810/Bo7g089760/Bo7g109990	3
GO:0004185	F	serine-type carboxypeptidase activity	20/7315	84/33298	0.382614	0.839521	0.767704	Bo1g011710/Bo1g139500/Bo2g161000/Bo3g004800/Bo3g042330/Bo3g097730/Bo4g133380/Bo4g151230/Bo4g164900/Bo5g013460/Bo5g048530/Bo6g094860/Bo6g116720/Bo7g114630/Bo8g024250/Bo8g059790/Bo8g100160/Bo8g100170/Bo8g106300/Bo9g174570	20
GO:0004722	F	protein serine/threonine phosphatase activity	61/7315	267/33298	0.387324	0.847114	0.774647	Bo1g008080/Bo1g016790/Bo1g041870/Bo1g119170/Bo1g141070/Bo1g147540/Bo2g002710/Bo2g007370/Bo2g017830/Bo2g057860/Bo2g103270/Bo2g159080/Bo3g013550/Bo3g022930/Bo3g055790/Bo3g060490/Bo3g061990/Bo3g090240/Bo3g132950/Bo3g173670/Bo3g178410/Bo4g006890/Bo4g016130/Bo4g043540/Bo4g097040/Bo4g108370/Bo5g003950/Bo5g008350/Bo5g124880/Bo5g137830/Bo5g145260/Bo6g010840/Bo6g042460/Bo6g110630/Bo7g078090/Bo7g079980/Bo7…	61
GO:0004021	F	L-alanine:2-oxoglutarate aminotransferase activity	6/7315	23/33298	0.393606	0.849888	0.777184	Bo1g098090/Bo2g068320/Bo3g153980/Bo7g056210/Bo7g119050/Bo8g073730	6
GO:0004579	F	dolichyl-diphosphooligosaccharide-protein glycotransferase activity	6/7315	23/33298	0.393606	0.849888	0.777184	Bo3g015540/Bo4g088210/Bo6g046510/Bo7g064660/Bo7g107330/Bo9g152560	6
GO:0004723	F	calcium-dependent protein serine/threonine phosphatase activity	6/7315	23/33298	0.393606	0.849888	0.777184	Bo1g084850/Bo3g071980/Bo4g012970/Bo4g112770/Bo4g190710/Bo7g096820	6
GO:0008237	F	metallopeptidase activity	6/7315	23/33298	0.393606	0.849888	0.777184	Bo3g042840/Bo4g096810/Bo7g065600/Bo7g106960/Bo7g117210/Bo9g178950	6
GO:0015095	F	magnesium ion transmembrane transporter activity	8/7315	32/33298	0.405545	0.868479	0.794185	Bo1g002160/Bo2g009480/Bo2g010740/Bo2g075100/Bo4g129650/Bo6g114380/Bo7g038820/Bo8g102010	8
GO:0036459	F	thiol-dependent ubiquitinyl hydrolase activity	8/7315	32/33298	0.405545	0.868479	0.794185	Bo1g011070/Bo2g161700/Bo3g003920/Bo3g099190/Bo8g049800/Bo8g099640/Bo9g133610/Bo9g176000	8
GO:0010328	F	auxin influx transmembrane transporter activity	5/7315	19/33298	0.408621	0.868479	0.794185	Bo3g031410/Bo3g032190/Bo4g029760/Bo4g197450/Bo6g079280	5
GO:0015174	F	basic amino acid transmembrane transporter activity	5/7315	19/33298	0.408621	0.868479	0.794185	Bo1g048250/Bo1g142590/Bo1g153600/Bo4g136240/Bo5g148750	5
GO:0030515	F	snoRNA binding	5/7315	19/33298	0.408621	0.868479	0.794185	Bo1g040350/Bo8g054140/Bo9g028280/Bo9g076130/Bo9g155950	5
GO:0004427	F	inorganic diphosphatase activity	7/7315	28/33298	0.420347	0.89061	0.814422	Bo2g009450/Bo2g094830/Bo4g121680/Bo4g197400/Bo6g116410/Bo8g105920/Bo8g117580	7
GO:0008420	F	RNA polymerase II CTD heptapeptide repeat phosphatase activity	4/7315	15/33298	0.42618	0.892843	0.816465	Bo1g024360/Bo2g098940/Bo4g043610/Bo9g169830	4
GO:0030151	F	molybdenum ion binding	4/7315	15/33298	0.42618	0.892843	0.816465	Bo4g064690/Bo5g020840/Bo5g021990/Bo9g087030	4
GO:0004176	F	ATP-dependent peptidase activity	11/7315	46/33298	0.43124	0.892843	0.816465	Bo1g037340/Bo1g150340/Bo2g045880/Bo3g022690/Bo4g053800/Bo4g065820/Bo4g160040/Bo6g024710/Bo8g098850/Bo8g114040/Bo9g110890	11
GO:0008236	F	serine-type peptidase activity	11/7315	46/33298	0.43124	0.892843	0.816465	Bo2g012820/Bo2g021890/Bo2g024490/Bo3g006910/Bo3g017080/Bo3g025020/Bo3g185730/Bo5g017650/Bo5g139590/Bo7g117830/Bo8g109620	11
GO:0000987	F	proximal promoter sequence-specific DNA binding	6/7315	24/33298	0.437135	0.892843	0.816465	Bo6g121520/Bo7g084120/Bo8g068060/Bo8g104060/Bo9g017460/Bo9g072860	6
GO:0016829	F	lyase activity	23/7315	100/33298	0.440111	0.892843	0.816465	Bo1g038960/Bo1g131190/Bo1g146120/Bo2g013480/Bo2g018310/Bo2g018380/Bo3g068540/Bo4g061330/Bo5g006870/Bo5g010330/Bo5g012160/Bo5g123630/Bo6g035850/Bo6g042410/Bo6g079240/Bo7g092750/Bo7g095040/Bo7g116150/Bo8g004740/Bo8g058960/Bo8g059470/Bo9g009830/Bo9g043720	23
GO:0008559	F	ATPase-coupled xenobiotic transmembrane transporter activity	8/7315	33/33298	0.442566	0.892843	0.816465	Bo1g054960/Bo1g138620/Bo3g065330/Bo3g065380/Bo3g149010/Bo4g197450/Bo5g132920/Bo7g088830	8
GO:0004301	F	epoxide hydrolase activity	3/7315	11/33298	0.447739	0.892843	0.816465	Bo7g100660/Bo8g042210/Bo9g005690	3
GO:0004315	F	3-oxoacyl-[acyl-carrier-protein] synthase activity	3/7315	11/33298	0.447739	0.892843	0.816465	Bo3g084300/Bo9g028540/Bo9g064100	3
GO:0004748	F	ribonucleoside-diphosphate reductase activity, thioredoxin disulfide as acceptor	3/7315	11/33298	0.447739	0.892843	0.816465	Bo7g040320/Bo8g092170/Bo9g175320	3
GO:0004830	F	tryptophan-tRNA ligase activity	3/7315	11/33298	0.447739	0.892843	0.816465	Bo1g100080/Bo3g023100/Bo4g158840	3
GO:0005319	F	lipid transporter activity	3/7315	11/33298	0.447739	0.892843	0.816465	Bo2g149980/Bo3g149320/Bo4g072040	3
GO:0005354	F	galactose transmembrane transporter activity	3/7315	11/33298	0.447739	0.892843	0.816465	Bo1g110230/Bo1g116120/Bo3g017780	3
GO:0005452	F	inorganic anion exchanger activity	3/7315	11/33298	0.447739	0.892843	0.816465	Bo2g082340/Bo4g198480/Bo7g115770	3
GO:0005496	F	steroid binding	3/7315	11/33298	0.447739	0.892843	0.816465	Bo3g110960/Bo3g185430/Bo6g054790	3
GO:0015301	F	anion:anion antiporter activity	3/7315	11/33298	0.447739	0.892843	0.816465	Bo2g082340/Bo4g198480/Bo7g115770	3
GO:0016174	F	NAD(P)H oxidase activity	3/7315	11/33298	0.447739	0.892843	0.816465	Bo2g149580/Bo3g023910/Bo7g088940	3
GO:0042800	F	histone methyltransferase activity (H3-K4 specific)	3/7315	11/33298	0.447739	0.892843	0.816465	Bo2g167620/Bo3g150050/Bo8g114930	3
GO:0043169	F	cation binding	3/7315	11/33298	0.447739	0.892843	0.816465	Bo4g034640/Bo5g108670/Bo9g181850	3
GO:0045430	F	chalcone isomerase activity	3/7315	11/33298	0.447739	0.892843	0.816465	Bo3g036640/Bo4g020920/Bo6g031530	3
GO:0004860	F	protein kinase inhibitor activity	5/7315	20/33298	0.456656	0.907956	0.830284	Bo2g116330/Bo3g031700/Bo4g030370/Bo4g188120/Bo5g008810	5
GO:0004747	F	ribokinase activity	7/7315	29/33298	0.460045	0.911596	0.833613	Bo3g025190/Bo4g176420/Bo5g007150/Bo5g023540/Bo5g062400/Bo7g066850/Bo8g114820	7
GO:0003756	F	protein disulfide isomerase activity	11/7315	47/33298	0.462293	0.911596	0.833613	Bo2g024770/Bo2g092660/Bo2g134030/Bo4g003500/Bo4g130830/Bo5g083760/Bo5g115490/Bo6g027740/Bo6g121360/Bo7g059890/Bo8g087250	11
GO:0030570	F	pectate lyase activity	15/7315	65/33298	0.462521	0.911596	0.833613	Bo2g012380/Bo2g150310/Bo4g130810/Bo4g133200/Bo5g017420/Bo6g008170/Bo6g068360/Bo7g031800/Bo7g038740/Bo7g104050/Bo8g004170/Bo8g035600/Bo8g087210/Bo9g165410/Bo9g181260	15
GO:0003684	F	damaged DNA binding	12/7315	52/33298	0.477206	0.927567	0.848217	Bo3g055680/Bo3g071550/Bo3g162770/Bo4g137230/Bo5g022310/Bo5g034740/Bo5g151560/Bo6g019790/Bo6g039640/Bo7g083820/Bo8g048310/Bo9g076120	12
GO:0004650	F	polygalacturonase activity	31/7315	138/33298	0.477281	0.927567	0.848217	Bo1g010500/Bo1g146120/Bo2g013480/Bo3g061480/Bo3g068540/Bo3g143440/Bo3g173430/Bo4g014530/Bo4g021110/Bo4g111100/Bo4g194640/Bo5g006870/Bo5g012160/Bo5g104890/Bo5g123630/Bo5g140060/Bo6g010910/Bo6g079240/Bo6g099340/Bo7g068870/Bo7g092570/Bo7g092600/Bo7g108820/Bo7g109150/Bo7g116150/Bo8g004740/Bo8g091930/Bo8g109380/Bo8g117310/Bo9g013810/Bo9g054530	31
GO:0009672	F	auxin:proton symporter activity	6/7315	25/33298	0.480042	0.927567	0.848217	Bo2g167580/Bo3g179630/Bo6g084870/Bo6g121080/Bo9g022250/Bo9g130710	6
GO:0004161	F	dimethylallyltranstransferase activity	4/7315	16/33298	0.4802	0.927567	0.848217	Bo2g133650/Bo3g027790/Bo4g039460/Bo5g135020	4
GO:0030619	F	U1 snRNA binding	4/7315	16/33298	0.4802	0.927567	0.848217	Bo3g049980/Bo4g001190/Bo6g125570/Bo7g092560	4
GO:0035252	F	UDP-xylosyltransferase activity	4/7315	16/33298	0.4802	0.927567	0.848217	Bo1g090280/Bo2g101790/Bo3g052970/Bo3g054530	4
GO:0052634	F	C-19 gibberellin 2-beta-dioxygenase activity	4/7315	16/33298	0.4802	0.927567	0.848217	Bo3g147550/Bo4g014750/Bo6g122040/Bo7g107340	4
GO:0004683	F	calmodulin-dependent protein kinase activity	15/7315	66/33298	0.488732	0.941364	0.860834	Bo1g036990/Bo2g017920/Bo2g104520/Bo3g062800/Bo3g093830/Bo4g012970/Bo4g190710/Bo5g009150/Bo5g137220/Bo6g072980/Bo6g120040/Bo7g065080/Bo7g097540/Bo9g022090/Bo9g077840	15
GO:0004022	F	alcohol dehydrogenase (NAD) activity	5/7315	21/33298	0.503511	0.955746	0.873986	Bo1g026920/Bo5g038520/Bo5g086890/Bo7g066860/Bo7g071490	5
GO:0008312	F	7S RNA binding	5/7315	21/33298	0.503511	0.955746	0.873986	Bo2g005320/Bo5g072460/Bo6g098750/Bo6g104050/Bo9g181600	5
GO:0046556	F	alpha-L-arabinofuranosidase activity	5/7315	21/33298	0.503511	0.955746	0.873986	Bo2g151530/Bo3g008910/Bo3g101180/Bo5g003290/Bo9g018170	5
GO:0003785	F	actin monomer binding	3/7315	12/33298	0.510295	0.955746	0.873986	Bo3g178180/Bo8g071220/Bo8g102560	3
GO:0003959	F	NADPH dehydrogenase activity	3/7315	12/33298	0.510295	0.955746	0.873986	Bo5g003990/Bo7g061890/Bo9g161750	3
GO:0004784	F	superoxide dismutase activity	3/7315	12/33298	0.510295	0.955746	0.873986	Bo1g141360/Bo4g165150/Bo9g014230	3
GO:0008574	F	ATP-dependent microtubule motor activity, plus-end-directed	3/7315	12/33298	0.510295	0.955746	0.873986	Bo5g016880/Bo5g107410/Bo8g079640	3
GO:0052654	F	L-leucine transaminase activity	3/7315	12/33298	0.510295	0.955746	0.873986	Bo3g178300/Bo5g010540/Bo6g020930	3
GO:0052655	F	L-valine transaminase activity	3/7315	12/33298	0.510295	0.955746	0.873986	Bo3g178300/Bo5g010540/Bo6g020930	3
GO:0052656	F	L-isoleucine transaminase activity	3/7315	12/33298	0.510295	0.955746	0.873986	Bo3g178300/Bo5g010540/Bo6g020930	3
GO:0008408	F	3'-5' exonuclease activity	8/7315	35/33298	0.515264	0.962394	0.880065	Bo1g086080/Bo2g136760/Bo2g159390/Bo4g129540/Bo5g135150/Bo8g079550/Bo9g014580/Bo9g175690	8
GO:0009044	F	xylan 1,4-beta-xylosidase activity	6/7315	26/33298	0.521893	0.969435	0.886504	Bo2g151530/Bo3g101180/Bo4g098550/Bo5g003290/Bo9g018170/Bo9g171950	6
GO:0031369	F	translation initiation factor binding	6/7315	26/33298	0.521893	0.969435	0.886504	Bo4g026060/Bo5g016500/Bo7g097200/Bo8g090530/Bo8g099580/Bo8g107630	6
GO:0008134	F	transcription factor binding	9/7315	40/33298	0.529345	0.977646	0.894013	Bo1g091780/Bo2g118110/Bo5g134680/Bo6g051180/Bo7g025330/Bo7g065140/Bo8g095040/Bo8g100930/Bo8g115380	9
GO:0004180	F	carboxypeptidase activity	4/7315	17/33298	0.532082	0.977646	0.894013	Bo2g024490/Bo3g017080/Bo7g117830/Bo8g087300	4
GO:0005471	F	ATP:ADP antiporter activity	4/7315	17/33298	0.532082	0.977646	0.894013	Bo2g013640/Bo3g009210/Bo5g021020/Bo6g080310	4
GO:0016818	F	hydrolase activity, acting on acid anhydrides, in phosphorus-containing anhydrides	4/7315	17/33298	0.532082	0.977646	0.894013	Bo1g039560/Bo5g016470/Bo5g016480/Bo8g015120	4
GO:0015020	F	glucuronosyltransferase activity	7/7315	31/33298	0.537202	0.984387	0.900177	Bo1g008230/Bo2g012350/Bo2g016530/Bo4g071900/Bo5g034440/Bo5g117220/Bo7g058130	7
GO:0004089	F	carbonate dehydratase activity	10/7315	45/33298	0.541861	0.990247	0.905536	Bo1g158950/Bo3g142920/Bo3g153370/Bo3g162830/Bo4g190990/Bo5g039800/Bo5g155090/Bo6g010770/Bo6g111010/Bo7g055990	10
GO:0031490	F	chromatin DNA binding	5/7315	22/33298	0.548676	0.999212	0.913733	Bo3g002700/Bo4g018450/Bo6g123800/Bo7g107410/Bo9g120320	5
GO:0015450	F	P-P-bond-hydrolysis-driven protein transmembrane transporter activity	17/7315	78/33298	0.559114	0.999212	0.913733	Bo1g039430/Bo2g140370/Bo3g003120/Bo3g021500/Bo3g025260/Bo3g074640/Bo3g108050/Bo3g141500/Bo4g015810/Bo4g030590/Bo4g098450/Bo4g133330/Bo7g104260/Bo7g105900/Bo7g111460/Bo8g052840/Bo9g137190	17
GO:0004028	F	3-chloroallyl aldehyde dehydrogenase activity	9/7315	41/33298	0.562083	0.999212	0.913733	Bo1g007830/Bo2g023920/Bo3g057170/Bo3g083290/Bo3g107500/Bo5g070930/Bo6g003280/Bo6g123890/Bo9g148400	9
GO:0003872	F	6-phosphofructokinase activity	6/7315	27/33298	0.562327	0.999212	0.913733	Bo1g043080/Bo1g119420/Bo3g152970/Bo6g120660/Bo7g077940/Bo7g098840	6
GO:0003824	F	catalytic activity	54/7315	249/33298	0.567782	0.999212	0.913733	Bo1g008030/Bo1g008070/Bo1g008330/Bo1g016990/Bo1g084830/Bo1g108870/Bo1g154810/Bo2g048210/Bo2g102030/Bo2g164170/Bo3g039080/Bo3g048740/Bo3g064840/Bo3g099370/Bo3g149260/Bo3g179610/Bo4g098470/Bo4g136330/Bo5g009730/Bo5g027490/Bo5g027500/Bo5g027680/Bo5g030380/Bo6g010540/Bo6g034430/Bo6g034490/Bo6g046680/Bo6g048090/Bo6g050740/Bo6g051520/Bo6g059920/Bo6g066450/Bo6g086460/Bo6g109220/Bo6g125750/Bo7g040420/Bo7…	54
GO:0008168	F	methyltransferase activity	54/7315	249/33298	0.567782	0.999212	0.913733	Bo1g006050/Bo1g017060/Bo1g019190/Bo1g060490/Bo1g086120/Bo1g137190/Bo1g155150/Bo2g001190/Bo2g001240/Bo2g098750/Bo2g109330/Bo3g012040/Bo3g034430/Bo3g034870/Bo3g036470/Bo3g036540/Bo3g048520/Bo3g068840/Bo3g144040/Bo4g049500/Bo4g164750/Bo4g195770/Bo5g004590/Bo5g014720/Bo5g014910/Bo5g038880/Bo5g059770/Bo5g077570/Bo5g092890/Bo5g123160/Bo5g136520/Bo6g103910/Bo6g108990/Bo6g109000/Bo6g109010/Bo6g121880/Bo7…	54
GO:0004416	F	hydroxyacylglutathione hydrolase activity	3/7315	13/33298	0.568873	0.999212	0.913733	Bo4g019780/Bo4g052180/Bo4g194340	3
GO:0004664	F	prephenate dehydratase activity	3/7315	13/33298	0.568873	0.999212	0.913733	Bo5g015010/Bo8g061390/Bo8g112560	3
GO:0005247	F	voltage-gated chloride channel activity	3/7315	13/33298	0.568873	0.999212	0.913733	Bo1g006450/Bo4g145580/Bo6g034740	3
GO:0016688	F	L-ascorbate peroxidase activity	3/7315	13/33298	0.568873	0.999212	0.913733	Bo3g091610/Bo6g121330/Bo9g081890	3
GO:0019829	F	ATPase-coupled cation transmembrane transporter activity	3/7315	13/33298	0.568873	0.999212	0.913733	Bo3g096380/Bo7g114260/Bo9g014030	3
GO:0042500	F	aspartic endopeptidase activity, intramembrane cleaving	3/7315	13/33298	0.568873	0.999212	0.913733	Bo4g018560/Bo8g005810/Bo8g118000	3
GO:0047769	F	arogenate dehydratase activity	3/7315	13/33298	0.568873	0.999212	0.913733	Bo5g015010/Bo8g061390/Bo8g112560	3
GO:0052691	F	UDP-arabinopyranose mutase activity	3/7315	13/33298	0.568873	0.999212	0.913733	Bo1g157470/Bo3g055540/Bo3g062330	3
GO:0080032	F	methyl jasmonate esterase activity	3/7315	13/33298	0.568873	0.999212	0.913733	Bo2g012820/Bo5g043070/Bo7g118280	3
GO:0008094	F	DNA-dependent ATPase activity	10/7315	46/33298	0.572589	1	0.914454	Bo1g148960/Bo2g094880/Bo2g124520/Bo3g039060/Bo3g052800/Bo3g071550/Bo4g196000/Bo7g078020/Bo8g048310/Bo8g102690	10
GO:0001054	F	RNA polymerase I activity	7/7315	32/33298	0.574066	1	0.914454	Bo4g139450/Bo5g014800/Bo5g098100/Bo7g044890/Bo8g091460/Bo8g094400/Bo9g008450	7
GO:0008308	F	voltage-gated anion channel activity	7/7315	32/33298	0.574066	1	0.914454	Bo2g012360/Bo3g055210/Bo3g074640/Bo5g156300/Bo8g054030/Bo9g013840/Bo9g165430	7
GO:0016847	F	1-aminocyclopropane-1-carboxylate synthase activity	4/7315	18/33298	0.581241	1	0.914454	Bo1g003430/Bo2g048270/Bo2g168080/Bo7g110760	4
GO:0019199	F	transmembrane receptor protein kinase activity	4/7315	18/33298	0.581241	1	0.914454	Bo3g015510/Bo6g108560/Bo8g093250/Bo9g150060	4
GO:0008536	F	Ran GTPase binding	17/7315	79/33298	0.582413	1	0.914454	Bo1g049550/Bo1g102160/Bo1g156330/Bo2g010910/Bo3g141430/Bo4g049580/Bo4g176200/Bo5g028010/Bo5g150230/Bo6g083630/Bo7g052770/Bo7g062080/Bo8g114260/Bo9g015050/Bo9g161660/Bo9g169440/Bo9g176550	17
GO:0052689	F	carboxylic ester hydrolase activity	41/7315	191/33298	0.595004	1	0.914454	Bo1g015010/Bo1g084730/Bo2g046190/Bo2g086520/Bo2g116840/Bo2g127560/Bo2g137280/Bo3g032220/Bo3g143750/Bo3g182500/Bo3g184430/Bo4g024820/Bo4g078130/Bo4g176250/Bo4g188920/Bo5g009940/Bo5g137850/Bo5g139280/Bo5g144970/Bo6g032830/Bo6g032890/Bo6g039490/Bo6g066560/Bo6g085080/Bo6g106290/Bo6g106360/Bo6g113100/Bo7g045240/Bo7g046960/Bo7g056130/Bo7g056140/Bo7g095150/Bo7g106410/Bo8g030940/Bo8g058640/Bo8g068360/Bo8…	41
GO:0031625	F	ubiquitin protein ligase binding	34/7315	159/33298	0.601706	1	0.914454	Bo1g010540/Bo1g102130/Bo1g122920/Bo2g001230/Bo2g026840/Bo2g068410/Bo2g136520/Bo3g018560/Bo3g022730/Bo3g028570/Bo3g036060/Bo3g066770/Bo3g083370/Bo3g091790/Bo3g173470/Bo4g013200/Bo4g116780/Bo5g005250/Bo5g016880/Bo5g039370/Bo5g040980/Bo6g005790/Bo6g067330/Bo6g072710/Bo7g016200/Bo7g111090/Bo7g118170/Bo7g118610/Bo8g053010/Bo8g117230/Bo9g025830/Bo9g058830/Bo9g073160/Bo9g135320	34
GO:0005388	F	calcium transmembrane transporter activity, phosphorylative mechanism	10/7315	47/33298	0.602399	1	0.914454	Bo1g108240/Bo2g032750/Bo3g022990/Bo3g142920/Bo3g153370/Bo3g162830/Bo4g190990/Bo6g072820/Bo8g100510/Bo9g130750	10
GO:0008061	F	chitin binding	8/7315	38/33298	0.617216	1	0.914454	Bo1g139210/Bo3g036640/Bo3g064960/Bo3g064970/Bo3g160930/Bo4g020920/Bo4g194450/Bo9g003760	8
GO:0009931	F	calcium-dependent protein serine/threonine kinase activity	12/7315	57/33298	0.617733	1	0.914454	Bo1g036990/Bo2g017920/Bo2g104520/Bo3g062800/Bo3g093830/Bo5g009150/Bo5g137220/Bo6g120040/Bo7g065080/Bo7g097540/Bo9g022090/Bo9g077840	12
GO:0000386	F	second spliceosomal transesterification activity	3/7315	14/33298	0.622893	1	0.914454	Bo1g102170/Bo2g010470/Bo7g092560	3
GO:0004739	F	pyruvate dehydrogenase (acetyl-transferring) activity	3/7315	14/33298	0.622893	1	0.914454	Bo3g147600/Bo5g041200/Bo5g062420	3
GO:0005546	F	phosphatidylinositol-4,5-bisphosphate binding	3/7315	14/33298	0.622893	1	0.914454	Bo1g022280/Bo2g041560/Bo5g001220	3
GO:0042937	F	tripeptide transmembrane transporter activity	3/7315	14/33298	0.622893	1	0.914454	Bo5g019830/Bo9g062870/Bo9g071490	3
GO:0043021	F	ribonucleoprotein complex binding	3/7315	14/33298	0.622893	1	0.914454	Bo2g012630/Bo4g024400/Bo6g072710	3
GO:0046873	F	metal ion transmembrane transporter activity	3/7315	14/33298	0.622893	1	0.914454	Bo3g061620/Bo3g101190/Bo4g192850	3
GO:0080031	F	methyl salicylate esterase activity	3/7315	14/33298	0.622893	1	0.914454	Bo2g012820/Bo5g043070/Bo7g118280	3
GO:1990714	F	hydroxyproline O-galactosyltransferase activity	3/7315	14/33298	0.622893	1	0.914454	Bo1g010680/Bo2g045890/Bo8g099240	3
GO:0051119	F	sugar transmembrane transporter activity	4/7315	19/33298	0.627273	1	0.914454	Bo2g046070/Bo5g034370/Bo5g128910/Bo7g091060	4
GO:0080030	F	methyl indole-3-acetate esterase activity	4/7315	19/33298	0.627273	1	0.914454	Bo1g141410/Bo2g012820/Bo5g043070/Bo7g118280	4
GO:0004029	F	aldehyde dehydrogenase (NAD) activity	5/7315	24/33298	0.632439	1	0.914454	Bo3g083290/Bo3g107500/Bo5g070930/Bo6g003280/Bo6g123890	5
GO:0052747	F	sinapyl alcohol dehydrogenase activity	5/7315	24/33298	0.632439	1	0.914454	Bo3g145220/Bo3g153050/Bo6g116100/Bo8g115810/Bo9g059540	5
GO:0005217	F	intracellular ligand-gated ion channel activity	6/7315	29/33298	0.637832	1	0.914454	Bo4g045930/Bo4g065800/Bo4g155950/Bo4g156070/Bo6g119860/Bo8g081520	6
GO:0015114	F	phosphate ion transmembrane transporter activity	6/7315	29/33298	0.637832	1	0.914454	Bo1g101920/Bo2g001230/Bo6g080140/Bo6g125770/Bo9g036610/Bo9g175400	6
GO:0019904	F	protein domain specific binding	7/7315	34/33298	0.643235	1	0.914454	Bo2g009880/Bo3g042310/Bo3g099210/Bo6g066990/Bo6g121940/Bo8g071400/Bo8g071460	7
GO:0008137	F	NADH dehydrogenase (ubiquinone) activity	12/7315	58/33298	0.643579	1	0.914454	Bo1g007060/Bo1g047810/Bo3g004980/Bo3g021810/Bo3g168660/Bo4g076680/Bo5g022110/Bo5g136970/Bo5g150240/Bo6g081350/Bo8g051540/Bo9g019030	12
GO:0005484	F	SNAP receptor activity	20/7315	96/33298	0.645202	1	0.914454	Bo1g017800/Bo1g144290/Bo2g063080/Bo2g095450/Bo2g161400/Bo3g028210/Bo3g143590/Bo4g038940/Bo4g086390/Bo4g183100/Bo6g074600/Bo6g123990/Bo7g033200/Bo7g054140/Bo7g075890/Bo7g098410/Bo8g038030/Bo8g059860/Bo8g095960/Bo8g115400	20
GO:0010333	F	terpene synthase activity	8/7315	39/33298	0.648554	1	0.914454	Bo3g159860/Bo3g159890/Bo6g079460/Bo7g031110/Bo7g082080/Bo7g098710/Bo9g006080/Bo9g042310	8
GO:0016844	F	strictosidine synthase activity	8/7315	39/33298	0.648554	1	0.914454	Bo1g059170/Bo1g059180/Bo2g080870/Bo3g035550/Bo4g107870/Bo4g112560/Bo6g118320/Bo9g149770	8
GO:0015254	F	glycerol channel activity	13/7315	63/33298	0.64933	1	0.914454	Bo2g110350/Bo3g044700/Bo3g054790/Bo4g039860/Bo4g039880/Bo4g143920/Bo5g091760/Bo5g148400/Bo6g067330/Bo7g077600/Bo7g117200/Bo8g030310/Bo8g117970	13
GO:0003727	F	single-stranded RNA binding	9/7315	44/33298	0.653747	1	0.914454	Bo1g150340/Bo2g165830/Bo3g002820/Bo3g021450/Bo4g151570/Bo6g024710/Bo9g006180/Bo9g018260/Bo9g178760	9
GO:0008515	F	sucrose transmembrane transporter activity	4/7315	20/33298	0.669928	1	0.914454	Bo3g024110/Bo3g034110/Bo3g111200/Bo8g050520	4
GO:0016759	F	cellulose synthase activity	4/7315	20/33298	0.669928	1	0.914454	Bo3g043000/Bo4g131060/Bo4g178180/Bo7g104580	4
GO:0003860	F	3-hydroxyisobutyryl-CoA hydrolase activity	3/7315	15/33298	0.672071	1	0.914454	Bo2g167570/Bo6g077220/Bo8g007160	3
GO:0004372	F	glycine hydroxymethyltransferase activity	3/7315	15/33298	0.672071	1	0.914454	Bo3g172380/Bo8g025610/Bo9g037420	3
GO:0008177	F	succinate dehydrogenase (ubiquinone) activity	3/7315	15/33298	0.672071	1	0.914454	Bo2g140660/Bo2g167770/Bo9g021680	3
GO:0031491	F	nucleosome binding	3/7315	15/33298	0.672071	1	0.914454	Bo1g148960/Bo4g075540/Bo6g099280	3
GO:0047617	F	acyl-CoA hydrolase activity	3/7315	15/33298	0.672071	1	0.914454	Bo4g061350/Bo4g101490/Bo5g001090	3
GO:0090447	F	glycerol-3-phosphate 2-O-acyltransferase activity	3/7315	15/33298	0.672071	1	0.914454	Bo5g007580/Bo9g002300/Bo9g004410	3
GO:0000049	F	tRNA binding	7/7315	35/33298	0.675228	1	0.914454	Bo2g150430/Bo4g147080/Bo5g077660/Bo6g020980/Bo6g027950/Bo7g107870/Bo8g093240	7
GO:0008080	F	N-acetyltransferase activity	8/7315	40/33298	0.678356	1	0.914454	Bo2g168280/Bo3g012190/Bo3g085530/Bo5g041050/Bo7g026570/Bo8g059440/Bo8g067790/Bo9g166460	8
GO:0003871	F	5-methyltetrahydropteroyltriglutamate-homocysteine S-methyltransferase activity	2/7315	10/33298	0.680709	1	0.914454	Bo3g057170/Bo9g159630	2
GO:0004030	F	aldehyde dehydrogenase [NAD(P)+] activity	2/7315	10/33298	0.680709	1	0.914454	Bo5g070930/Bo6g003280	2
GO:0004075	F	biotin carboxylase activity	2/7315	10/33298	0.680709	1	0.914454	Bo6g010860/Bo8g110700	2
GO:0004609	F	phosphatidylserine decarboxylase activity	2/7315	10/33298	0.680709	1	0.914454	Bo1g040690/Bo9g130930	2
GO:0004618	F	phosphoglycerate kinase activity	2/7315	10/33298	0.680709	1	0.914454	Bo3g065130/Bo5g133150	2
GO:0005310	F	dicarboxylic acid transmembrane transporter activity	2/7315	10/33298	0.680709	1	0.914454	Bo2g018330/Bo7g109620	2
GO:0005432	F	calcium:sodium antiporter activity	2/7315	10/33298	0.680709	1	0.914454	Bo8g112240/Bo9g159780	2
GO:0008649	F	rRNA methyltransferase activity	2/7315	10/33298	0.680709	1	0.914454	Bo1g040350/Bo7g110500	2
GO:0008705	F	methionine synthase activity	2/7315	10/33298	0.680709	1	0.914454	Bo3g057170/Bo9g159630	2
GO:0009881	F	photoreceptor activity	2/7315	10/33298	0.680709	1	0.914454	Bo6g056310/Bo7g008400	2
GO:0016149	F	translation release factor activity, codon specific	2/7315	10/33298	0.680709	1	0.914454	Bo4g005780/Bo4g098430	2
GO:0017172	F	cysteine dioxygenase activity	2/7315	10/33298	0.680709	1	0.914454	Bo3g010080/Bo9g165400	2
GO:0045548	F	phenylalanine ammonia-lyase activity	2/7315	10/33298	0.680709	1	0.914454	Bo4g030910/Bo5g137560	2
GO:0004298	F	threonine-type endopeptidase activity	13/7315	65/33298	0.695902	1	0.914454	Bo1g008050/Bo1g057400/Bo1g104980/Bo3g175020/Bo3g184290/Bo4g161220/Bo5g016360/Bo5g094610/Bo6g123660/Bo7g115030/Bo8g071020/Bo8g107730/Bo9g022110	13
GO:0008266	F	poly(U) RNA binding	7/7315	36/33298	0.705357	1	0.914454	Bo2g167690/Bo6g097380/Bo6g106480/Bo7g061890/Bo8g105330/Bo9g037420/Bo9g165900	7
GO:0045309	F	protein phosphorylated amino acid binding	7/7315	36/33298	0.705357	1	0.914454	Bo2g009880/Bo3g042310/Bo3g099210/Bo6g066990/Bo6g121940/Bo7g118730/Bo8g071400	7
GO:0016161	F	beta-amylase activity	5/7315	26/33298	0.70593	1	0.914454	Bo3g021390/Bo3g097780/Bo3g185170/Bo4g045870/Bo9g002380	5
GO:0043130	F	ubiquitin binding	8/7315	41/33298	0.706543	1	0.914454	Bo1g005350/Bo1g039240/Bo2g011590/Bo3g041810/Bo6g124370/Bo7g003400/Bo7g109710/Bo8g070000	8
GO:0004066	F	asparagine synthase (glutamine-hydrolyzing) activity	4/7315	21/33298	0.709085	1	0.914454	Bo3g100610/Bo3g134300/Bo3g134320/Bo9g074360	4
GO:0003689	F	DNA clamp loader activity	3/7315	16/33298	0.716349	1	0.914454	Bo5g034700/Bo8g104150/Bo9g022150	3
GO:0004351	F	glutamate decarboxylase activity	3/7315	16/33298	0.716349	1	0.914454	Bo1g119210/Bo4g045640/Bo5g122630	3
GO:0016279	F	protein-lysine N-methyltransferase activity	3/7315	16/33298	0.716349	1	0.914454	Bo1g147220/Bo3g162060/Bo6g101100	3
GO:0046923	F	ER retention sequence binding	3/7315	16/33298	0.716349	1	0.914454	Bo3g083750/Bo6g086160/Bo7g031520	3
GO:0004190	F	aspartic-type endopeptidase activity	31/7315	153/33298	0.724827	1	0.914454	Bo1g006130/Bo1g117540/Bo1g138450/Bo1g156170/Bo2g017650/Bo3g007650/Bo3g008720/Bo3g065440/Bo4g045250/Bo4g076690/Bo4g092600/Bo4g136030/Bo6g044200/Bo6g056500/Bo6g116410/Bo6g121320/Bo7g014080/Bo7g100900/Bo8g030350/Bo8g061450/Bo8g066180/Bo8g066190/Bo8g081640/Bo8g083640/Bo8g087040/Bo8g087060/Bo8g112590/Bo9g061090/Bo9g148140/Bo9g154200/Bo9g159970	31
GO:0004605	F	phosphatidate cytidylyltransferase activity	2/7315	11/33298	0.732481	1	0.914454	Bo4g092980/Bo8g095330	2
GO:0004802	F	transketolase activity	2/7315	11/33298	0.732481	1	0.914454	Bo4g038470/Bo5g062420	2
GO:0005078	F	MAP-kinase scaffold activity	2/7315	11/33298	0.732481	1	0.914454	Bo1g119420/Bo2g110520	2
GO:0005216	F	ion channel activity	2/7315	11/33298	0.732481	1	0.914454	Bo3g037010/Bo4g194760	2
GO:0005267	F	potassium channel activity	2/7315	11/33298	0.732481	1	0.914454	Bo7g043710/Bo8g114080	2
GO:0008447	F	L-ascorbate oxidase activity	2/7315	11/33298	0.732481	1	0.914454	Bo2g104970/Bo9g150050	2
GO:0017077	F	oxidative phosphorylation uncoupler activity	2/7315	11/33298	0.732481	1	0.914454	Bo2g018330/Bo9g135880	2
GO:0018685	F	alkane 1-monooxygenase activity	2/7315	11/33298	0.732481	1	0.914454	Bo2g028280/Bo6g108940	2
GO:0050378	F	UDP-glucuronate 4-epimerase activity	2/7315	11/33298	0.732481	1	0.914454	Bo1g101240/Bo3g081930	2
GO:0070180	F	large ribosomal subunit rRNA binding	2/7315	11/33298	0.732481	1	0.914454	Bo1g152080/Bo3g019380	2
GO:0004568	F	chitinase activity	8/7315	42/33298	0.733066	1	0.914454	Bo1g139210/Bo3g036640/Bo3g064960/Bo3g064970/Bo4g020920/Bo4g194450/Bo8g005830/Bo9g003760	8
GO:0016791	F	phosphatase activity	6/7315	32/33298	0.735203	1	0.914454	Bo3g146400/Bo4g158860/Bo5g007580/Bo6g116410/Bo9g002300/Bo9g004410	6
GO:0016722	F	oxidoreductase activity, oxidizing metal ions	12/7315	62/33298	0.736851	1	0.914454	Bo2g050840/Bo2g087670/Bo2g104970/Bo4g029820/Bo4g065760/Bo4g124080/Bo4g187380/Bo4g190050/Bo5g139440/Bo6g120180/Bo7g119750/Bo7g119760	12
GO:0004714	F	transmembrane receptor protein tyrosine kinase activity	4/7315	22/33298	0.744731	1	0.914454	Bo3g026470/Bo3g185430/Bo4g177660/Bo6g113320	4
GO:0015297	F	antiporter activity	38/7315	188/33298	0.746069	1	0.914454	Bo1g048250/Bo1g101790/Bo1g142590/Bo1g153600/Bo3g061620/Bo3g099280/Bo3g125020/Bo3g138760/Bo3g149330/Bo3g163990/Bo3g164010/Bo3g167210/Bo4g039900/Bo4g136240/Bo4g198670/Bo5g007190/Bo5g007200/Bo5g030530/Bo5g098860/Bo5g148750/Bo5g148800/Bo6g033060/Bo6g101240/Bo7g030960/Bo7g078080/Bo7g080700/Bo8g019140/Bo8g027500/Bo8g061250/Bo8g107860/Bo9g010400/Bo9g018660/Bo9g040830/Bo9g091220/Bo9g104980/Bo9g159950/Bo9…	38
GO:0003690	F	double-stranded DNA binding	20/7315	102/33298	0.753195	1	0.914454	Bo1g006380/Bo2g010280/Bo2g094880/Bo3g010140/Bo3g021450/Bo3g023980/Bo3g029880/Bo3g039820/Bo3g155570/Bo3g185190/Bo3g185250/Bo5g022310/Bo6g094360/Bo6g122310/Bo7g098470/Bo8g095150/Bo8g118110/Bo9g006180/Bo9g018260/Bo9g037270	20
GO:0004526	F	ribonuclease P activity	3/7315	17/33298	0.755834	1	0.914454	Bo4g127280/Bo8g077200/Bo8g105830	3
GO:0010294	F	abscisic acid glucosyltransferase activity	3/7315	17/33298	0.755834	1	0.914454	Bo3g026420/Bo4g176500/Bo4g177500	3
GO:0035673	F	oligopeptide transmembrane transporter activity	3/7315	17/33298	0.755834	1	0.914454	Bo2g109260/Bo3g021300/Bo9g089650	3
GO:0047714	F	galactolipase activity	3/7315	17/33298	0.755834	1	0.914454	Bo4g172990/Bo4g173140/Bo9g018450	3
GO:0004791	F	thioredoxin-disulfide reductase activity	11/7315	58/33298	0.756839	1	0.914454	Bo1g147750/Bo1g156180/Bo4g013400/Bo5g027710/Bo5g065640/Bo5g127170/Bo5g139940/Bo7g021530/Bo7g100690/Bo7g117380/Bo9g007630	11
GO:0016671	F	oxidoreductase activity, acting on a sulfur group of donors, disulfide as acceptor	11/7315	58/33298	0.756839	1	0.914454	Bo1g147750/Bo1g156180/Bo4g013400/Bo5g027710/Bo5g065640/Bo5g127170/Bo5g139940/Bo6g067200/Bo7g021530/Bo7g100690/Bo9g007630	11
GO:0004565	F	beta-galactosidase activity	8/7315	43/33298	0.7579	1	0.914454	Bo1g134940/Bo4g119970/Bo4g179470/Bo5g088330/Bo5g132160/Bo7g119700/Bo8g045880/Bo9g151560	8
GO:0008889	F	glycerophosphodiester phosphodiesterase activity	8/7315	43/33298	0.7579	1	0.914454	Bo2g028750/Bo2g118210/Bo3g021530/Bo3g076060/Bo5g109670/Bo6g099090/Bo7g111020/Bo9g134740	8
GO:0008081	F	phosphoric diester hydrolase activity	7/7315	38/33298	0.759841	1	0.914454	Bo2g091280/Bo3g185010/Bo4g200800/Bo6g009280/Bo6g029540/Bo6g120890/Bo7g050520	7
GO:0003725	F	double-stranded RNA binding	6/7315	33/33298	0.763143	1	0.914454	Bo1g024360/Bo2g010280/Bo3g123560/Bo5g002780/Bo7g050160/Bo8g105830	6
GO:0052716	F	hydroquinone:oxygen oxidoreductase activity	6/7315	33/33298	0.763143	1	0.914454	Bo3g001630/Bo4g029820/Bo4g065760/Bo4g187380/Bo4g190050/Bo5g139440	6
GO:0003954	F	NADH dehydrogenase activity	2/7315	12/33298	0.776918	1	0.914454	Bo7g111970/Bo9g174220	2
GO:0008430	F	selenium binding	2/7315	12/33298	0.776918	1	0.914454	Bo8g005790/Bo8g036740	2
GO:0033201	F	alpha-1,4-glucan synthase activity	2/7315	12/33298	0.776918	1	0.914454	Bo2g080870/Bo6g118320	2
GO:0080025	F	phosphatidylinositol-3,5-bisphosphate binding	2/7315	12/33298	0.776918	1	0.914454	Bo1g022280/Bo7g031160	2
GO:0008083	F	growth factor activity	4/7315	23/33298	0.776938	1	0.914454	Bo3g134290/Bo4g151130/Bo5g017560/Bo9g135430	4
GO:0044183	F	protein folding chaperone	10/7315	54/33298	0.777737	1	0.914454	Bo1g153420/Bo2g070730/Bo3g027200/Bo3g065760/Bo6g044290/Bo6g112640/Bo7g035390/Bo7g052730/Bo7g097980/Bo9g077670	10
GO:0004693	F	cyclin-dependent protein serine/threonine kinase activity	17/7315	89/33298	0.7802	1	0.914454	Bo1g016960/Bo1g021640/Bo1g083500/Bo2g126840/Bo2g166510/Bo3g032650/Bo6g101230/Bo6g120650/Bo7g009520/Bo7g118630/Bo8g019220/Bo8g066680/Bo8g077280/Bo8g095290/Bo8g104260/Bo8g106580/Bo9g010440	17
GO:0004970	F	ionotropic glutamate receptor activity	8/7315	44/33298	0.781045	1	0.914454	Bo4g045930/Bo4g065800/Bo4g155950/Bo4g156070/Bo4g168090/Bo6g119860/Bo8g081520/Bo9g009430	8
GO:0031072	F	heat shock protein binding	7/7315	39/33298	0.784185	1	0.914454	Bo2g149610/Bo3g135750/Bo3g143230/Bo4g130830/Bo6g125780/Bo9g149730/Bo9g149750	7
GO:0102336	F	3-oxo-arachidoyl-CoA synthase activity	7/7315	39/33298	0.784185	1	0.914454	Bo2g012180/Bo2g012200/Bo2g120530/Bo4g127280/Bo6g094400/Bo8g002790/Bo8g098830	7
GO:0102337	F	3-oxo-cerotoyl-CoA synthase activity	7/7315	39/33298	0.784185	1	0.914454	Bo2g012180/Bo2g012200/Bo2g120530/Bo4g127280/Bo6g094400/Bo8g002790/Bo8g098830	7
GO:0102338	F	3-oxo-lignoceronyl-CoA synthase activity	7/7315	39/33298	0.784185	1	0.914454	Bo2g012180/Bo2g012200/Bo2g120530/Bo4g127280/Bo6g094400/Bo8g002790/Bo8g098830	7
GO:0016779	F	nucleotidyltransferase activity	6/7315	34/33298	0.788838	1	0.914454	Bo2g018090/Bo3g130120/Bo4g145420/Bo6g086760/Bo8g097240/Bo9g112670	6
GO:0071949	F	FAD binding	6/7315	34/33298	0.788838	1	0.914454	Bo4g183430/Bo5g004560/Bo5g152660/Bo7g037690/Bo7g064130/Bo8g028740	6
GO:0017089	F	glycolipid transfer activity	3/7315	18/33298	0.790753	1	0.914454	Bo1g107190/Bo2g130210/Bo4g039410	3
GO:0015250	F	water channel activity	13/7315	70/33298	0.794806	1	0.914454	Bo2g110350/Bo3g044700/Bo3g054790/Bo4g039860/Bo4g039880/Bo4g143920/Bo5g091760/Bo5g148400/Bo6g067330/Bo7g077600/Bo7g117200/Bo8g030310/Bo8g117970	13
GO:0008271	F	secondary active sulfate transmembrane transporter activity	4/7315	24/33298	0.805837	1	0.914454	Bo2g018220/Bo3g013740/Bo5g035260/Bo9g005980	4
GO:0043167	F	ion binding	6/7315	35/33298	0.812343	1	0.914454	Bo1g006170/Bo2g155710/Bo3g039500/Bo3g149400/Bo4g052080/Bo5g008370	6
GO:0016706	F	2-oxoglutarate-dependent dioxygenase activity	12/7315	66/33298	0.812479	1	0.914454	Bo1g006170/Bo1g127350/Bo2g010870/Bo3g039500/Bo4g024080/Bo4g195200/Bo5g007090/Bo5g022350/Bo5g085200/Bo8g105200/Bo8g115600/Bo8g115630	12
GO:0003958	F	NADPH-hemoprotein reductase activity	2/7315	13/33298	0.814744	1	0.914454	Bo1g014400/Bo7g114320	2
GO:0015086	F	cadmium ion transmembrane transporter activity	2/7315	13/33298	0.814744	1	0.914454	Bo6g079920/Bo8g100830	2
GO:0015204	F	urea transmembrane transporter activity	2/7315	13/33298	0.814744	1	0.914454	Bo2g127110/Bo9g061460	2
GO:0015299	F	solute:proton antiporter activity	2/7315	13/33298	0.814744	1	0.914454	Bo2g028540/Bo9g071470	2
GO:0031492	F	nucleosomal DNA binding	2/7315	13/33298	0.814744	1	0.914454	Bo1g003080/Bo7g017540	2
GO:0046912	F	transferase activity, transferring acyl groups, acyl groups converted into alkyl on transfer	2/7315	13/33298	0.814744	1	0.914454	Bo2g161080/Bo8g092890	2
GO:0003950	F	NAD+ ADP-ribosyltransferase activity	5/7315	30/33298	0.820309	1	0.914454	Bo4g052260/Bo4g183310/Bo8g016650/Bo8g079760/Bo9g037200	5
GO:0003854	F	3-beta-hydroxy-delta5-steroid dehydrogenase activity	3/7315	19/33298	0.821405	1	0.914454	Bo1g037710/Bo4g019780/Bo8g018100	3
GO:0009011	F	starch synthase activity	3/7315	19/33298	0.821405	1	0.914454	Bo2g080870/Bo3g097790/Bo6g118320	3
GO:0019139	F	cytokinin dehydrogenase activity	3/7315	19/33298	0.821405	1	0.914454	Bo4g190970/Bo7g005770/Bo9g128520	3
GO:0043015	F	gamma-tubulin binding	3/7315	19/33298	0.821405	1	0.914454	Bo2g096140/Bo3g012620/Bo3g135880	3
GO:0005384	F	manganese ion transmembrane transporter activity	4/7315	25/33298	0.831609	1	0.914454	Bo3g184490/Bo5g131740/Bo7g097030/Bo8g100600	4
GO:0004601	F	peroxidase activity	38/7315	196/33298	0.831657	1	0.914454	Bo1g003560/Bo1g005670/Bo1g007810/Bo1g040700/Bo1g119170/Bo2g025190/Bo2g149580/Bo2g168010/Bo3g003300/Bo3g004310/Bo3g012790/Bo3g023910/Bo3g032450/Bo3g047180/Bo3g064490/Bo3g078690/Bo3g101630/Bo3g130140/Bo5g004070/Bo5g005380/Bo5g027260/Bo5g083900/Bo5g136300/Bo6g078080/Bo6g095830/Bo6g099630/Bo7g050120/Bo7g088940/Bo7g116130/Bo8g030730/Bo8g077560/Bo8g102860/Bo8g106740/Bo9g083210/Bo9g091330/Bo9g166110/Bo9…	38
GO:0015112	F	nitrate transmembrane transporter activity	6/7315	36/33298	0.83374	1	0.914454	Bo5g019830/Bo5g049080/Bo5g087130/Bo8g065100/Bo9g071490/Bo9g147000	6
GO:0048038	F	quinone binding	9/7315	52/33298	0.836393	1	0.914454	Bo1g057280/Bo3g036050/Bo5g136970/Bo6g064310/Bo6g098570/Bo6g118980/Bo7g040950/Bo7g109200/Bo9g149910	9
GO:0097159	F	organic cyclic compound binding	9/7315	52/33298	0.836393	1	0.914454	Bo2g025170/Bo2g045990/Bo4g173160/Bo5g103490/Bo5g117340/Bo7g105840/Bo8g105760/Bo9g043950/Bo9g175940	9
GO:1901363	F	heterocyclic compound binding	9/7315	52/33298	0.836393	1	0.914454	Bo2g025170/Bo2g045990/Bo4g173160/Bo5g103490/Bo5g117340/Bo7g105840/Bo8g105760/Bo9g043950/Bo9g175940	9
GO:0000149	F	SNARE binding	15/7315	83/33298	0.839254	1	0.914454	Bo1g017800/Bo1g144290/Bo2g063080/Bo2g095450/Bo3g028210/Bo4g038940/Bo4g086390/Bo4g183100/Bo6g093070/Bo6g123990/Bo7g054140/Bo7g075890/Bo8g059860/Bo8g095960/Bo8g115400	15
GO:0010181	F	FMN binding	15/7315	83/33298	0.839254	1	0.914454	Bo1g014400/Bo2g041750/Bo3g004980/Bo3g022630/Bo3g118450/Bo5g103530/Bo5g103600/Bo5g148580/Bo6g018530/Bo7g114320/Bo7g118150/Bo8g011210/Bo8g012840/Bo8g093190/Bo9g161750	15
GO:0004356	F	glutamate-ammonia ligase activity	2/7315	14/33298	0.846719	1	0.914454	Bo2g013150/Bo8g030490	2
GO:0004373	F	glycogen (starch) synthase activity	2/7315	14/33298	0.846719	1	0.914454	Bo2g080870/Bo6g118320	2
GO:0008878	F	glucose-1-phosphate adenylyltransferase activity	2/7315	14/33298	0.846719	1	0.914454	Bo7g119310/Bo9g088500	2
GO:0015103	F	inorganic anion transmembrane transporter activity	2/7315	14/33298	0.846719	1	0.914454	Bo4g099050/Bo8g100600	2
GO:0017070	F	U6 snRNA binding	2/7315	14/33298	0.846719	1	0.914454	Bo4g190960/Bo7g092560	2
GO:0019789	F	SUMO transferase activity	2/7315	14/33298	0.846719	1	0.914454	Bo3g129870/Bo5g127420	2
GO:0070696	F	transmembrane receptor protein serine/threonine kinase binding	2/7315	14/33298	0.846719	1	0.914454	Bo5g052370/Bo5g141600	2
GO:0000400	F	four-way junction DNA binding	3/7315	20/33298	0.848137	1	0.914454	Bo2g094880/Bo3g071550/Bo8g115380	3
GO:0008107	F	galactoside 2-alpha-L-fucosyltransferase activity	3/7315	20/33298	0.848137	1	0.914454	Bo8g065860/Bo8g065920/Bo9g073010	3
GO:0032549	F	ribonucleoside binding	4/7315	26/33298	0.854459	1	0.914454	Bo2g125830/Bo4g010430/Bo7g023050/Bo7g044890	4
GO:0046961	F	proton-transporting ATPase activity, rotational mechanism	12/7315	69/33298	0.857678	1	0.914454	Bo1g002240/Bo1g108210/Bo3g149800/Bo3g153910/Bo3g169010/Bo4g145930/Bo6g122400/Bo7g061990/Bo8g065050/Bo8g092520/Bo9g032610/Bo9g066940	12
GO:0016491	F	oxidoreductase activity	95/7315	474/33298	0.859442	1	0.914454	Bo1g007100/Bo1g037470/Bo1g055360/Bo1g084870/Bo1g101620/Bo1g131110/Bo1g151810/Bo1g153330/Bo2g007010/Bo2g052750/Bo2g140350/Bo2g167560/Bo3g001310/Bo3g001940/Bo3g002490/Bo3g003230/Bo3g005400/Bo3g018020/Bo3g018030/Bo3g019110/Bo3g021880/Bo3g022930/Bo3g028360/Bo3g031900/Bo3g032300/Bo3g081820/Bo3g103230/Bo3g127720/Bo3g138770/Bo3g151150/Bo3g153060/Bo3g164200/Bo3g175310/Bo4g001040/Bo4g016080/Bo4g024770/Bo4…	95
GO:0045551	F	cinnamyl-alcohol dehydrogenase activity	5/7315	32/33298	0.862353	1	0.914454	Bo3g145220/Bo3g153050/Bo6g116100/Bo8g115810/Bo9g059540	5
GO:0005338	F	nucleotide-sugar transmembrane transporter activity	2/7315	15/33298	0.873588	1	0.914454	Bo4g069190/Bo4g194150	2
GO:0016621	F	cinnamoyl-CoA reductase activity	2/7315	15/33298	0.873588	1	0.914454	Bo3g150050/Bo4g182060	2
GO:0045544	F	gibberellin 20-oxidase activity	2/7315	15/33298	0.873588	1	0.914454	Bo1g040150/Bo6g080270	2
GO:0050661	F	NADP binding	18/7315	102/33298	0.882159	1	0.914454	Bo1g021950/Bo2g095350/Bo2g158550/Bo3g057250/Bo3g060550/Bo3g172330/Bo5g016620/Bo5g148380/Bo6g064730/Bo6g080970/Bo7g014600/Bo7g097460/Bo7g098510/Bo8g065470/Bo8g107420/Bo8g108370/Bo9g011290/Bo9g171380	18
GO:0019843	F	rRNA binding	34/7315	183/33298	0.886537	1	0.914454	Bo1g011790/Bo1g063850/Bo1g120540/Bo2g007510/Bo2g012760/Bo3g021450/Bo3g025030/Bo3g025080/Bo3g044430/Bo3g054560/Bo3g065780/Bo3g068260/Bo3g175330/Bo3g181070/Bo4g139120/Bo4g166850/Bo5g005310/Bo5g007330/Bo5g009730/Bo5g132000/Bo6g086680/Bo6g094880/Bo6g119160/Bo7g041210/Bo7g064910/Bo7g097450/Bo8g115280/Bo9g006180/Bo9g018260/Bo9g021920/Bo9g061260/Bo9g062760/Bo9g135020/Bo9g135070	34
GO:0046914	F	transition metal ion binding	3/7315	22/33298	0.891299	1	0.914454	Bo1g002760/Bo2g165750/Bo9g160210	3
GO:0004857	F	enzyme inhibitor activity	18/7315	103/33298	0.891647	1	0.914454	Bo1g078780/Bo1g141540/Bo1g143630/Bo1g156180/Bo2g009540/Bo2g050450/Bo3g003080/Bo3g003090/Bo3g021970/Bo3g023670/Bo3g041880/Bo3g060850/Bo3g068710/Bo3g101070/Bo3g127410/Bo4g098880/Bo5g127170/Bo5g134680	18
GO:0004129	F	cytochrome-c oxidase activity	4/7315	28/33298	0.892307	1	0.914454	Bo1g003380/Bo1g051160/Bo7g111840/Bo8g071480	4
GO:0047134	F	protein-disulfide reductase activity	16/7315	93/33298	0.894646	1	0.914454	Bo1g147750/Bo1g152000/Bo1g156180/Bo2g008730/Bo2g056020/Bo4g043410/Bo5g027710/Bo5g065640/Bo5g127170/Bo5g136620/Bo5g139940/Bo7g021530/Bo7g100690/Bo7g115020/Bo9g005800/Bo9g007630	16
GO:0004523	F	RNA-DNA hybrid ribonuclease activity	5/7315	34/33298	0.895799	1	0.914454	Bo1g158880/Bo4g157350/Bo6g066390/Bo9g037450/Bo9g107170	5
GO:0030332	F	cyclin binding	2/7315	16/33298	0.896051	1	0.914454	Bo3g032650/Bo6g120650	2
GO:0042132	F	fructose 1,6-bisphosphate 1-phosphatase activity	2/7315	16/33298	0.896051	1	0.914454	Bo4g045250/Bo4g076630	2
GO:0008375	F	acetylglucosaminyltransferase activity	11/7315	67/33298	0.897109	1	0.914454	Bo2g012350/Bo3g010890/Bo5g010700/Bo6g027890/Bo6g106800/Bo6g118110/Bo7g007170/Bo7g114160/Bo8g052790/Bo8g059270/Bo9g132990	11
GO:0008757	F	S-adenosylmethionine-dependent methyltransferase activity	10/7315	62/33298	0.900925	1	0.914454	Bo1g084810/Bo2g155990/Bo3g154140/Bo4g177830/Bo6g106490/Bo8g007170/Bo8g051320/Bo8g070660/Bo9g011070/Bo9g024080	10
GO:0008810	F	cellulase activity	10/7315	62/33298	0.900925	1	0.914454	Bo1g002300/Bo2g051390/Bo2g085240/Bo2g100410/Bo2g166090/Bo5g029070/Bo5g039340/Bo8g117290/Bo9g032450/Bo9g095420	10
GO:0046933	F	proton-transporting ATP synthase activity, rotational mechanism	10/7315	62/33298	0.900925	1	0.914454	Bo1g108210/Bo3g005090/Bo3g153910/Bo5g155190/Bo6g122400/Bo7g102650/Bo8g080790/Bo9g066940/Bo9g166760/Bo9g174260	10
GO:0008097	F	5S rRNA binding	3/7315	23/33298	0.908453	1	0.914454	Bo2g075240/Bo7g089190/Bo8g112300	3
GO:0008195	F	phosphatidate phosphatase activity	3/7315	23/33298	0.908453	1	0.914454	Bo4g078690/Bo5g124880/Bo7g078090	3
GO:0016301	F	kinase activity	54/7315	286/33298	0.911453	1	0.914454	Bo1g005720/Bo1g017720/Bo1g037530/Bo1g141290/Bo2g017830/Bo2g096020/Bo2g165840/Bo3g003280/Bo3g021010/Bo3g024120/Bo3g027110/Bo3g042800/Bo3g062760/Bo3g067990/Bo3g087040/Bo3g103180/Bo3g175370/Bo4g031010/Bo4g038650/Bo4g043900/Bo4g045310/Bo4g116920/Bo4g122890/Bo4g151370/Bo4g178190/Bo5g004560/Bo5g010130/Bo5g013240/Bo5g088280/Bo5g137280/Bo5g137800/Bo5g143280/Bo6g067090/Bo6g077420/Bo6g103490/Bo6g125600/Bo7…	54
GO:0008289	F	lipid binding	41/7315	222/33298	0.912885	1	0.914454	Bo1g063800/Bo2g009310/Bo2g013570/Bo2g024680/Bo2g111860/Bo3g022260/Bo3g081320/Bo3g101670/Bo3g108040/Bo3g128750/Bo3g128760/Bo3g134590/Bo3g173700/Bo3g184900/Bo4g045920/Bo4g182800/Bo4g200860/Bo5g005680/Bo5g010710/Bo5g063050/Bo5g093080/Bo5g123280/Bo5g132940/Bo5g136170/Bo5g145420/Bo5g150100/Bo6g069620/Bo6g077480/Bo6g079990/Bo6g087810/Bo7g061850/Bo8g049710/Bo8g067530/Bo9g037240/Bo9g065430/Bo9g066790/Bo9…	41
GO:0004499	F	N,N-dimethylaniline monooxygenase activity	6/7315	41/33298	0.912942	1	0.914454	Bo2g158550/Bo3g172330/Bo7g098510/Bo8g108370/Bo9g011290/Bo9g171380	6
GO:0004020	F	adenylylsulfate kinase activity	2/7315	17/33298	0.914747	1	0.914454	Bo7g118850/Bo9g019080	2
GO:0008374	F	O-acyltransferase activity	2/7315	17/33298	0.914747	1	0.914454	Bo2g040040/Bo5g004270	2
GO:0103075	F	indole-3-pyruvate monooxygenase activity	2/7315	17/33298	0.914747	1	0.914454	Bo3g172330/Bo9g171380	2
GO:0004715	F	non-membrane spanning protein tyrosine kinase activity	1/7315	10/33298	0.916335	1	0.914454	Bo5g007670	1
GO:0004809	F	tRNA (guanine-N2-)-methyltransferase activity	1/7315	10/33298	0.916335	1	0.914454	Bo9g163770	1
GO:0004826	F	phenylalanine-tRNA ligase activity	1/7315	10/33298	0.916335	1	0.914454	Bo4g147080	1
GO:0004838	F	L-tyrosine:2-oxoglutarate aminotransferase activity	1/7315	10/33298	0.916335	1	0.914454	Bo2g068320	1
GO:0008200	F	ion channel inhibitor activity	1/7315	10/33298	0.916335	1	0.914454	Bo4g107650	1
GO:0015098	F	molybdate ion transmembrane transporter activity	1/7315	10/33298	0.916335	1	0.914454	Bo3g109690	1
GO:0030620	F	U2 snRNA binding	1/7315	10/33298	0.916335	1	0.914454	Bo7g092560	1
GO:0030744	F	luteolin O-methyltransferase activity	1/7315	10/33298	0.916335	1	0.914454	Bo3g022270	1
GO:0033799	F	myricetin 3'-O-methyltransferase activity	1/7315	10/33298	0.916335	1	0.914454	Bo3g022270	1
GO:0042162	F	telomeric DNA binding	1/7315	10/33298	0.916335	1	0.914454	Bo5g022310	1
GO:0045431	F	flavonol synthase activity	1/7315	10/33298	0.916335	1	0.914454	Bo3g103260	1
GO:0047334	F	diphosphate-fructose-6-phosphate 1-phosphotransferase activity	1/7315	10/33298	0.916335	1	0.914454	Bo6g120660	1
GO:0052725	F	inositol-1,3,4-trisphosphate 6-kinase activity	1/7315	10/33298	0.916335	1	0.914454	Bo3g088380	1
GO:0097157	F	pre-mRNA intronic binding	1/7315	10/33298	0.916335	1	0.914454	Bo7g092560	1
GO:0045330	F	aspartyl esterase activity	24/7315	137/33298	0.916716	1	0.914454	Bo1g078780/Bo1g134400/Bo1g141540/Bo1g143630/Bo2g008630/Bo2g009540/Bo2g018310/Bo2g037840/Bo2g050450/Bo3g003080/Bo3g003090/Bo3g023670/Bo3g041880/Bo3g060850/Bo3g101070/Bo3g127410/Bo3g170870/Bo4g147020/Bo5g039320/Bo6g050690/Bo8g101620/Bo9g052160/Bo9g120890/Bo9g175460	24
GO:0004535	F	poly(A)-specific ribonuclease activity	3/7315	24/33298	0.923112	1	0.914454	Bo4g108350/Bo6g035840/Bo8g032290	3
GO:0042973	F	glucan endo-1,3-beta-D-glucosidase activity	6/7315	42/33298	0.924087	1	0.914454	Bo1g016500/Bo1g054940/Bo3g178170/Bo4g074400/Bo7g116870/Bo9g135170	6
GO:0017096	F	acetylserotonin O-methyltransferase activity	2/7315	18/33298	0.930246	1	0.914454	Bo3g022270/Bo3g167180	2
GO:0032440	F	2-alkenal reductase [NAD(P)] activity	2/7315	18/33298	0.930246	1	0.914454	Bo1g084700/Bo9g010960	2
GO:0043295	F	glutathione binding	2/7315	18/33298	0.930246	1	0.914454	Bo3g024850/Bo9g010330	2
GO:0047763	F	caffeate O-methyltransferase activity	2/7315	18/33298	0.930246	1	0.914454	Bo3g022270/Bo3g167180	2
GO:0048040	F	UDP-glucuronate decarboxylase activity	2/7315	18/33298	0.930246	1	0.914454	Bo4g098490/Bo4g164880	2
GO:0033612	F	receptor serine/threonine kinase binding	5/7315	37/33298	0.932716	1	0.914454	Bo2g066780/Bo3g097780/Bo4g162600/Bo6g113320/Bo9g002380	5
GO:0000150	F	recombinase activity	1/7315	11/33298	0.93472	1	0.914454	Bo2g094880	1
GO:0003688	F	DNA replication origin binding	1/7315	11/33298	0.93472	1	0.914454	Bo3g083810	1
GO:0003964	F	RNA-directed DNA polymerase activity	1/7315	11/33298	0.93472	1	0.914454	Bo7g077050	1
GO:0004337	F	geranyltranstransferase activity	1/7315	11/33298	0.93472	1	0.914454	Bo2g133650	1
GO:0009824	F	AMP dimethylallyltransferase activity	1/7315	11/33298	0.93472	1	0.914454	Bo4g164800	1
GO:0016765	F	transferase activity, transferring alkyl or aryl (other than methyl) groups	1/7315	11/33298	0.93472	1	0.914454	Bo5g014970	1
GO:0030755	F	quercetin 3-O-methyltransferase activity	1/7315	11/33298	0.93472	1	0.914454	Bo3g022270	1
GO:0050162	F	oxalate oxidase activity	1/7315	11/33298	0.93472	1	0.914454	Bo2g076930	1
GO:0008194	F	UDP-glycosyltransferase activity	3/7315	25/33298	0.93559	1	0.914454	Bo3g091760/Bo4g030990/Bo8g090140	3
GO:0008964	F	phosphoenolpyruvate carboxylase activity	3/7315	25/33298	0.93559	1	0.914454	Bo3g066500/Bo5g127590/Bo6g095900	3
GO:0016740	F	transferase activity	47/7315	258/33298	0.940345	1	0.914454	Bo1g005690/Bo1g057360/Bo1g078390/Bo1g078760/Bo1g158880/Bo2g029170/Bo2g055840/Bo2g125660/Bo3g032140/Bo3g083140/Bo3g093430/Bo3g111040/Bo3g129890/Bo3g171120/Bo3g184890/Bo4g021010/Bo4g081240/Bo4g101350/Bo4g107560/Bo4g117230/Bo4g126970/Bo4g151630/Bo4g159960/Bo5g014870/Bo5g021990/Bo5g034380/Bo5g127430/Bo5g135150/Bo5g146880/Bo5g146960/Bo5g155200/Bo6g044280/Bo6g060950/Bo7g065450/Bo7g078130/Bo7g105820/Bo7…	47
GO:0008171	F	O-methyltransferase activity	6/7315	44/33298	0.942671	1	0.914454	Bo1g022610/Bo1g056580/Bo1g123600/Bo2g092680/Bo5g032040/Bo8g070660	6
GO:0001653	F	peptide receptor activity	2/7315	19/33298	0.943051	1	0.914454	Bo8g105000/Bo9g113780	2
GO:0005085	F	guanyl-nucleotide exchange factor activity	2/7315	19/33298	0.943051	1	0.914454	Bo4g071590/Bo4g137400	2
GO:0030060	F	L-malate dehydrogenase activity	2/7315	19/33298	0.943051	1	0.914454	Bo6g031300/Bo9g059040	2
GO:0000014	F	single-stranded DNA endodeoxyribonuclease activity	1/7315	12/33298	0.949066	1	0.914454	Bo8g059840	1
GO:0004781	F	sulfate adenylyltransferase (ATP) activity	1/7315	12/33298	0.949066	1	0.914454	Bo5g029070	1
GO:0004854	F	xanthine dehydrogenase activity	1/7315	12/33298	0.949066	1	0.914454	Bo1g057280	1
GO:0008113	F	peptide-methionine (S)-S-oxide reductase activity	1/7315	12/33298	0.949066	1	0.914454	Bo7g098900	1
GO:0008460	F	dTDP-glucose 4,6-dehydratase activity	1/7315	12/33298	0.949066	1	0.914454	Bo4g098490	1
GO:0016616	F	oxidoreductase activity, acting on the CH-OH group of donors, NAD or NADP as acceptor	1/7315	12/33298	0.949066	1	0.914454	Bo6g025990	1
GO:0030976	F	thiamine pyrophosphate binding	1/7315	12/33298	0.949066	1	0.914454	Bo6g069590	1
GO:0008131	F	primary amine oxidase activity	5/7315	39/33298	0.950329	1	0.914454	Bo1g057280/Bo3g036050/Bo7g005770/Bo7g040950/Bo9g128520	5
GO:0005345	F	purine nucleobase transmembrane transporter activity	3/7315	27/33298	0.955117	1	0.914454	Bo1g141340/Bo5g064480/Bo8g049960	3
GO:0004520	F	endodeoxyribonuclease activity	1/7315	13/33298	0.960259	1	0.914454	Bo2g094880	1
GO:0015089	F	high-affinity copper ion transmembrane transporter activity	1/7315	13/33298	0.960259	1	0.914454	Bo2g022040	1
GO:0052381	F	tRNA dimethylallyltransferase activity	1/7315	13/33298	0.960259	1	0.914454	Bo4g164800	1
GO:0003968	F	RNA-directed 5'-3' RNA polymerase activity	2/7315	21/33298	0.962258	1	0.914454	Bo7g005100/Bo8g102500	2
GO:0004575	F	sucrose alpha-glucosidase activity	2/7315	21/33298	0.962258	1	0.914454	Bo1g134930/Bo9g028560	2
GO:0005262	F	calcium channel activity	3/7315	28/33298	0.962654	1	0.914454	Bo2g028960/Bo3g142920/Bo4g151900	3
GO:0016853	F	isomerase activity	7/7315	53/33298	0.963044	1	0.914454	Bo1g057260/Bo3g104670/Bo3g107120/Bo5g038830/Bo5g098160/Bo6g077220/Bo9g015200	7
GO:0030599	F	pectinesterase activity	24/7315	147/33298	0.964167	1	0.914454	Bo1g078780/Bo1g134400/Bo1g141540/Bo1g143630/Bo2g008630/Bo2g009540/Bo2g018310/Bo2g037840/Bo2g050450/Bo3g003080/Bo3g003090/Bo3g023670/Bo3g041880/Bo3g060850/Bo3g101070/Bo3g127410/Bo3g170870/Bo4g147020/Bo5g039320/Bo6g050690/Bo8g101620/Bo9g052160/Bo9g120890/Bo9g175460	24
GO:0004888	F	transmembrane signaling receptor activity	1/7315	14/33298	0.968993	1	0.914454	Bo8g105000	1
GO:0005086	F	ARF guanyl-nucleotide exchange factor activity	1/7315	14/33298	0.968993	1	0.914454	Bo1g006510	1
GO:0016984	F	ribulose-bisphosphate carboxylase activity	1/7315	14/33298	0.968993	1	0.914454	Bo2g082570	1
GO:0032266	F	phosphatidylinositol-3-phosphate binding	1/7315	14/33298	0.968993	1	0.914454	Bo7g031160	1
GO:0004869	F	cysteine-type endopeptidase inhibitor activity	4/7315	36/33298	0.970892	1	0.914454	Bo1g053660/Bo3g003170/Bo4g190560/Bo5g133430	4
GO:0008514	F	organic anion transmembrane transporter activity	4/7315	36/33298	0.970892	1	0.914454	Bo1g144010/Bo3g064100/Bo4g187360/Bo9g181360	4
GO:0051536	F	iron-sulfur cluster binding	4/7315	36/33298	0.970892	1	0.914454	Bo1g010250/Bo2g005310/Bo3g178350/Bo5g004750	4
GO:0004812	F	aminoacyl-tRNA ligase activity	2/7315	23/33298	0.975154	1	0.914454	Bo6g004630/Bo8g068200	2
GO:0009922	F	fatty acid elongase activity	2/7315	23/33298	0.975154	1	0.914454	Bo2g120530/Bo8g002790	2
GO:0004616	F	phosphogluconate dehydrogenase (decarboxylating) activity	1/7315	15/33298	0.975807	1	0.914454	Bo5g025240	1
GO:0008381	F	mechanosensitive ion channel activity	1/7315	15/33298	0.975807	1	0.914454	Bo7g016070	1
GO:0043168	F	anion binding	6/7315	51/33298	0.979861	1	0.914454	Bo1g087370/Bo2g130080/Bo3g013130/Bo7g075800/Bo9g156050/Bo9g156180	6
GO:0004834	F	tryptophan synthase activity	2/7315	24/33298	0.979886	1	0.914454	Bo4g144050/Bo9g026130	2
GO:0019825	F	oxygen binding	61/7315	346/33298	0.980595	1	0.914454	Bo1g005700/Bo1g020370/Bo1g039390/Bo1g131100/Bo1g137190/Bo1g143810/Bo2g006910/Bo2g007020/Bo2g011840/Bo2g028280/Bo2g055420/Bo2g105190/Bo2g139010/Bo2g139040/Bo2g139090/Bo2g146400/Bo2g161010/Bo3g003230/Bo3g022350/Bo3g027790/Bo3g049950/Bo3g073070/Bo3g088270/Bo3g113300/Bo3g151150/Bo3g153450/Bo4g006840/Bo4g024770/Bo4g039400/Bo4g039460/Bo4g076800/Bo4g137210/Bo4g149550/Bo4g168080/Bo4g182650/Bo4g191120/Bo4…	61
GO:0004014	F	adenosylmethionine decarboxylase activity	1/7315	16/33298	0.981125	1	0.914454	Bo3g093710	1
GO:0004602	F	glutathione peroxidase activity	1/7315	16/33298	0.981125	1	0.914454	Bo2g108730	1
GO:0016168	F	chlorophyll binding	8/7315	64/33298	0.981858	1	0.914454	Bo1g007560/Bo3g010720/Bo4g027600/Bo5g093460/Bo6g051400/Bo7g077290/Bo8g101440/Bo9g163790	8
GO:0004672	F	protein kinase activity	83/7315	458/33298	0.981947	1	0.914454	Bo1g001100/Bo1g022630/Bo1g031820/Bo1g104920/Bo1g119150/Bo1g129920/Bo1g138260/Bo1g144930/Bo2g010780/Bo2g012140/Bo2g013310/Bo2g024450/Bo2g025120/Bo2g034040/Bo2g057490/Bo2g094840/Bo2g138440/Bo2g155950/Bo2g159070/Bo3g004490/Bo3g017890/Bo3g021470/Bo3g093640/Bo3g185810/Bo3g185820/Bo4g009360/Bo4g024130/Bo4g025500/Bo4g064710/Bo4g086720/Bo4g097040/Bo4g098880/Bo4g104860/Bo4g109900/Bo4g109910/Bo4g142130/Bo4…	83
GO:0010427	F	abscisic acid binding	2/7315	25/33298	0.983737	1	0.914454	Bo1g049540/Bo2g051000	2
GO:0008198	F	ferrous iron binding	1/7315	17/33298	0.985273	1	0.914454	Bo6g054740	1
GO:0032550	F	purine ribonucleoside binding	5/7315	47/33298	0.986371	1	0.914454	Bo1g087370/Bo2g130080/Bo3g013130/Bo9g156050/Bo9g156180	5
GO:0032559	F	adenyl ribonucleotide binding	5/7315	47/33298	0.986371	1	0.914454	Bo1g087370/Bo2g130080/Bo3g013130/Bo9g156050/Bo9g156180	5
GO:0000036	F	acyl carrier activity	1/7315	18/33298	0.98851	1	0.914454	Bo7g109920	1
GO:0008429	F	phosphatidylethanolamine binding	1/7315	18/33298	0.98851	1	0.914454	Bo4g061100	1
GO:0038023	F	signaling receptor activity	1/7315	18/33298	0.98851	1	0.914454	Bo6g010650	1
GO:0051537	F	2 iron, 2 sulfur cluster binding	15/7315	109/33298	0.989067	1	0.914454	Bo1g023830/Bo1g057280/Bo1g063840/Bo1g123580/Bo2g140660/Bo3g153050/Bo3g162780/Bo4g019740/Bo4g151200/Bo5g013400/Bo6g003390/Bo7g114080/Bo8g028740/Bo9g006420/Bo9g076570	15
GO:0045735	F	nutrient reservoir activity	14/7315	104/33298	0.990051	1	0.914454	Bo1g005080/Bo1g005100/Bo2g120860/Bo3g052470/Bo3g094240/Bo3g113850/Bo3g149800/Bo3g153950/Bo4g145930/Bo5g009730/Bo5g141560/Bo7g118100/Bo8g112870/Bo8g115870	14
GO:0008146	F	sulfotransferase activity	7/7315	62/33298	0.990303	1	0.914454	Bo1g098890/Bo2g137140/Bo3g003700/Bo3g004160/Bo7g115980/Bo9g028550/Bo9g074590	7
GO:0004540	F	ribonuclease activity	1/7315	19/33298	0.991036	1	0.914454	Bo3g184290	1
GO:0005385	F	zinc ion transmembrane transporter activity	5/7315	50/33298	0.991836	1	0.914454	Bo3g185690/Bo4g026360/Bo4g099050/Bo6g106540/Bo9g054580	5
GO:0050302	F	indole-3-acetaldehyde oxidase activity	1/7315	20/33298	0.993006	1	0.914454	Bo1g057280	1
GO:2001070	F	starch binding	1/7315	21/33298	0.994543	1	0.914454	Bo9g010950	1
GO:0016705	F	oxidoreductase activity, acting on paired donors, with incorporation or reduction of molecular oxygen	48/7315	300/33298	0.996132	1	0.914454	Bo1g108520/Bo1g118860/Bo1g131080/Bo1g131100/Bo2g007020/Bo2g011840/Bo2g055420/Bo2g080930/Bo2g139060/Bo2g146410/Bo2g158420/Bo2g161010/Bo2g168280/Bo3g049950/Bo3g113300/Bo3g149210/Bo3g152800/Bo4g006840/Bo4g024800/Bo4g076800/Bo4g102560/Bo4g137210/Bo5g016670/Bo5g023420/Bo5g039060/Bo5g039160/Bo5g079960/Bo5g129010/Bo5g133600/Bo6g003390/Bo6g072250/Bo7g082030/Bo7g084620/Bo7g091360/Bo7g092720/Bo7g096360/Bo7…	48
GO:0004553	F	hydrolase activity, hydrolyzing O-glycosyl compounds	35/7315	231/33298	0.996449	1	0.914454	Bo1g020160/Bo1g045210/Bo1g045250/Bo1g126010/Bo2g013240/Bo2g023210/Bo3g003010/Bo3g009390/Bo3g083770/Bo3g185500/Bo4g034640/Bo4g106260/Bo4g116730/Bo4g135820/Bo4g169230/Bo5g015320/Bo5g018030/Bo5g025660/Bo5g090540/Bo6g069610/Bo6g072890/Bo6g078120/Bo6g095790/Bo7g025320/Bo7g031490/Bo7g048570/Bo7g048580/Bo7g107570/Bo8g030170/Bo8g039530/Bo8g089750/Bo8g098080/Bo9g007800/Bo9g162920/Bo9g181850	35
GO:0016702	F	oxidoreductase activity, acting on single donors with incorporation of molecular oxygen, incorporation of two atoms of oxygen	1/7315	23/33298	0.996679	1	0.914454	Bo6g097400	1
GO:0008794	F	arsenate reductase (glutaredoxin) activity	2/7315	33/33298	0.997143	1	0.914454	Bo2g021870/Bo3g105800	2
GO:0015078	F	proton transmembrane transporter activity	2/7315	33/33298	0.997143	1	0.914454	Bo3g040200/Bo7g117020	2
GO:0016762	F	xyloglucan:xyloglucosyl transferase activity	5/7315	56/33298	0.997176	1	0.914454	Bo1g020160/Bo3g009390/Bo5g090540/Bo7g025320/Bo8g030170	5
GO:0050660	F	flavin adenine dinucleotide binding	39/7315	257/33298	0.99762	1	0.914454	Bo1g003440/Bo1g053250/Bo1g057280/Bo2g079160/Bo2g079260/Bo2g158550/Bo2g160690/Bo2g167770/Bo3g002490/Bo3g009300/Bo3g022630/Bo3g023550/Bo3g100490/Bo3g125110/Bo3g153910/Bo3g172330/Bo3g179570/Bo4g151100/Bo4g190970/Bo5g007430/Bo5g064310/Bo6g011000/Bo6g078030/Bo6g112800/Bo7g005770/Bo7g098510/Bo7g104250/Bo7g113210/Bo8g077930/Bo8g081230/Bo8g102370/Bo8g108370/Bo9g011290/Bo9g020330/Bo9g021680/Bo9g059910/Bo9…	39
GO:0016709	F	oxidoreductase activity, acting on paired donors, with incorporation or reduction of molecular oxygen, NAD(P)H as one donor, and incorporation of one atom of oxygen	30/7315	208/33298	0.997764	1	0.914454	Bo1g039390/Bo2g006910/Bo2g105190/Bo2g139010/Bo2g139040/Bo2g139090/Bo2g146400/Bo3g022350/Bo3g027790/Bo3g028010/Bo3g088270/Bo3g153450/Bo4g039400/Bo4g039460/Bo4g148140/Bo4g149550/Bo4g190570/Bo4g191120/Bo4g191130/Bo4g195630/Bo5g152660/Bo6g067290/Bo7g037690/Bo7g067770/Bo7g082600/Bo7g113940/Bo7g118500/Bo8g065200/Bo9g007820/Bo9g171920	30
GO:0005200	F	structural constituent of cytoskeleton	9/7315	85/33298	0.998012	1	0.914454	Bo2g018350/Bo2g096140/Bo3g013820/Bo3g134050/Bo3g162350/Bo7g041250/Bo7g107230/Bo9g008100/Bo9g123560	9
GO:0030246	F	carbohydrate binding	62/7315	383/33298	0.998141	1	0.914454	Bo1g010540/Bo1g037130/Bo1g038960/Bo1g040650/Bo1g098140/Bo1g107090/Bo1g119060/Bo1g123490/Bo1g134940/Bo2g104870/Bo2g136160/Bo3g001400/Bo3g009530/Bo3g009830/Bo3g010020/Bo3g028570/Bo3g036060/Bo3g036750/Bo3g055240/Bo3g068400/Bo3g081960/Bo3g097940/Bo3g173470/Bo4g026600/Bo4g052300/Bo4g119970/Bo4g120310/Bo4g158620/Bo4g179470/Bo4g191150/Bo5g009630/Bo5g010330/Bo5g010580/Bo5g016880/Bo5g088330/Bo5g121400/Bo5…	62
GO:0016758	F	transferase activity, transferring hexosyl groups	10/7315	95/33298	0.998851	1	0.914454	Bo2g101790/Bo2g159240/Bo3g091760/Bo4g023930/Bo4g030990/Bo4g036210/Bo4g137220/Bo4g184550/Bo5g035290/Bo8g090140	10
GO:0030247	F	polysaccharide binding	14/7315	121/33298	0.998962	1	0.914454	Bo2g095480/Bo2g095500/Bo3g022930/Bo3g039400/Bo4g015950/Bo4g135820/Bo5g027450/Bo7g114950/Bo8g005830/Bo8g070770/Bo8g097270/Bo8g105660/Bo9g004330/Bo9g184850	14
GO:0004864	F	protein phosphatase inhibitor activity	1/7315	28/33298	0.99904	1	0.914454	Bo3g023300	1
GO:0004867	F	serine-type endopeptidase inhibitor activity	1/7315	28/33298	0.99904	1	0.914454	Bo2g147850	1
GO:0050662	F	coenzyme binding	13/7315	118/33298	0.999351	1	0.914454	Bo1g037710/Bo1g101240/Bo3g081930/Bo3g150050/Bo3g179610/Bo4g182060/Bo5g009730/Bo5g027680/Bo6g106980/Bo7g115980/Bo7g116100/Bo9g028220/Bo9g176710	13
GO:0046910	F	pectinesterase inhibitor activity	14/7315	125/33298	0.999414	1	0.914454	Bo1g134400/Bo2g164070/Bo3g101100/Bo3g107720/Bo3g170870/Bo4g094310/Bo5g039320/Bo5g039330/Bo6g050690/Bo7g056250/Bo8g077720/Bo8g080560/Bo9g018210/Bo9g095690	14
GO:0004866	F	endopeptidase inhibitor activity	2/7315	41/33298	0.999522	1	0.914454	Bo6g116610/Bo8g070480	2
GO:0047262	F	polygalacturonate 4-alpha-galacturonosyltransferase activity	5/7315	66/33298	0.999559	1	0.914454	Bo2g012580/Bo4g027110/Bo4g173270/Bo6g076100/Bo7g120880	5
GO:0004519	F	endonuclease activity	28/7315	212/33298	0.999598	1	0.914454	Bo1g005980/Bo1g006910/Bo1g123310/Bo2g023710/Bo2g134750/Bo3g026750/Bo3g031730/Bo3g036990/Bo3g042770/Bo4g001010/Bo4g013430/Bo4g048440/Bo4g121660/Bo4g179380/Bo5g002970/Bo5g005650/Bo5g063220/Bo5g138160/Bo6g043760/Bo6g050630/Bo6g080300/Bo7g021150/Bo7g079970/Bo7g091090/Bo7g091130/Bo8g098560/Bo9g024560/Bo9g136990	28
GO:0005381	F	iron ion transmembrane transporter activity	1/7315	33/33298	0.999723	1	0.914454	Bo7g097030	1
GO:0015035	F	protein disulfide oxidoreductase activity	19/7315	162/33298	0.999746	1	0.914454	Bo1g147750/Bo1g156180/Bo2g021870/Bo2g110730/Bo3g105800/Bo4g113040/Bo4g139170/Bo5g027710/Bo5g065640/Bo5g127170/Bo5g139940/Bo6g067200/Bo7g021530/Bo7g086960/Bo7g100690/Bo8g054490/Bo9g007630/Bo9g008650/Bo9g076570	19
GO:0009055	F	electron transfer activity	50/7315	342/33298	0.999781	1	0.914454	Bo1g010250/Bo1g023830/Bo1g047810/Bo1g049450/Bo1g051450/Bo1g053250/Bo1g057280/Bo1g123580/Bo2g021870/Bo2g110730/Bo2g136580/Bo2g140660/Bo2g156160/Bo3g100490/Bo3g105800/Bo3g127720/Bo3g162780/Bo3g175500/Bo3g179570/Bo4g017340/Bo4g019760/Bo4g024070/Bo4g053690/Bo4g139170/Bo4g177880/Bo5g007430/Bo5g013400/Bo5g064310/Bo5g150240/Bo5g156470/Bo6g011000/Bo6g078030/Bo6g098400/Bo7g021240/Bo7g086960/Bo7g113210/Bo7…	50
GO:0031409	F	pigment binding	1/7315	34/33298	0.999784	1	0.914454	Bo4g027600	1
GO:0016614	F	oxidoreductase activity, acting on CH-OH group of donors	11/7315	113/33298	0.999811	1	0.914454	Bo1g057280/Bo2g079160/Bo2g079260/Bo3g023550/Bo3g125110/Bo3g153910/Bo4g190970/Bo5g064310/Bo7g005770/Bo9g059910/Bo9g128520	11
GO:0043531	F	ADP binding	65/7315	428/33298	0.999847	1	0.914454	Bo1g008240/Bo1g021620/Bo1g057070/Bo1g147600/Bo1g153520/Bo2g006650/Bo2g014070/Bo2g014110/Bo2g079090/Bo2g136280/Bo2g155540/Bo2g159400/Bo3g006980/Bo3g012820/Bo3g013070/Bo3g027680/Bo3g060110/Bo3g060130/Bo3g060780/Bo3g087240/Bo3g092140/Bo3g132890/Bo3g149260/Bo3g153660/Bo3g154110/Bo3g154230/Bo3g164040/Bo4g177630/Bo5g041380/Bo6g010650/Bo6g065250/Bo6g065260/Bo6g101340/Bo6g116330/Bo6g116400/Bo7g064720/Bo7…	65
GO:0080044	F	quercetin 7-O-glucosyltransferase activity	10/7315	111/33298	0.999914	1	0.914454	Bo1g056750/Bo3g024360/Bo3g026420/Bo3g132780/Bo4g176500/Bo4g177500/Bo5g041080/Bo6g094560/Bo7g058130/Bo9g176810	10
GO:0004420	F	hydroxymethylglutaryl-CoA reductase (NADPH) activity	1/7315	39/33298	0.999938	1	0.914454	Bo7g014600	1
GO:0008233	F	peptidase activity	17/7315	163/33298	0.999964	1	0.914454	Bo2g149980/Bo3g034580/Bo3g081320/Bo3g180970/Bo3g184900/Bo4g098220/Bo5g123030/Bo5g133430/Bo6g077220/Bo6g079840/Bo6g114500/Bo7g104970/Bo7g110240/Bo8g035570/Bo8g065970/Bo9g032300/Bo9g146970	17
GO:0004497	F	monooxygenase activity	38/7315	291/33298	0.999965	1	0.914454	Bo1g108520/Bo1g131080/Bo1g131100/Bo2g007020/Bo2g055420/Bo2g080930/Bo2g082570/Bo2g139060/Bo2g146410/Bo2g158420/Bo2g161010/Bo2g168280/Bo3g049950/Bo3g152800/Bo4g006840/Bo4g024800/Bo4g102560/Bo4g137210/Bo4g182650/Bo5g016670/Bo5g023420/Bo5g079960/Bo5g129010/Bo6g072250/Bo7g082030/Bo7g084620/Bo7g092720/Bo7g096360/Bo7g096600/Bo7g103680/Bo7g103690/Bo7g119150/Bo8g068720/Bo8g080080/Bo8g105180/Bo9g008990/Bo9…	38
GO:0080043	F	quercetin 3-O-glucosyltransferase activity	10/7315	117/33298	0.999969	1	0.914454	Bo1g056750/Bo3g024360/Bo3g026420/Bo3g132780/Bo4g176500/Bo4g177500/Bo5g041080/Bo6g094560/Bo7g058130/Bo9g176810	10
GO:0016747	F	transferase activity, transferring acyl groups other than amino-acyl groups	12/7315	131/33298	0.99997	1	0.914454	Bo3g004580/Bo3g034590/Bo3g034840/Bo3g042330/Bo4g133380/Bo4g140870/Bo5g048530/Bo6g116720/Bo7g078080/Bo7g083930/Bo9g017750/Bo9g183300	12
GO:0030145	F	manganese ion binding	5/7315	81/33298	0.999977	1	0.914454	Bo2g011370/Bo3g009260/Bo3g107120/Bo4g140070/Bo9g015200	5
GO:0005315	F	inorganic phosphate transmembrane transporter activity	1/7315	43/33298	0.999977	1	0.914454	Bo4g187360	1
GO:0004364	F	glutathione transferase activity	4/7315	86/33298	0.999999	1	0.914454	Bo2g110730/Bo3g024850/Bo4g169370/Bo8g058750	4
GO:0005488	F	binding	17/7315	208/33298	1	1	0.914454	Bo1g005730/Bo1g017080/Bo2g131500/Bo2g148040/Bo3g012440/Bo3g028640/Bo3g078710/Bo4g071940/Bo4g133220/Bo5g044940/Bo5g123200/Bo6g049440/Bo6g094680/Bo7g022930/Bo7g082030/Bo8g001300/Bo9g030840	17
GO:0003678	F	DNA helicase activity	17/7315	223/33298	1	1	0.914454	Bo1g025870/Bo1g057410/Bo2g124520/Bo3g052800/Bo3g083630/Bo4g021090/Bo4g050730/Bo4g093090/Bo4g167950/Bo4g178070/Bo5g025300/Bo5g082490/Bo5g082500/Bo6g005660/Bo6g018730/Bo8g021740/Bo8g099350	17
GO:0016788	F	hydrolase activity, acting on ester bonds	26/7315	401/33298	1	1	0.914454	Bo1g020280/Bo1g059180/Bo2g012710/Bo2g041290/Bo2g059010/Bo2g070840/Bo2g163960/Bo3g021270/Bo3g081780/Bo3g153270/Bo3g184410/Bo4g052390/Bo5g019460/Bo5g063230/Bo5g148650/Bo6g047870/Bo6g050810/Bo6g080160/Bo7g081620/Bo7g099420/Bo7g104320/Bo7g104970/Bo8g005770/Bo8g075030/Bo9g058330/Bo9g062680	26
GO:0010051	P	xylem and phloem pattern formation	29/6991	60/31186	8.87548e-06	0.010553	0.00988449	Bo1g004930/Bo1g005730/Bo1g014940/Bo1g060520/Bo1g128520/Bo2g002450/Bo2g013140/Bo2g024680/Bo2g080660/Bo3g001690/Bo3g012110/Bo3g043050/Bo3g066820/Bo3g128750/Bo3g128760/Bo5g004680/Bo5g021180/Bo6g066710/Bo6g087700/Bo6g097350/Bo6g106510/Bo7g080500/Bo7g109990/Bo7g110160/Bo8g105910/Bo9g146910/Bo9g163080/Bo9g167850/Bo9g184860	29
GO:0071805	P	potassium ion transmembrane transport	39/6991	93/31186	2.01928e-05	0.0120046	0.0112442	Bo1g013250/Bo1g019420/Bo1g022080/Bo1g142620/Bo2g012230/Bo2g028960/Bo2g068090/Bo2g121180/Bo3g005160/Bo3g044660/Bo3g184490/Bo4g012670/Bo4g071760/Bo4g171880/Bo5g004820/Bo5g019870/Bo5g021460/Bo5g131740/Bo5g151420/Bo6g068290/Bo6g110940/Bo7g022920/Bo7g093430/Bo7g105780/Bo7g106840/Bo7g106860/Bo7g106870/Bo7g114580/Bo8g049920/Bo8g076590/Bo8g099040/Bo8g099660/Bo8g114080/Bo9g004250/Bo9g010200/Bo9g037290/Bo9…	39
GO:0010468	P	regulation of gene expression	59/6991	163/31186	4.34914e-05	0.0172371	0.0161452	Bo1g005860/Bo1g005880/Bo1g010100/Bo1g045270/Bo1g078450/Bo1g105930/Bo1g134770/Bo1g139740/Bo1g147180/Bo2g003850/Bo2g010280/Bo2g011460/Bo2g012610/Bo2g041900/Bo2g041920/Bo2g062770/Bo2g165440/Bo3g032570/Bo3g032650/Bo3g042440/Bo3g064390/Bo3g098000/Bo3g100690/Bo3g105770/Bo4g001120/Bo4g122750/Bo4g173820/Bo4g187940/Bo4g194040/Bo4g195960/Bo4g198630/Bo5g008680/Bo5g109840/Bo6g015540/Bo6g098570/Bo6g107060/Bo6…	59
GO:0035335	P	peptidyl-tyrosine dephosphorylation	19/6991	36/31186	6.83825e-05	0.0203267	0.0190391	Bo1g143770/Bo2g006600/Bo2g013100/Bo3g001500/Bo3g002350/Bo3g073270/Bo3g084310/Bo4g023800/Bo4g036230/Bo4g116920/Bo5g115150/Bo5g137830/Bo7g030400/Bo7g097460/Bo8g106900/Bo9g028380/Bo9g078300/Bo9g126180/Bo9g178860	19
GO:0006457	P	protein folding	120/6991	393/31186	0.000109198	0.0252593	0.0236592	Bo1g002420/Bo1g006440/Bo1g010440/Bo1g017440/Bo1g021670/Bo1g024290/Bo1g038850/Bo1g123490/Bo1g147190/Bo1g153420/Bo2g009430/Bo2g024770/Bo2g026630/Bo2g045880/Bo2g080890/Bo2g092870/Bo2g134030/Bo2g166210/Bo3g003650/Bo3g003660/Bo3g003880/Bo3g005200/Bo3g021650/Bo3g022690/Bo3g028360/Bo3g039630/Bo3g043010/Bo3g064610/Bo3g113820/Bo3g122020/Bo3g140200/Bo3g143230/Bo3g155540/Bo3g156840/Bo3g167320/Bo3g185770/Bo4…	120
GO:0045892	P	negative regulation of transcription, DNA-templated	84/6991	259/31186	0.000127465	0.0252593	0.0236592	Bo1g003600/Bo1g005040/Bo1g017000/Bo1g017050/Bo1g022410/Bo1g024360/Bo1g025900/Bo1g046490/Bo1g053220/Bo1g055330/Bo1g057370/Bo1g090350/Bo1g102390/Bo1g129710/Bo1g158930/Bo2g002450/Bo2g030240/Bo2g041750/Bo2g047450/Bo2g068190/Bo2g097360/Bo2g156300/Bo2g161810/Bo3g001690/Bo3g002700/Bo3g003800/Bo3g023850/Bo3g024640/Bo3g045370/Bo3g074840/Bo3g086810/Bo3g108130/Bo3g142840/Bo3g162770/Bo3g172320/Bo4g058490/Bo4…	84
GO:0006402	P	mRNA catabolic process	11/6991	17/31186	0.000224308	0.0333378	0.0312261	Bo2g008600/Bo2g103300/Bo2g161630/Bo3g004300/Bo3g009860/Bo3g057150/Bo5g003880/Bo5g106250/Bo5g148760/Bo9g024560/Bo9g169150	11
GO:0010047	P	fruit dehiscence	11/6991	17/31186	0.000224308	0.0333378	0.0312261	Bo2g001290/Bo2g161810/Bo3g108130/Bo4g014530/Bo4g111100/Bo4g137430/Bo4g197330/Bo5g140060/Bo6g031170/Bo8g091930/Bo9g014770	11
GO:0007018	P	microtubule-based movement	47/6991	130/31186	0.000254433	0.0336134	0.0314842	Bo1g002250/Bo1g037610/Bo1g048010/Bo1g063730/Bo1g123370/Bo1g124980/Bo2g075590/Bo2g116560/Bo2g149530/Bo2g155340/Bo2g167560/Bo3g004990/Bo3g031750/Bo3g074710/Bo3g109410/Bo3g123920/Bo3g127340/Bo3g127630/Bo3g185340/Bo4g001130/Bo4g109780/Bo4g186040/Bo4g186910/Bo5g016880/Bo5g025560/Bo5g109760/Bo5g115700/Bo5g123110/Bo5g137610/Bo6g118180/Bo7g061880/Bo7g065020/Bo7g094900/Bo7g097380/Bo7g098220/Bo7g100800/Bo7…	47
GO:0042344	P	indole glucosinolate catabolic process	12/6991	20/31186	0.000319806	0.0380249	0.0356163	Bo1g144650/Bo3g062130/Bo3g073270/Bo3g145220/Bo4g023800/Bo5g115150/Bo6g079920/Bo6g116100/Bo8g029060/Bo8g100830/Bo8g115810/Bo9g059540	12
GO:0048481	P	plant ovule development	33/6991	84/31186	0.000368627	0.0398452	0.0373213	Bo1g007560/Bo1g051790/Bo2g007000/Bo2g013140/Bo2g150430/Bo2g161810/Bo2g161850/Bo3g010720/Bo3g012110/Bo3g107820/Bo3g108130/Bo3g129870/Bo3g130040/Bo3g138680/Bo3g150050/Bo4g021040/Bo4g108190/Bo4g116760/Bo5g013510/Bo5g039580/Bo5g048880/Bo5g070760/Bo5g132450/Bo6g001100/Bo6g086560/Bo7g056180/Bo8g050860/Bo8g061430/Bo8g101440/Bo9g014770/Bo9g163080/Bo9g163790/Bo9g175200	33
GO:0046856	P	phosphatidylinositol dephosphorylation	19/6991	40/31186	0.000408095	0.0404354	0.037874	Bo1g019160/Bo2g006770/Bo2g134750/Bo3g003110/Bo3g031730/Bo3g036990/Bo3g073270/Bo3g100510/Bo4g023800/Bo4g048440/Bo5g005650/Bo5g086510/Bo5g115150/Bo6g094090/Bo6g099350/Bo6g113170/Bo8g004560/Bo8g098560/Bo8g115000	19
GO:0010076	P	maintenance of floral meristem identity	8/6991	11/31186	0.000540179	0.0494056	0.046276	Bo2g002450/Bo2g137070/Bo3g001690/Bo4g149800/Bo7g067270/Bo9g059800/Bo9g093920/Bo9g184860	8
GO:0042391	P	regulation of membrane potential	20/6991	44/31186	0.000594385	0.0504803	0.0472827	Bo1g013250/Bo1g019420/Bo1g079060/Bo1g119320/Bo1g119340/Bo2g028960/Bo2g042020/Bo3g024300/Bo3g156890/Bo4g059840/Bo4g071760/Bo5g021460/Bo5g151420/Bo7g022920/Bo7g114580/Bo8g076590/Bo8g099040/Bo8g099660/Bo9g037290/Bo9g116160	20
GO:0010629	P	negative regulation of gene expression	13/6991	24/31186	0.000702946	0.0557202	0.0521907	Bo1g005460/Bo1g016080/Bo3g061780/Bo3g153770/Bo4g019620/Bo4g053920/Bo4g145800/Bo4g197150/Bo5g002590/Bo5g137790/Bo7g098570/Bo7g104400/Bo8g101920	13
GO:0010182	P	sugar mediated signaling pathway	22/6991	51/31186	0.000780903	0.0580309	0.054355	Bo1g055330/Bo1g076870/Bo2g093480/Bo3g052800/Bo4g034870/Bo4g048440/Bo4g186090/Bo5g021990/Bo5g025140/Bo5g106280/Bo6g028000/Bo6g117920/Bo6g122130/Bo7g064130/Bo7g082370/Bo8g076570/Bo8g081270/Bo8g102120/Bo8g115000/Bo9g066910/Bo9g076000/Bo9g183060	22
GO:0019760	P	glucosinolate metabolic process	25/6991	61/31186	0.000884683	0.0597304	0.0559469	Bo1g098500/Bo2g015420/Bo2g052680/Bo2g057810/Bo3g037360/Bo3g042310/Bo3g175530/Bo4g023990/Bo4g186630/Bo5g115300/Bo5g136360/Bo6g083690/Bo6g099730/Bo6g120870/Bo7g050340/Bo7g087100/Bo7g098850/Bo8g035460/Bo8g070520/Bo8g082690/Bo8g100210/Bo8g115380/Bo9g008730/Bo9g014660/Bo9g040950	25
GO:0010228	P	vegetative to reproductive phase transition of meristem	66/6991	206/31186	0.000904245	0.0597304	0.0559469	Bo1g006440/Bo1g008750/Bo1g017900/Bo1g049540/Bo1g119420/Bo1g139560/Bo1g143840/Bo1g143850/Bo1g144060/Bo1g148960/Bo1g158930/Bo2g002450/Bo2g051000/Bo2g098940/Bo2g100790/Bo2g136520/Bo2g150420/Bo3g001690/Bo3g022120/Bo3g038870/Bo3g040110/Bo3g062710/Bo3g064450/Bo3g149150/Bo3g155540/Bo3g184890/Bo4g015800/Bo4g018450/Bo4g019780/Bo4g024230/Bo4g024640/Bo4g024840/Bo4g042390/Bo4g043610/Bo4g070350/Bo4g109710/Bo4…	66
GO:0016569	P	covalent chromatin modification	29/6991	75/31186	0.00109526	0.06854	0.0641984	Bo1g005720/Bo1g007270/Bo1g016080/Bo1g148960/Bo1g150120/Bo2g021880/Bo3g017030/Bo3g024120/Bo3g039060/Bo3g039720/Bo4g002420/Bo4g134590/Bo4g182070/Bo5g004560/Bo5g122850/Bo5g133130/Bo7g005750/Bo7g036450/Bo7g067270/Bo7g080480/Bo8g066080/Bo8g071010/Bo8g099350/Bo8g112400/Bo9g011050/Bo9g059800/Bo9g068090/Bo9g071610/Bo9g151850	29
GO:0032502	P	developmental process	18/6991	41/31186	0.00179853	0.105603	0.0989136	Bo1g134740/Bo3g030090/Bo3g065850/Bo3g130220/Bo3g138360/Bo4g026400/Bo4g116980/Bo4g122960/Bo4g186220/Bo5g098070/Bo5g137500/Bo6g042460/Bo7g052740/Bo8g066000/Bo8g067420/Bo8g074850/Bo8g089540/Bo9g018260	18
GO:0000712	P	resolution of meiotic recombination intermediates	9/6991	15/31186	0.00186515	0.105603	0.0989136	Bo2g165940/Bo3g023980/Bo3g185250/Bo5g139780/Bo6g122310/Bo7g089230/Bo8g104150/Bo9g017740/Bo9g078480	9
GO:0010089	P	xylem development	24/6991	61/31186	0.00216021	0.116749	0.109354	Bo2g002450/Bo2g024680/Bo2g095280/Bo3g001690/Bo3g003300/Bo3g043050/Bo3g128750/Bo3g128760/Bo4g024620/Bo4g075620/Bo4g195520/Bo5g002880/Bo5g002950/Bo5g002960/Bo5g009920/Bo6g080170/Bo6g108830/Bo7g110160/Bo9g002160/Bo9g028790/Bo9g036650/Bo9g146910/Bo9g176980/Bo9g184860	24
GO:0046855	P	inositol phosphate dephosphorylation	10/6991	18/31186	0.00229553	0.116798	0.109399	Bo1g019090/Bo3g036990/Bo3g055890/Bo4g048440/Bo5g065780/Bo5g086510/Bo5g151400/Bo8g004560/Bo8g115000/Bo9g126180	10
GO:0042147	P	retrograde transport, endosome to Golgi	19/6991	45/31186	0.00235757	0.116798	0.109399	Bo1g021610/Bo2g063080/Bo2g070730/Bo2g086500/Bo3g028210/Bo4g038940/Bo4g086390/Bo4g183100/Bo5g079950/Bo6g014330/Bo6g022500/Bo6g044290/Bo6g112640/Bo7g014010/Bo7g054140/Bo7g106640/Bo7g118880/Bo9g004470/Bo9g111380	19
GO:0006351	P	transcription, DNA-templated	80/6991	267/31186	0.00246513	0.117241	0.109815	Bo1g007200/Bo1g007390/Bo1g010260/Bo1g011130/Bo1g017080/Bo1g017090/Bo1g040280/Bo1g045270/Bo1g081300/Bo1g098500/Bo1g126020/Bo1g134760/Bo1g151630/Bo2g006840/Bo2g012740/Bo2g015420/Bo2g062910/Bo2g125830/Bo2g151750/Bo2g155350/Bo2g165420/Bo3g003210/Bo3g009370/Bo3g009500/Bo3g027520/Bo3g045340/Bo3g068550/Bo3g101320/Bo3g135810/Bo3g150040/Bo3g157330/Bo3g168800/Bo4g010430/Bo4g025640/Bo4g112800/Bo4g139260/Bo4…	80
GO:0000165	P	MAPK cascade	40/6991	118/31186	0.00281807	0.125913	0.117937	Bo1g007560/Bo1g031900/Bo1g090210/Bo2g134180/Bo2g137070/Bo2g162920/Bo3g001040/Bo3g010720/Bo3g023570/Bo3g038870/Bo3g043150/Bo3g100540/Bo3g165710/Bo4g017410/Bo4g021040/Bo4g024840/Bo4g101190/Bo4g108190/Bo4g149800/Bo5g025110/Bo5g121280/Bo5g128940/Bo6g031520/Bo6g076670/Bo6g087600/Bo6g094120/Bo7g060150/Bo7g108370/Bo8g067690/Bo8g077170/Bo8g101440/Bo8g104510/Bo9g009030/Bo9g014400/Bo9g014830/Bo9g026180/Bo9…	40
GO:0006306	P	DNA methylation	14/6991	30/31186	0.00285926	0.125913	0.117937	Bo3g027000/Bo3g034650/Bo4g025640/Bo4g034570/Bo4g036240/Bo4g059600/Bo4g077010/Bo4g161240/Bo4g173240/Bo5g014720/Bo5g123160/Bo7g095910/Bo8g077200/Bo8g101760	14
GO:0045893	P	positive regulation of transcription, DNA-templated	113/6991	399/31186	0.00325278	0.135474	0.126893	Bo1g002540/Bo1g003130/Bo1g008730/Bo1g008780/Bo1g014710/Bo1g017990/Bo1g022120/Bo1g041900/Bo1g049320/Bo1g060520/Bo1g101110/Bo1g101200/Bo1g114630/Bo1g128420/Bo1g158930/Bo2g005230/Bo2g023110/Bo2g030240/Bo2g080730/Bo2g095280/Bo2g152980/Bo2g161480/Bo2g164090/Bo3g004970/Bo3g016820/Bo3g023850/Bo3g024270/Bo3g036030/Bo3g039690/Bo3g083650/Bo3g086870/Bo3g090170/Bo3g097960/Bo3g103350/Bo3g106920/Bo3g138570/Bo3…	113
GO:0030154	P	cell differentiation	127/6991	455/31186	0.00331788	0.135474	0.126893	Bo1g005470/Bo1g006820/Bo1g007560/Bo1g008730/Bo1g008780/Bo1g016790/Bo1g017650/Bo1g017770/Bo1g019520/Bo1g021790/Bo1g040240/Bo1g102190/Bo1g102390/Bo1g129830/Bo1g134790/Bo2g009800/Bo2g010640/Bo2g012520/Bo2g024680/Bo2g025410/Bo2g070770/Bo2g080540/Bo2g080900/Bo2g100790/Bo2g115180/Bo2g149430/Bo2g156300/Bo2g161850/Bo2g162920/Bo3g010720/Bo3g016840/Bo3g022210/Bo3g023570/Bo3g031390/Bo3g038870/Bo3g039690/Bo3…	127
GO:2000037	P	regulation of stomatal complex patterning	9/6991	16/31186	0.00341819	0.135474	0.126893	Bo2g136560/Bo3g032650/Bo3g077410/Bo3g077420/Bo3g130040/Bo3g181430/Bo4g021040/Bo5g019500/Bo7g080730	9
GO:0006607	P	NLS-bearing protein import into nucleus	10/6991	19/31186	0.0038784	0.145127	0.135934	Bo2g018380/Bo3g052690/Bo3g141290/Bo5g003340/Bo5g009680/Bo5g145120/Bo6g028180/Bo7g104210/Bo8g058290/Bo8g058340	10
GO:0055069	P	zinc ion homeostasis	7/6991	11/31186	0.00393634	0.145127	0.135934	Bo2g011530/Bo3g009320/Bo5g018050/Bo5g018130/Bo8g100510/Bo8g107080/Bo8g107090	7
GO:0009911	P	positive regulation of flower development	25/6991	67/31186	0.00408588	0.145127	0.135934	Bo1g007200/Bo1g039180/Bo1g040280/Bo2g007020/Bo2g009050/Bo2g100790/Bo2g161810/Bo3g038870/Bo3g108130/Bo3g138570/Bo3g168800/Bo3g172330/Bo4g019780/Bo4g024840/Bo4g042390/Bo4g061100/Bo5g004560/Bo6g066630/Bo8g042150/Bo9g014400/Bo9g014770/Bo9g043720/Bo9g149730/Bo9g149750/Bo9g171380	25
GO:0010152	P	pollen maturation	14/6991	31/31186	0.00414996	0.145127	0.135934	Bo1g157490/Bo3g049940/Bo4g098350/Bo5g025840/Bo5g025850/Bo5g035250/Bo6g113320/Bo7g060150/Bo8g068060/Bo8g104060/Bo8g106490/Bo9g006350/Bo9g014030/Bo9g072860	14
GO:0010029	P	regulation of seed germination	24/6991	64/31186	0.00450011	0.152875	0.143192	Bo1g091760/Bo1g128420/Bo2g002530/Bo2g012360/Bo2g044740/Bo2g167740/Bo3g068620/Bo3g085570/Bo3g103350/Bo3g134720/Bo4g084860/Bo4g118410/Bo4g135830/Bo4g200780/Bo5g012020/Bo6g030920/Bo6g050870/Bo7g049980/Bo7g061580/Bo7g079940/Bo7g099350/Bo9g021710/Bo9g165430/Bo9g176980	24
GO:0009908	P	flower development	71/6991	238/31186	0.00464628	0.153456	0.143736	Bo1g011140/Bo1g014420/Bo1g016080/Bo1g031900/Bo1g039470/Bo1g040150/Bo1g040240/Bo1g063840/Bo1g101620/Bo1g123600/Bo1g138720/Bo1g148960/Bo1g158930/Bo2g037660/Bo2g051010/Bo2g080660/Bo2g095280/Bo2g103300/Bo2g126840/Bo2g136280/Bo3g001110/Bo3g001360/Bo3g016840/Bo3g021230/Bo3g023280/Bo3g034090/Bo3g055830/Bo3g065260/Bo3g134590/Bo3g149870/Bo3g153390/Bo3g165710/Bo4g024640/Bo4g031210/Bo4g098240/Bo4g119780/Bo4…	71
GO:2000067	P	regulation of root morphogenesis	8/6991	14/31186	0.00510033	0.161375	0.151153	Bo1g007350/Bo2g030240/Bo3g168920/Bo4g151620/Bo5g048360/Bo7g019900/Bo7g116830/Bo9g133340	8
GO:0051017	P	actin filament bundle assembly	16/6991	38/31186	0.00524867	0.161375	0.151153	Bo1g014490/Bo1g046610/Bo2g032470/Bo3g019360/Bo3g175750/Bo4g025780/Bo4g061120/Bo4g115470/Bo4g195820/Bo5g001150/Bo7g114230/Bo8g030450/Bo8g070070/Bo8g090190/Bo9g028410/Bo9g133020	16
GO:0000413	P	protein peptidyl-prolyl isomerization	34/6991	100/31186	0.00529321	0.161375	0.151153	Bo1g002770/Bo1g010440/Bo2g080890/Bo2g092870/Bo3g039630/Bo3g101400/Bo3g122020/Bo3g167320/Bo3g185770/Bo4g027080/Bo4g035010/Bo4g097010/Bo4g098970/Bo4g105020/Bo4g120400/Bo4g143810/Bo4g187760/Bo5g030660/Bo5g042770/Bo5g143320/Bo5g155110/Bo6g087620/Bo7g003290/Bo7g031160/Bo7g054080/Bo7g081450/Bo7g089360/Bo7g089370/Bo7g110970/Bo8g104170/Bo8g118160/Bo9g062680/Bo9g123400/Bo9g135510	34
GO:0043547	P	positive regulation of GTPase activity	30/6991	86/31186	0.0056113	0.166796	0.15623	Bo1g006510/Bo1g010190/Bo1g054880/Bo1g119350/Bo1g123710/Bo1g145120/Bo2g018010/Bo2g041280/Bo2g042100/Bo3g031800/Bo3g054740/Bo3g108170/Bo4g025060/Bo5g009180/Bo5g013320/Bo5g067090/Bo5g122770/Bo5g132090/Bo5g140080/Bo7g019830/Bo7g082370/Bo8g083050/Bo8g090110/Bo9g076000/Bo9g076170/Bo9g117260/Bo9g119120/Bo9g153810/Bo9g167850/Bo9g169590	30
GO:0006338	P	chromatin remodeling	18/6991	45/31186	0.00604378	0.174057	0.163032	Bo1g046490/Bo1g087370/Bo2g119360/Bo3g016840/Bo3g039640/Bo3g039720/Bo3g185770/Bo4g002420/Bo4g182070/Bo4g198540/Bo5g004560/Bo5g030790/Bo5g093240/Bo8g051350/Bo8g071010/Bo8g099350/Bo8g117340/Bo9g120320	18
GO:0006511	P	ubiquitin-dependent protein catabolic process	93/6991	327/31186	0.00620136	0.174057	0.163032	Bo1g008050/Bo1g011070/Bo1g045220/Bo1g056840/Bo1g057400/Bo1g104980/Bo1g122920/Bo1g144930/Bo2g007000/Bo2g010060/Bo2g026840/Bo2g029110/Bo3g001280/Bo3g003920/Bo3g022730/Bo3g026790/Bo3g029760/Bo3g041810/Bo3g044810/Bo3g045210/Bo3g045480/Bo3g049940/Bo3g076130/Bo3g077350/Bo3g099190/Bo3g143770/Bo3g149970/Bo3g152730/Bo3g175020/Bo3g175470/Bo4g025100/Bo4g045670/Bo4g098350/Bo4g105040/Bo4g115410/Bo4g116780/Bo4…	93
GO:0048268	P	clathrin coat assembly	12/6991	26/31186	0.00629474	0.174057	0.163032	Bo1g040670/Bo2g032620/Bo2g134420/Bo5g003590/Bo6g106550/Bo7g078570/Bo8g030650/Bo8g099190/Bo8g099200/Bo8g117150/Bo9g005970/Bo9g070240	12
GO:0009959	P	negative gravitropism	7/6991	12/31186	0.00762581	0.201491	0.188728	Bo4g186410/Bo5g067050/Bo6g056280/Bo7g003890/Bo7g075890/Bo9g070370/Bo9g135870	7
GO:0010088	P	phloem development	7/6991	12/31186	0.00762581	0.201491	0.188728	Bo1g128520/Bo2g095280/Bo3g055010/Bo3g062190/Bo3g066820/Bo5g154000/Bo9g184970	7
GO:0009909	P	regulation of flower development	38/6991	117/31186	0.00783028	0.202396	0.189575	Bo1g022610/Bo1g127320/Bo2g011630/Bo2g150420/Bo2g162920/Bo2g166210/Bo3g002510/Bo3g009500/Bo3g023570/Bo3g024360/Bo3g032830/Bo3g034570/Bo3g034670/Bo3g085570/Bo3g122020/Bo3g172320/Bo4g025750/Bo4g135830/Bo4g176210/Bo4g182980/Bo5g070760/Bo5g116790/Bo5g143090/Bo6g001100/Bo6g030680/Bo6g057640/Bo6g073320/Bo6g094560/Bo6g100960/Bo6g107140/Bo7g049980/Bo7g115780/Bo8g095790/Bo9g011530/Bo9g014830/Bo9g058280/Bo9…	38
GO:0033539	P	fatty acid beta-oxidation using acyl-CoA dehydrogenase	8/6991	15/31186	0.00879769	0.209287	0.19603	Bo1g053250/Bo3g100490/Bo3g179570/Bo5g007430/Bo6g011000/Bo6g078030/Bo8g081230/Bo9g072750	8
GO:0045036	P	protein targeting to chloroplast	12/6991	27/31186	0.00905094	0.209287	0.19603	Bo1g006440/Bo1g038850/Bo1g049430/Bo2g032630/Bo3g003120/Bo3g155540/Bo4g098970/Bo7g014530/Bo7g111460/Bo7g117370/Bo8g052840/Bo9g152020	12
GO:0043622	P	cortical microtubule organization	19/6991	50/31186	0.00921936	0.209287	0.19603	Bo1g002500/Bo1g022280/Bo1g055030/Bo1g060560/Bo2g096050/Bo3g001040/Bo3g005320/Bo3g100970/Bo3g120920/Bo5g144850/Bo6g031520/Bo7g044810/Bo7g097460/Bo8g077170/Bo8g082750/Bo9g018320/Bo9g022270/Bo9g095420/Bo9g174780	19
GO:0015995	P	chlorophyll biosynthetic process	27/6991	78/31186	0.00930664	0.209287	0.19603	Bo1g049320/Bo3g055830/Bo3g057150/Bo4g012640/Bo4g190060/Bo5g003990/Bo5g009050/Bo5g016620/Bo5g103530/Bo5g127600/Bo5g131710/Bo5g148760/Bo6g003390/Bo6g072440/Bo6g076410/Bo6g110320/Bo6g122150/Bo7g003890/Bo7g095530/Bo7g106010/Bo7g109930/Bo7g111430/Bo8g082950/Bo8g091280/Bo8g093230/Bo9g043720/Bo9g154670	27
GO:0009299	P	mRNA transcription	9/6991	18/31186	0.00936152	0.209287	0.19603	Bo3g093720/Bo3g094060/Bo5g027760/Bo7g011300/Bo7g019820/Bo7g019830/Bo7g062240/Bo7g062430/Bo8g051100	9
GO:0055062	P	phosphate ion homeostasis	11/6991	24/31186	0.00936836	0.209287	0.19603	Bo2g061130/Bo4g187430/Bo5g018050/Bo5g018130/Bo7g014950/Bo7g105180/Bo8g030730/Bo8g107080/Bo8g107090/Bo9g036610/Bo9g181170	11
GO:0009965	P	leaf morphogenesis	39/6991	122/31186	0.00948478	0.209287	0.19603	Bo1g005330/Bo1g005700/Bo1g016080/Bo1g019520/Bo1g019860/Bo1g129830/Bo1g158930/Bo2g005230/Bo2g009050/Bo2g136520/Bo2g136760/Bo3g066540/Bo3g184890/Bo4g024230/Bo4g053680/Bo4g151570/Bo4g151860/Bo4g170770/Bo5g005250/Bo5g127500/Bo5g132650/Bo5g135020/Bo5g155120/Bo6g005790/Bo6g072710/Bo6g106560/Bo7g005750/Bo7g105960/Bo7g117920/Bo7g118780/Bo8g004450/Bo8g095930/Bo8g115290/Bo9g007660/Bo9g070070/Bo9g070370/Bo9…	39
GO:0019432	P	triglyceride biosynthetic process	10/6991	21/31186	0.00950504	0.209287	0.19603	Bo1g143810/Bo2g045850/Bo5g016740/Bo6g057670/Bo7g100970/Bo8g083590/Bo9g056060/Bo9g111180/Bo9g111190/Bo9g166600	10
GO:0009294	P	DNA mediated transformation	15/6991	37/31186	0.0101862	0.216274	0.202574	Bo1g117500/Bo1g118990/Bo2g009530/Bo3g002530/Bo3g017030/Bo4g151570/Bo5g014720/Bo6g015540/Bo6g122480/Bo7g111750/Bo8g034370/Bo8g083410/Bo9g111250/Bo9g173770/Bo9g173800	15
GO:0010187	P	negative regulation of seed germination	15/6991	37/31186	0.0101862	0.216274	0.202574	Bo1g019680/Bo2g037660/Bo3g021230/Bo3g045210/Bo3g120880/Bo3g157100/Bo4g034870/Bo4g186090/Bo4g191730/Bo7g003890/Bo7g106120/Bo8g100680/Bo9g014790/Bo9g127360/Bo9g153850	15
GO:0006352	P	DNA-templated transcription, initiation	20/6991	54/31186	0.0105427	0.219917	0.205987	Bo1g006380/Bo2g097550/Bo2g118110/Bo3g035710/Bo3g062570/Bo3g155570/Bo4g111240/Bo4g120510/Bo4g186560/Bo5g005040/Bo5g009070/Bo5g139340/Bo6g034590/Bo6g099280/Bo7g065140/Bo7g097160/Bo8g001080/Bo8g091700/Bo8g104860/Bo9g004190	20
GO:0009414	P	response to water deprivation	131/6991	487/31186	0.0108228	0.221868	0.207814	Bo1g003370/Bo1g022280/Bo1g039470/Bo1g103470/Bo1g117540/Bo1g141070/Bo1g147730/Bo1g150120/Bo1g157490/Bo2g007260/Bo2g021880/Bo2g037660/Bo2g050630/Bo2g057430/Bo2g102060/Bo2g161100/Bo3g002700/Bo3g004970/Bo3g021230/Bo3g024300/Bo3g024850/Bo3g032500/Bo3g054790/Bo3g068530/Bo3g068550/Bo3g074840/Bo3g085570/Bo3g093790/Bo3g096350/Bo3g097780/Bo3g113850/Bo3g134590/Bo3g142840/Bo3g172320/Bo3g185500/Bo4g025410/Bo4…	131
GO:0015031	P	protein transport	124/6991	459/31186	0.0112014	0.222619	0.208517	Bo1g003020/Bo1g005650/Bo1g006510/Bo1g021610/Bo1g024160/Bo1g039240/Bo1g039370/Bo1g053610/Bo1g086180/Bo1g090350/Bo1g098020/Bo1g116150/Bo1g118900/Bo1g124930/Bo1g139540/Bo1g139840/Bo1g143960/Bo2g011590/Bo2g068190/Bo2g097380/Bo2g109260/Bo2g161400/Bo2g167870/Bo3g002290/Bo3g003130/Bo3g021300/Bo3g021500/Bo3g026370/Bo3g028100/Bo3g037310/Bo3g039560/Bo3g044380/Bo3g055060/Bo3g071340/Bo3g071430/Bo3g071780/Bo3…	124
GO:0010077	P	maintenance of inflorescence meristem identity	6/6991	10/31186	0.0114212	0.222619	0.208517	Bo2g002450/Bo3g001690/Bo7g067270/Bo9g014400/Bo9g059800/Bo9g184860	6
GO:0010272	P	response to silver ion	6/6991	10/31186	0.0114212	0.222619	0.208517	Bo3g036640/Bo3g172320/Bo4g020920/Bo5g070760/Bo6g001100/Bo7g115780	6
GO:0010268	P	brassinosteroid homeostasis	16/6991	41/31186	0.0122406	0.234743	0.219873	Bo1g005700/Bo1g020370/Bo2g007020/Bo2g011840/Bo3g049950/Bo3g073070/Bo4g076800/Bo4g168080/Bo5g016670/Bo5g115340/Bo7g103680/Bo7g103690/Bo7g106540/Bo7g117920/Bo8g068720/Bo9g008990	16
GO:0006260	P	DNA replication	27/6991	80/31186	0.0133462	0.244994	0.229476	Bo1g019970/Bo2g161260/Bo3g090170/Bo3g101320/Bo3g185190/Bo4g118460/Bo4g154680/Bo4g167960/Bo4g176140/Bo4g191310/Bo5g019630/Bo6g122170/Bo7g018690/Bo7g040320/Bo7g050070/Bo7g073780/Bo7g091510/Bo8g032340/Bo8g059470/Bo8g059730/Bo8g092170/Bo8g104150/Bo9g043460/Bo9g062720/Bo9g090990/Bo9g120320/Bo9g175320	27
GO:0035194	P	posttranscriptional gene silencing by RNA	7/6991	13/31186	0.0133516	0.244994	0.229476	Bo1g053450/Bo2g001270/Bo2g008600/Bo2g161630/Bo3g004300/Bo5g087070/Bo6g118150	7
GO:0072593	P	reactive oxygen species metabolic process	11/6991	25/31186	0.0133933	0.244994	0.229476	Bo1g005420/Bo2g149580/Bo3g107500/Bo4g053800/Bo6g099840/Bo6g123890/Bo7g088940/Bo8g079760/Bo8g098800/Bo9g010440/Bo9g076570	11
GO:0045899	P	positive regulation of RNA polymerase II transcriptional preinitiation complex assembly	8/6991	16/31186	0.0141772	0.251538	0.235605	Bo1g151540/Bo2g018540/Bo2g117950/Bo3g184270/Bo4g078540/Bo6g050610/Bo7g058030/Bo9g152170	8
GO:0010216	P	maintenance of DNA methylation	9/6991	19/31186	0.0142963	0.251538	0.235605	Bo1g022410/Bo3g009460/Bo3g123560/Bo5g150030/Bo5g150040/Bo6g067990/Bo6g068020/Bo6g098830/Bo8g099280	9
GO:0009944	P	polarity specification of adaxial/abaxial axis	19/6991	52/31186	0.0145973	0.251538	0.235605	Bo2g013140/Bo2g024680/Bo3g012110/Bo3g128750/Bo3g128760/Bo3g172320/Bo4g013200/Bo4g182800/Bo5g039580/Bo5g048880/Bo5g063050/Bo5g135020/Bo6g072710/Bo6g073320/Bo7g056180/Bo7g115780/Bo9g001130/Bo9g146910/Bo9g163080	19
GO:0016032	P	viral process	19/6991	52/31186	0.0145973	0.251538	0.235605	Bo1g007650/Bo1g019860/Bo1g038850/Bo1g094320/Bo1g144260/Bo2g009250/Bo3g135790/Bo3g169150/Bo4g104840/Bo4g136700/Bo6g018400/Bo7g038770/Bo7g067060/Bo7g081770/Bo8g095420/Bo8g095930/Bo8g100500/Bo8g115820/Bo9g059580	19
GO:0006364	P	rRNA processing	37/6991	118/31186	0.0155256	0.263713	0.247009	Bo1g144330/Bo2g016590/Bo2g100470/Bo3g057150/Bo3g060600/Bo3g149260/Bo3g184750/Bo4g105030/Bo4g122960/Bo4g127280/Bo4g161480/Bo5g009730/Bo5g048400/Bo5g077570/Bo5g088180/Bo5g115520/Bo5g148760/Bo6g002110/Bo6g066990/Bo6g094880/Bo6g119770/Bo7g021700/Bo7g040960/Bo7g089130/Bo7g117020/Bo8g030270/Bo8g066450/Bo8g066470/Bo8g092170/Bo8g106030/Bo9g017520/Bo9g021900/Bo9g024560/Bo9g076130/Bo9g171450/Bo9g175320/Bo9…	37
GO:0009626	P	plant-type hypersensitive response	45/6991	149/31186	0.0166608	0.27901	0.261336	Bo1g001030/Bo1g005720/Bo1g020190/Bo1g139210/Bo1g147600/Bo2g012360/Bo2g042020/Bo2g048260/Bo2g103300/Bo2g161720/Bo3g016820/Bo3g077410/Bo3g077420/Bo3g084210/Bo3g130040/Bo3g145220/Bo3g181430/Bo4g021040/Bo5g001320/Bo5g020030/Bo5g035170/Bo5g043870/Bo5g124880/Bo6g010650/Bo6g087500/Bo6g116100/Bo6g118100/Bo7g003700/Bo7g045530/Bo7g078090/Bo7g106440/Bo7g119800/Bo8g050280/Bo8g055820/Bo8g106550/Bo8g115810/Bo9…	45
GO:0010183	P	pollen tube guidance	19/6991	53/31186	0.0180782	0.294451	0.275799	Bo1g019910/Bo1g041890/Bo2g022080/Bo2g128720/Bo3g012070/Bo3g035710/Bo3g055850/Bo3g129870/Bo3g130040/Bo3g157300/Bo4g021040/Bo4g197430/Bo6g106430/Bo6g125750/Bo7g106240/Bo9g018450/Bo9g163150/Bo9g163580/Bo9g177310	19
GO:0016125	P	sterol metabolic process	19/6991	53/31186	0.0180782	0.294451	0.275799	Bo1g005700/Bo1g020370/Bo2g007020/Bo2g011840/Bo2g149800/Bo3g049950/Bo3g073070/Bo4g168080/Bo5g002800/Bo5g016670/Bo5g115340/Bo7g103680/Bo7g103690/Bo7g106540/Bo7g117920/Bo8g043320/Bo8g068720/Bo9g008990/Bo9g165900	19
GO:0010492	P	maintenance of shoot apical meristem identity	11/6991	26/31186	0.0185989	0.294879	0.2762	Bo1g147180/Bo1g150120/Bo3g045490/Bo3g099090/Bo3g103070/Bo7g067270/Bo9g001120/Bo9g009290/Bo9g059800/Bo9g093950/Bo9g171990	11
GO:0000122	P	negative regulation of transcription by RNA polymerase II	10/6991	23/31186	0.0198489	0.294879	0.2762	Bo1g070790/Bo2g026750/Bo2g132340/Bo3g010030/Bo4g084720/Bo6g110720/Bo8g059130/Bo8g110710/Bo9g140790/Bo9g165490	10
GO:0009555	P	pollen development	89/6991	325/31186	0.0199161	0.294879	0.2762	Bo1g011790/Bo1g022220/Bo1g039470/Bo1g041890/Bo1g053250/Bo1g057410/Bo1g059050/Bo1g099920/Bo1g143840/Bo1g143850/Bo1g151540/Bo1g154800/Bo1g157470/Bo2g009530/Bo2g012580/Bo2g041770/Bo2g057430/Bo2g095350/Bo2g100540/Bo2g121180/Bo2g131470/Bo2g131510/Bo3g001040/Bo3g034470/Bo3g055540/Bo3g061580/Bo3g062710/Bo3g086810/Bo3g091780/Bo3g101230/Bo3g102980/Bo3g111050/Bo3g113300/Bo3g123920/Bo3g130040/Bo3g150050/Bo3…	89
GO:0006342	P	chromatin silencing	16/6991	43/31186	0.019968	0.294879	0.2762	Bo1g127320/Bo2g009270/Bo2g013840/Bo3g027000/Bo3g032830/Bo3g100710/Bo3g149870/Bo4g059600/Bo4g119860/Bo4g173240/Bo6g030680/Bo6g099280/Bo8g077200/Bo9g010460/Bo9g159960/Bo9g181270	16
GO:0010072	P	primary shoot apical meristem specification	16/6991	43/31186	0.019968	0.294879	0.2762	Bo2g011370/Bo2g043280/Bo3g009260/Bo3g068100/Bo3g185760/Bo4g140070/Bo4g182800/Bo5g004660/Bo5g021180/Bo5g063050/Bo5g123640/Bo5g132650/Bo6g010860/Bo6g080420/Bo8g002770/Bo8g105910	16
GO:0042023	P	DNA endoreduplication	16/6991	43/31186	0.019968	0.294879	0.2762	Bo2g004050/Bo2g006560/Bo3g149420/Bo4g024530/Bo5g023590/Bo5g072510/Bo6g095270/Bo6g101050/Bo7g099410/Bo7g108330/Bo7g118630/Bo8g016640/Bo8g059500/Bo8g067010/Bo8g077280/Bo8g105970	16
GO:0006206	P	pyrimidine nucleobase metabolic process	6/6991	11/31186	0.0204029	0.294879	0.2762	Bo1g045330/Bo3g185630/Bo4g140610/Bo5g042940/Bo9g008270/Bo9g122310	6
GO:0046513	P	ceramide biosynthetic process	6/6991	11/31186	0.0204029	0.294879	0.2762	Bo2g016530/Bo2g138380/Bo3g073060/Bo5g115360/Bo7g031030/Bo9g076600	6
GO:0006357	P	regulation of transcription by RNA polymerase II	92/6991	338/31186	0.0212581	0.294879	0.2762	Bo1g006820/Bo1g016790/Bo1g019910/Bo1g021790/Bo1g046490/Bo1g102190/Bo1g134790/Bo1g138250/Bo1g157620/Bo2g004050/Bo2g009800/Bo2g012520/Bo2g018500/Bo2g025410/Bo2g030240/Bo2g051310/Bo2g070770/Bo2g080540/Bo2g080900/Bo2g136560/Bo2g149430/Bo2g156300/Bo3g001900/Bo3g002630/Bo3g014060/Bo3g016840/Bo3g022210/Bo3g031390/Bo3g039690/Bo3g043110/Bo3g054750/Bo3g055110/Bo3g060620/Bo3g083650/Bo3g157300/Bo4g004500/Bo4…	92
GO:0006368	P	transcription elongation from RNA polymerase II promoter	8/6991	17/31186	0.0215982	0.294879	0.2762	Bo2g161350/Bo3g043110/Bo5g150340/Bo7g065620/Bo9g008150/Bo9g081920/Bo9g181270/Bo9g183540	8
GO:0009610	P	response to symbiotic fungus	8/6991	17/31186	0.0215982	0.294879	0.2762	Bo1g144650/Bo3g029830/Bo3g062130/Bo3g101500/Bo4g036190/Bo4g185820/Bo8g029060/Bo8g109280	8
GO:0019048	P	modulation by virus of host morphology or physiology	8/6991	17/31186	0.0215982	0.294879	0.2762	Bo2g011370/Bo3g009260/Bo3g054680/Bo4g077010/Bo4g140070/Bo4g161240/Bo4g173240/Bo9g002440	8
GO:0048317	P	seed morphogenesis	8/6991	17/31186	0.0215982	0.294879	0.2762	Bo1g087490/Bo1g128420/Bo3g021960/Bo5g002780/Bo6g030920/Bo7g098980/Bo7g099010/Bo9g117570	8
GO:0016123	P	xanthophyll biosynthetic process	7/6991	14/31186	0.0216029	0.294879	0.2762	Bo1g040420/Bo2g167570/Bo3g057150/Bo5g148760/Bo7g064130/Bo7g110490/Bo9g130620	7
GO:0051301	P	cell division	84/6991	306/31186	0.0218245	0.294879	0.2762	Bo1g010100/Bo1g014600/Bo1g016960/Bo1g059270/Bo1g141000/Bo2g001230/Bo2g007000/Bo2g011590/Bo2g013800/Bo2g063050/Bo2g093480/Bo2g126840/Bo2g161480/Bo2g168080/Bo3g002290/Bo3g002350/Bo3g009380/Bo3g026750/Bo3g035600/Bo3g039680/Bo3g045490/Bo3g055060/Bo3g065940/Bo3g083810/Bo3g129870/Bo3g135790/Bo3g181350/Bo4g002210/Bo4g004530/Bo4g021040/Bo4g021330/Bo4g024230/Bo4g024530/Bo4g026710/Bo4g052420/Bo4g140460/Bo4…	84
GO:0006366	P	transcription by RNA polymerase II	15/6991	40/31186	0.0221528	0.295951	0.277204	Bo1g006210/Bo1g011740/Bo1g021800/Bo4g019620/Bo4g139850/Bo4g154370/Bo4g191390/Bo5g006980/Bo5g007030/Bo5g014800/Bo5g052310/Bo5g098100/Bo6g024810/Bo8g026850/Bo8g099910	15
GO:0030048	P	actin filament-based movement	12/6991	30/31186	0.0230411	0.304399	0.285117	Bo1g008320/Bo2g042060/Bo3g027220/Bo5g009220/Bo6g022080/Bo7g066830/Bo7g116060/Bo8g104800/Bo8g115720/Bo9g056070/Bo9g059370/Bo9g116200	12
GO:0006633	P	fatty acid biosynthetic process	57/6991	199/31186	0.0235359	0.307519	0.288039	Bo1g040420/Bo1g084810/Bo1g126080/Bo2g012180/Bo2g012200/Bo2g013050/Bo2g109060/Bo2g120530/Bo2g167570/Bo3g005480/Bo3g012010/Bo3g019110/Bo3g028010/Bo3g031900/Bo3g032140/Bo3g048640/Bo3g068070/Bo3g084300/Bo3g140250/Bo3g147600/Bo4g020990/Bo4g030270/Bo4g059650/Bo4g120480/Bo4g127280/Bo4g148140/Bo4g170850/Bo4g187140/Bo5g007440/Bo5g008190/Bo5g051850/Bo5g062420/Bo5g076220/Bo5g100980/Bo5g126370/Bo5g126570/Bo5…	57
GO:0007186	P	G protein-coupled receptor signaling pathway	11/6991	27/31186	0.0251632	0.32171	0.301331	Bo2g022010/Bo3g015260/Bo3g032800/Bo4g045930/Bo4g065800/Bo4g086420/Bo4g168090/Bo6g119860/Bo8g081520/Bo8g102120/Bo9g151670	11
GO:0010444	P	guard mother cell differentiation	11/6991	27/31186	0.0251632	0.32171	0.301331	Bo1g083500/Bo1g101110/Bo1g101200/Bo2g136560/Bo3g032650/Bo3g169030/Bo4g078720/Bo5g019500/Bo7g080730/Bo8g077280/Bo8g105970	11
GO:0016042	P	lipid catabolic process	57/6991	200/31186	0.0258981	0.327583	0.306833	Bo1g005080/Bo1g005100/Bo1g006220/Bo1g084730/Bo1g090170/Bo1g145030/Bo2g028450/Bo2g041560/Bo2g086520/Bo2g116840/Bo2g127560/Bo3g032220/Bo3g034710/Bo3g045420/Bo3g080010/Bo3g155760/Bo3g175760/Bo3g175780/Bo3g184430/Bo4g025530/Bo4g078130/Bo4g130870/Bo4g136730/Bo4g136750/Bo4g172990/Bo4g173140/Bo4g176250/Bo4g188920/Bo4g191750/Bo5g001220/Bo5g067050/Bo5g071180/Bo5g123690/Bo5g137850/Bo6g032830/Bo6g032890/Bo6…	57
GO:0009620	P	response to fungus	33/6991	107/31186	0.0270749	0.335066	0.313841	Bo1g053250/Bo1g059170/Bo1g059180/Bo1g119130/Bo1g134400/Bo2g009050/Bo2g009250/Bo2g050630/Bo2g095480/Bo2g095500/Bo2g164090/Bo3g001040/Bo3g060620/Bo3g137270/Bo3g172320/Bo3g185010/Bo4g021040/Bo4g137080/Bo4g200800/Bo5g005140/Bo5g070760/Bo5g102350/Bo5g122530/Bo6g001100/Bo6g029540/Bo6g042520/Bo6g074480/Bo6g079880/Bo7g050520/Bo7g115780/Bo8g067210/Bo8g105000/Bo9g014940	33
GO:0008361	P	regulation of cell size	13/6991	34/31186	0.027211	0.335066	0.313841	Bo1g102390/Bo1g147560/Bo2g009250/Bo3g031410/Bo3g045490/Bo4g109710/Bo5g141860/Bo6g049430/Bo7g084120/Bo7g087020/Bo8g027460/Bo9g008680/Bo9g093950	13
GO:1905392	P	plant organ morphogenesis	10/6991	24/31186	0.027335	0.335066	0.313841	Bo2g013140/Bo3g012110/Bo3g040110/Bo3g087110/Bo4g070350/Bo4g151130/Bo9g160240/Bo9g160260/Bo9g163080/Bo9g171990	10
GO:0006012	P	galactose metabolic process	17/6991	48/31186	0.0276676	0.335682	0.314418	Bo1g037130/Bo1g040650/Bo1g119060/Bo3g009830/Bo3g055240/Bo4g096590/Bo5g063240/Bo5g121400/Bo5g137200/Bo5g143380/Bo6g077870/Bo7g067580/Bo9g028910/Bo9g032410/Bo9g060020/Bo9g133060/Bo9g165370	17
GO:2000022	P	regulation of jasmonic acid mediated signaling pathway	14/6991	38/31186	0.0310701	0.373001	0.349374	Bo1g010260/Bo1g041900/Bo1g119100/Bo2g068460/Bo3g034090/Bo3g172310/Bo5g023780/Bo6g112300/Bo6g119140/Bo7g082470/Bo9g076620/Bo9g150390/Bo9g152530/Bo9g171420	14
GO:0016558	P	protein import into peroxisome matrix	7/6991	15/31186	0.0328075	0.373001	0.349374	Bo1g147300/Bo2g036410/Bo3g061330/Bo5g141380/Bo5g148180/Bo8g098750/Bo9g011260	7
GO:0034314	P	Arp2/3 complex-mediated actin nucleation	7/6991	15/31186	0.0328075	0.373001	0.349374	Bo1g084850/Bo3g024900/Bo4g043760/Bo4g173650/Bo4g181870/Bo7g041250/Bo9g008100	7
GO:0006417	P	regulation of translation	26/6991	82/31186	0.0331366	0.373001	0.349374	Bo1g016790/Bo1g119420/Bo2g034170/Bo2g074010/Bo2g097410/Bo3g027000/Bo3g054680/Bo3g062580/Bo4g077010/Bo4g161240/Bo4g169160/Bo5g034790/Bo5g037440/Bo5g038850/Bo5g156400/Bo6g018400/Bo6g123660/Bo7g075800/Bo8g023230/Bo8g052660/Bo8g065720/Bo8g093240/Bo8g100500/Bo9g002440/Bo9g007760/Bo9g059270	26
GO:0009855	P	determination of bilateral symmetry	6/6991	12/31186	0.0331801	0.373001	0.349374	Bo2g024680/Bo3g128750/Bo3g128760/Bo4g182800/Bo5g063050/Bo9g146910	6
GO:0036092	P	phosphatidylinositol-3-phosphate biosynthetic process	6/6991	12/31186	0.0331801	0.373001	0.349374	Bo1g134540/Bo2g023180/Bo3g015370/Bo5g023690/Bo5g131610/Bo8g104920	6
GO:0071470	P	cellular response to osmotic stress	6/6991	12/31186	0.0331801	0.373001	0.349374	Bo3g018560/Bo3g153130/Bo4g200800/Bo7g118810/Bo9g133100/Bo9g135320	6
GO:0030422	P	production of siRNA involved in RNA interference	11/6991	28/31186	0.0332533	0.373001	0.349374	Bo1g022610/Bo1g138200/Bo3g027000/Bo3g034650/Bo3g090230/Bo4g025640/Bo4g077010/Bo4g096480/Bo4g161240/Bo9g028810/Bo9g181270	11
GO:0048364	P	root development	64/6991	232/31186	0.0369809	0.410937	0.384907	Bo1g037170/Bo1g038950/Bo1g053220/Bo1g055330/Bo1g099920/Bo1g124930/Bo1g128520/Bo2g013640/Bo2g013840/Bo2g021890/Bo2g025060/Bo2g080660/Bo2g110520/Bo2g136190/Bo2g167730/Bo3g018280/Bo3g021450/Bo3g034470/Bo3g042310/Bo3g066820/Bo3g068990/Bo3g149400/Bo4g021040/Bo4g026150/Bo4g048440/Bo4g083630/Bo4g151360/Bo4g188600/Bo5g004680/Bo5g009920/Bo5g015200/Bo5g027930/Bo5g048370/Bo5g103570/Bo5g123690/Bo5g135020/Bo6…	64
GO:0006897	P	endocytosis	31/6991	102/31186	0.0380401	0.411224	0.385175	Bo1g040670/Bo1g063800/Bo1g144260/Bo2g032620/Bo2g042060/Bo2g119250/Bo2g131510/Bo3g064010/Bo5g003590/Bo5g109820/Bo5g139850/Bo6g010580/Bo6g106550/Bo7g067060/Bo7g078570/Bo8g030650/Bo8g099190/Bo8g099200/Bo8g115820/Bo8g117150/Bo9g005970/Bo9g058360/Bo9g059580/Bo9g065430/Bo9g070240/Bo9g071590/Bo9g078330/Bo9g116200/Bo9g130600/Bo9g167850/Bo9g175160	31
GO:0009833	P	plant-type primary cell wall biogenesis	12/6991	32/31186	0.0386078	0.411224	0.385175	Bo1g002500/Bo1g037390/Bo1g055030/Bo3g003250/Bo3g005320/Bo3g100970/Bo4g178130/Bo4g178180/Bo5g137100/Bo6g051500/Bo6g120770/Bo9g018320	12
GO:0006635	P	fatty acid beta-oxidation	19/6991	57/31186	0.038706	0.411224	0.385175	Bo1g019420/Bo1g147300/Bo2g149800/Bo2g150290/Bo2g167570/Bo3g060870/Bo3g061330/Bo3g156890/Bo4g044190/Bo5g141380/Bo5g143130/Bo5g148180/Bo6g076080/Bo7g118910/Bo8g054570/Bo8g098750/Bo9g010400/Bo9g011260/Bo9g028540	19
GO:0006096	P	glycolytic process	34/6991	114/31186	0.040113	0.411224	0.385175	Bo1g003370/Bo1g039180/Bo1g045330/Bo2g095350/Bo2g165840/Bo3g021010/Bo3g057250/Bo3g065130/Bo3g103180/Bo3g147600/Bo3g179500/Bo4g033430/Bo4g105170/Bo4g108000/Bo4g122890/Bo4g186300/Bo5g025240/Bo5g041200/Bo5g062420/Bo5g133150/Bo6g010610/Bo6g022240/Bo6g033150/Bo6g067090/Bo6g080970/Bo7g119470/Bo8g012770/Bo8g065470/Bo8g101840/Bo8g107420/Bo9g027950/Bo9g058480/Bo9g108650/Bo9g124820	34
GO:1902584	P	positive regulation of response to water deprivation	9/6991	22/31186	0.0401873	0.411224	0.385175	Bo1g057410/Bo1g151550/Bo2g136560/Bo3g018500/Bo4g191730/Bo5g019500/Bo6g098980/Bo7g080730/Bo9g030640	9
GO:0016192	P	vesicle-mediated transport	68/6991	250/31186	0.0427661	0.411224	0.385175	Bo1g006510/Bo1g047870/Bo1g047900/Bo1g054880/Bo1g086180/Bo1g090350/Bo1g119420/Bo1g124850/Bo2g041550/Bo2g043310/Bo2g068190/Bo2g107610/Bo2g161400/Bo3g001700/Bo3g002990/Bo3g003620/Bo3g037310/Bo3g039560/Bo3g045260/Bo3g061410/Bo3g062780/Bo3g068160/Bo3g083750/Bo3g137080/Bo3g154030/Bo3g181040/Bo4g025640/Bo4g071590/Bo4g097000/Bo4g173730/Bo4g195090/Bo4g198490/Bo5g004220/Bo5g006960/Bo5g038950/Bo5g039650/Bo5…	68
GO:0007623	P	circadian rhythm	40/6991	138/31186	0.0428138	0.411224	0.385175	Bo1g008730/Bo1g008780/Bo1g019420/Bo1g046610/Bo1g082420/Bo1g112400/Bo1g139400/Bo1g147240/Bo2g167980/Bo3g035570/Bo3g081950/Bo3g093790/Bo3g118450/Bo3g150050/Bo3g156890/Bo4g118340/Bo4g125590/Bo4g190810/Bo5g009730/Bo5g141290/Bo5g146900/Bo6g027800/Bo6g057640/Bo6g068260/Bo6g077410/Bo6g095270/Bo6g116810/Bo7g089140/Bo7g096790/Bo7g098570/Bo7g105690/Bo7g109540/Bo8g079380/Bo8g085930/Bo9g001120/Bo9g007530/Bo9…	40
GO:0006646	P	phosphatidylethanolamine biosynthetic process	8/6991	19/31186	0.0438176	0.411224	0.385175	Bo1g040690/Bo3g032710/Bo4g027100/Bo4g076750/Bo5g020540/Bo7g081780/Bo8g107340/Bo9g130930	8
GO:0007064	P	mitotic sister chromatid cohesion	8/6991	19/31186	0.0438176	0.411224	0.385175	Bo2g012610/Bo3g042440/Bo4g161400/Bo6g124210/Bo7g016220/Bo7g087110/Bo8g102090/Bo9g164070	8
GO:0010555	P	response to mannitol	8/6991	19/31186	0.0438176	0.411224	0.385175	Bo1g007350/Bo3g168920/Bo4g098970/Bo4g151620/Bo5g002680/Bo5g048360/Bo7g019900/Bo7g116830	8
GO:0055088	P	lipid homeostasis	8/6991	19/31186	0.0438176	0.411224	0.385175	Bo1g053250/Bo3g100490/Bo3g179570/Bo5g007430/Bo6g011000/Bo6g078030/Bo8g081230/Bo9g072750	8
GO:0010197	P	polar nucleus fusion	16/6991	47/31186	0.0457877	0.411224	0.385175	Bo1g011790/Bo1g153500/Bo2g149610/Bo2g160920/Bo3g029830/Bo3g057180/Bo3g175330/Bo4g036190/Bo4g185820/Bo6g115910/Bo7g033050/Bo7g050160/Bo7g091510/Bo9g007760/Bo9g014140/Bo9g028280	16
GO:0001708	P	cell fate specification	7/6991	16/31186	0.0472977	0.411224	0.385175	Bo3g039680/Bo3g043050/Bo4g004530/Bo4g140000/Bo6g094380/Bo7g062460/Bo8g066220	7
GO:0010048	P	vernalization response	7/6991	16/31186	0.0472977	0.411224	0.385175	Bo1g031900/Bo2g013840/Bo3g165710/Bo5g116790/Bo7g108370/Bo9g093920/Bo9g159960	7
GO:0015700	P	arsenite transport	7/6991	16/31186	0.0472977	0.411224	0.385175	Bo2g110350/Bo3g044700/Bo3g145220/Bo3g149010/Bo6g116100/Bo8g115810/Bo9g059540	7
GO:0016559	P	peroxisome fission	7/6991	16/31186	0.0472977	0.411224	0.385175	Bo1g112400/Bo2g010920/Bo3g134480/Bo5g009400/Bo6g077410/Bo8g058130/Bo8g118100	7
GO:0048658	P	anther wall tapetum development	7/6991	16/31186	0.0472977	0.411224	0.385175	Bo2g095350/Bo4g052450/Bo4g052460/Bo4g151360/Bo4g176070/Bo6g080970/Bo9g029530	7
GO:1901002	P	positive regulation of response to salt stress	7/6991	16/31186	0.0472977	0.411224	0.385175	Bo1g057410/Bo2g130010/Bo2g136560/Bo3g071350/Bo5g019500/Bo7g075300/Bo7g080730	7
GO:0009098	P	leucine biosynthetic process	10/6991	26/31186	0.0478987	0.411224	0.385175	Bo2g011730/Bo2g095850/Bo2g095860/Bo3g073430/Bo3g178300/Bo5g010540/Bo5g113720/Bo6g020930/Bo6g124430/Bo8g104370	10
GO:0010053	P	root epidermal cell differentiation	10/6991	26/31186	0.0478987	0.411224	0.385175	Bo1g043080/Bo1g084700/Bo3g023910/Bo3g065780/Bo4g140000/Bo5g132000/Bo6g098920/Bo7g115020/Bo8g005830/Bo9g032410	10
GO:0052543	P	callose deposition in cell wall	10/6991	26/31186	0.0478987	0.411224	0.385175	Bo1g147530/Bo1g154800/Bo3g061100/Bo4g052450/Bo4g052460/Bo4g176070/Bo5g025660/Bo5g141800/Bo6g044210/Bo6g121520	10
GO:2000028	P	regulation of photoperiodism, flowering	10/6991	26/31186	0.0478987	0.411224	0.385175	Bo2g103300/Bo3g068620/Bo3g149870/Bo3g153130/Bo4g009360/Bo4g133290/Bo5g003880/Bo5g004560/Bo6g074360/Bo7g118810	10
GO:0009561	P	megagametogenesis	17/6991	51/31186	0.0487777	0.411224	0.385175	Bo1g057410/Bo1g148960/Bo2g001230/Bo2g023660/Bo2g125830/Bo3g015630/Bo3g149190/Bo4g105030/Bo4g140460/Bo6g064720/Bo7g044890/Bo7g116730/Bo8g091360/Bo8g094320/Bo8g104160/Bo9g002220/Bo9g149780	17
GO:0031348	P	negative regulation of defense response	17/6991	51/31186	0.0487777	0.411224	0.385175	Bo1g003600/Bo1g041900/Bo1g144650/Bo2g009270/Bo2g082320/Bo3g034570/Bo3g062130/Bo4g025750/Bo5g007190/Bo5g007200/Bo5g013630/Bo6g079920/Bo6g086860/Bo7g118540/Bo8g029060/Bo8g100830/Bo9g183060	17
GO:0006020	P	inositol metabolic process	6/6991	13/31186	0.0501759	0.411224	0.385175	Bo1g158810/Bo3g010050/Bo4g031030/Bo8g034370/Bo9g165480/Bo9g165900	6
GO:0010235	P	guard mother cell cytokinesis	6/6991	13/31186	0.0501759	0.411224	0.385175	Bo2g047410/Bo2g136560/Bo5g019500/Bo6g018050/Bo7g080730/Bo8g077280	6
GO:0019745	P	pentacyclic triterpenoid biosynthetic process	6/6991	13/31186	0.0501759	0.411224	0.385175	Bo3g073270/Bo3g086810/Bo4g023800/Bo5g115150/Bo6g079920/Bo8g100830	6
GO:0042176	P	regulation of protein catabolic process	6/6991	13/31186	0.0501759	0.411224	0.385175	Bo1g017450/Bo3g026790/Bo3g066380/Bo4g045670/Bo8g054340/Bo8g070050	6
GO:0045962	P	positive regulation of development, heterochronic	6/6991	13/31186	0.0501759	0.411224	0.385175	Bo1g019520/Bo1g129830/Bo3g066540/Bo4g053680/Bo5g127500/Bo7g105960	6
GO:0048509	P	regulation of meristem development	6/6991	13/31186	0.0501759	0.411224	0.385175	Bo3g085570/Bo4g135830/Bo4g161320/Bo7g021530/Bo7g049980/Bo7g079940	6
GO:0016036	P	cellular response to phosphate starvation	36/6991	124/31186	0.0513024	0.411224	0.385175	Bo1g101090/Bo1g101920/Bo1g154720/Bo1g154800/Bo2g138630/Bo3g001530/Bo3g041850/Bo3g057150/Bo3g061620/Bo3g066500/Bo3g081970/Bo3g090240/Bo3g129870/Bo3g149290/Bo3g167210/Bo4g078690/Bo4g098350/Bo4g136240/Bo5g030530/Bo5g123690/Bo5g127590/Bo5g148760/Bo6g033320/Bo6g068050/Bo6g116410/Bo7g049980/Bo7g079940/Bo7g080480/Bo7g081980/Bo7g115980/Bo7g118780/Bo8g065380/Bo8g080910/Bo8g081270/Bo9g014030/Bo9g150100	36
GO:0006891	P	intra-Golgi vesicle-mediated transport	18/6991	55/31186	0.0514549	0.411224	0.385175	Bo1g117560/Bo1g144880/Bo2g041790/Bo2g063080/Bo3g001260/Bo3g028210/Bo3g103250/Bo4g038940/Bo4g086390/Bo4g183100/Bo5g068160/Bo5g118530/Bo6g121000/Bo7g054140/Bo7g059430/Bo7g118880/Bo9g117340/Bo9g163260	18
GO:0006021	P	inositol biosynthetic process	5/6991	10/31186	0.0515036	0.411224	0.385175	Bo1g002870/Bo1g019090/Bo3g055890/Bo5g065780/Bo5g151400	5
GO:0007129	P	synapsis	5/6991	10/31186	0.0515036	0.411224	0.385175	Bo3g023980/Bo3g185250/Bo5g151560/Bo6g122310/Bo7g097460	5
GO:0019676	P	ammonia assimilation cycle	5/6991	10/31186	0.0515036	0.411224	0.385175	Bo3g022630/Bo3g035470/Bo4g190740/Bo8g030490/Bo9g018030	5
GO:0044206	P	UMP salvage	5/6991	10/31186	0.0515036	0.411224	0.385175	Bo1g045330/Bo3g185630/Bo4g140610/Bo9g008270/Bo9g122310	5
GO:0045597	P	positive regulation of cell differentiation	5/6991	10/31186	0.0515036	0.411224	0.385175	Bo1g101110/Bo1g101200/Bo2g030240/Bo4g078720/Bo9g133340	5
GO:0046345	P	abscisic acid catabolic process	5/6991	10/31186	0.0515036	0.411224	0.385175	Bo1g020370/Bo3g073070/Bo4g168080/Bo5g115340/Bo7g106540	5
GO:0048831	P	regulation of shoot system development	5/6991	10/31186	0.0515036	0.411224	0.385175	Bo1g005470/Bo6g050870/Bo7g009980/Bo7g079940/Bo7g089090	5
GO:0071492	P	cellular response to UV-A	5/6991	10/31186	0.0515036	0.411224	0.385175	Bo1g007560/Bo3g010720/Bo5g093460/Bo8g101440/Bo9g163790	5
GO:1903506	P	regulation of nucleic acid-templated transcription	5/6991	10/31186	0.0515036	0.411224	0.385175	Bo1g091780/Bo2g008600/Bo2g161630/Bo3g004300/Bo6g115870	5
GO:0046835	P	carbohydrate phosphorylation	22/6991	70/31186	0.0517124	0.411224	0.385175	Bo1g003370/Bo1g043080/Bo1g055160/Bo1g144260/Bo3g025190/Bo3g179500/Bo4g176420/Bo5g007150/Bo5g023540/Bo5g062400/Bo5g137200/Bo5g143380/Bo6g010610/Bo6g022240/Bo6g120660/Bo7g066850/Bo7g067060/Bo7g098840/Bo8g114820/Bo8g115820/Bo9g027950/Bo9g059580	22
GO:0009956	P	radial pattern formation	9/6991	23/31186	0.053262	0.411224	0.385175	Bo2g013140/Bo2g024680/Bo3g012110/Bo3g128750/Bo3g128760/Bo7g118650/Bo8g083500/Bo9g146910/Bo9g163080	9
GO:0010052	P	guard cell differentiation	9/6991	23/31186	0.053262	0.411224	0.385175	Bo2g047410/Bo2g096250/Bo2g136560/Bo3g024550/Bo3g097960/Bo5g019500/Bo5g022370/Bo6g018050/Bo7g080730	9
GO:0010154	P	fruit development	9/6991	23/31186	0.053262	0.411224	0.385175	Bo1g063840/Bo2g002450/Bo3g001690/Bo3g113300/Bo6g073320/Bo8g104800/Bo9g001130/Bo9g014400/Bo9g184860	9
GO:0046470	P	phosphatidylcholine metabolic process	9/6991	23/31186	0.053262	0.411224	0.385175	Bo1g006220/Bo2g041560/Bo3g045420/Bo3g080010/Bo3g155760/Bo5g001220/Bo6g033320/Bo7g096020/Bo7g117620	9
GO:0048765	P	root hair cell differentiation	9/6991	23/31186	0.053262	0.411224	0.385175	Bo1g019860/Bo2g098940/Bo3g032190/Bo4g029760/Bo4g043610/Bo4g149740/Bo7g111020/Bo8g095930/Bo9g183060	9
GO:0009637	P	response to blue light	24/6991	78/31186	0.0547101	0.415376	0.389064	Bo1g003130/Bo1g007200/Bo1g019520/Bo1g158930/Bo2g097550/Bo3g031410/Bo3g168800/Bo4g009360/Bo4g027600/Bo4g048440/Bo5g009070/Bo5g038860/Bo5g043870/Bo5g155120/Bo6g101320/Bo7g087020/Bo7g105960/Bo8g102000/Bo8g110780/Bo8g115000/Bo9g003700/Bo9g004190/Bo9g008680/Bo9g010440	24
GO:0006541	P	glutamine metabolic process	16/6991	48/31186	0.0548477	0.415376	0.389064	Bo1g139050/Bo2g024800/Bo2g100290/Bo3g100610/Bo3g134300/Bo3g134320/Bo3g139920/Bo4g068040/Bo4g137920/Bo4g167870/Bo5g043620/Bo5g064420/Bo6g122180/Bo7g107100/Bo9g035440/Bo9g143670	16
GO:0016132	P	brassinosteroid biosynthetic process	16/6991	48/31186	0.0548477	0.415376	0.389064	Bo1g005700/Bo1g020370/Bo2g007020/Bo2g011840/Bo3g049950/Bo3g073070/Bo4g168080/Bo5g016670/Bo5g115340/Bo7g078080/Bo7g103680/Bo7g103690/Bo7g106540/Bo7g117920/Bo8g068720/Bo9g008990	16
GO:0080147	P	root hair cell development	14/6991	41/31186	0.0579528	0.428395	0.401259	Bo1g011160/Bo2g138630/Bo3g024610/Bo3g093670/Bo3g179500/Bo4g038360/Bo4g101350/Bo4g183390/Bo5g021850/Bo6g022240/Bo6g050950/Bo7g014120/Bo7g081980/Bo9g014560	14
GO:0010099	P	regulation of photomorphogenesis	8/6991	20/31186	0.059089	0.428395	0.401259	Bo2g010330/Bo3g090170/Bo4g167960/Bo5g132390/Bo6g100960/Bo6g122150/Bo7g018690/Bo8g102000	8
GO:0010262	P	somatic embryogenesis	8/6991	20/31186	0.059089	0.428395	0.401259	Bo1g134650/Bo5g035040/Bo6g031170/Bo6g050970/Bo6g079230/Bo7g048240/Bo7g083910/Bo9g169310	8
GO:0010374	P	stomatal complex development	8/6991	20/31186	0.059089	0.428395	0.401259	Bo2g046020/Bo3g022850/Bo3g060420/Bo3g068620/Bo6g125610/Bo7g005320/Bo7g021620/Bo9g110960	8
GO:0040029	P	regulation of gene expression, epigenetic	8/6991	20/31186	0.059089	0.428395	0.401259	Bo3g034090/Bo3g039060/Bo3g150050/Bo4g196000/Bo6g088080/Bo6g123800/Bo7g078020/Bo7g109700	8
GO:1901001	P	negative regulation of response to salt stress	8/6991	20/31186	0.059089	0.428395	0.401259	Bo2g161850/Bo3g004970/Bo5g063200/Bo6g121950/Bo7g043440/Bo8g037920/Bo8g050860/Bo9g174380	8
GO:2000070	P	regulation of response to water deprivation	8/6991	20/31186	0.059089	0.428395	0.401259	Bo1g051030/Bo1g143770/Bo3g129870/Bo3g149150/Bo8g102120/Bo9g010440/Bo9g078380/Bo9g104980	8
GO:0009785	P	blue light signaling pathway	12/6991	34/31186	0.0603571	0.432317	0.404932	Bo2g023110/Bo3g031390/Bo3g101420/Bo3g118450/Bo4g031070/Bo4g107950/Bo5g003050/Bo5g004560/Bo5g035040/Bo6g050970/Bo8g098800/Bo9g151530	12
GO:0010073	P	meristem maintenance	12/6991	34/31186	0.0603571	0.432317	0.404932	Bo1g008750/Bo1g157490/Bo3g003800/Bo3g042990/Bo3g172320/Bo4g160040/Bo7g115780/Bo8g083460/Bo8g098850/Bo8g112310/Bo9g014030/Bo9g184790	12
GO:0001522	P	pseudouridine synthesis	10/6991	27/31186	0.0612725	0.433649	0.40618	Bo2g015370/Bo3g013000/Bo3g023830/Bo3g024490/Bo5g010210/Bo5g030210/Bo5g030260/Bo6g120040/Bo9g028280/Bo9g165910	10
GO:0048829	P	root cap development	10/6991	27/31186	0.0612725	0.433649	0.40618	Bo1g014600/Bo3g032190/Bo3g042430/Bo4g029760/Bo6g108560/Bo7g005000/Bo8g076410/Bo8g093250/Bo8g102050/Bo9g088300	10
GO:0009846	P	pollen germination	38/6991	134/31186	0.0635	0.446754	0.418455	Bo1g006380/Bo1g039140/Bo1g143960/Bo1g147530/Bo1g147540/Bo1g152210/Bo1g157490/Bo2g057430/Bo2g091180/Bo2g100420/Bo2g149800/Bo3g035460/Bo3g061100/Bo3g155570/Bo4g014740/Bo4g039130/Bo4g044200/Bo4g048440/Bo5g132740/Bo5g137510/Bo5g141800/Bo5g150230/Bo5g156400/Bo6g044210/Bo6g078030/Bo6g093070/Bo7g016070/Bo8g030450/Bo8g050330/Bo8g112370/Bo8g115000/Bo8g115380/Bo9g014030/Bo9g022270/Bo9g028410/Bo9g126340/Bo9…	38
GO:0051028	P	mRNA transport	16/6991	49/31186	0.065074	0.451318	0.42273	Bo1g005250/Bo3g001930/Bo3g054680/Bo3g085610/Bo3g141290/Bo3g149150/Bo4g024260/Bo4g195830/Bo6g022350/Bo6g064510/Bo6g124370/Bo7g065120/Bo8g114260/Bo9g002440/Bo9g140950/Bo9g161660	16
GO:0006545	P	glycine biosynthetic process	7/6991	17/31186	0.0652873	0.451318	0.42273	Bo3g042380/Bo3g153980/Bo5g009130/Bo7g056210/Bo7g119050/Bo8g056930/Bo8g073730	7
GO:0009554	P	megasporogenesis	7/6991	17/31186	0.0652873	0.451318	0.42273	Bo2g136560/Bo5g001290/Bo5g019500/Bo7g080730/Bo8g118020/Bo8g118210/Bo9g061540	7
GO:0009734	P	auxin-activated signaling pathway	83/6991	318/31186	0.0666426	0.458024	0.429011	Bo1g014600/Bo1g016790/Bo1g037360/Bo1g090210/Bo1g090350/Bo1g103470/Bo1g108580/Bo2g023110/Bo2g037670/Bo2g062830/Bo2g068190/Bo2g080660/Bo2g083970/Bo2g161810/Bo2g167580/Bo3g030250/Bo3g032190/Bo3g042430/Bo3g045210/Bo3g068990/Bo3g084310/Bo3g108130/Bo3g179630/Bo3g185760/Bo4g029760/Bo4g034480/Bo4g097060/Bo4g098350/Bo4g107940/Bo4g120400/Bo4g145920/Bo4g161170/Bo4g191730/Bo5g004310/Bo5g004680/Bo5g021990/Bo5…	83
GO:0051726	P	regulation of cell cycle	29/6991	99/31186	0.0670778	0.458365	0.429331	Bo1g082420/Bo1g083500/Bo1g141000/Bo2g023660/Bo2g167980/Bo3g015630/Bo3g149190/Bo3g169030/Bo3g181350/Bo4g024530/Bo5g008090/Bo5g039170/Bo5g043870/Bo6g116810/Bo6g120350/Bo7g003400/Bo7g040320/Bo7g117540/Bo7g118630/Bo8g019220/Bo8g066680/Bo8g079380/Bo8g104160/Bo8g106580/Bo9g018720/Bo9g024580/Bo9g076570/Bo9g149780/Bo9g173800	29
GO:0010588	P	cotyledon vascular tissue pattern formation	11/6991	31/31186	0.0680468	0.459702	0.430583	Bo1g048310/Bo2g068320/Bo3g042430/Bo3g062190/Bo4g026150/Bo5g015200/Bo5g092940/Bo8g004560/Bo8g102050/Bo8g107460/Bo9g184970	11
GO:0048443	P	stamen development	11/6991	31/31186	0.0680468	0.459702	0.430583	Bo1g005700/Bo2g137070/Bo3g031410/Bo3g049940/Bo3g122020/Bo4g098350/Bo4g149570/Bo7g087020/Bo7g117920/Bo9g006350/Bo9g008680	11
GO:0010087	P	phloem or xylem histogenesis	14/6991	42/31186	0.0696241	0.460211	0.43106	Bo2g068320/Bo3g085570/Bo3g106920/Bo3g149090/Bo4g004520/Bo4g048440/Bo4g097060/Bo4g135830/Bo5g015200/Bo7g049980/Bo7g078080/Bo8g107460/Bo8g115000/Bo9g167850	14
GO:0006413	P	translational initiation	41/6991	147/31186	0.0698791	0.460211	0.43106	Bo1g091780/Bo1g134770/Bo1g136120/Bo1g157490/Bo2g010690/Bo2g023260/Bo2g074010/Bo2g091170/Bo2g118110/Bo3g007330/Bo3g012670/Bo3g044430/Bo3g045180/Bo3g062570/Bo3g091840/Bo3g149510/Bo3g162160/Bo4g122750/Bo5g003730/Bo5g023800/Bo5g104960/Bo6g030980/Bo6g108830/Bo7g065140/Bo7g082640/Bo7g097200/Bo7g108270/Bo7g109530/Bo8g001080/Bo8g030500/Bo8g050310/Bo8g052660/Bo8g070680/Bo8g089560/Bo8g090070/Bo8g107770/Bo9…	41
GO:0016579	P	protein deubiquitination	24/6991	80/31186	0.070895	0.460211	0.43106	Bo1g011070/Bo1g056910/Bo2g010060/Bo2g161700/Bo3g003920/Bo3g032130/Bo3g044810/Bo3g076130/Bo3g099190/Bo3g149970/Bo3g152730/Bo4g184690/Bo5g130330/Bo5g135050/Bo6g026190/Bo7g105540/Bo7g109610/Bo8g049800/Bo8g077900/Bo8g099640/Bo8g101200/Bo9g133610/Bo9g149760/Bo9g176000	24
GO:0006325	P	chromatin organization	6/6991	14/31186	0.0716056	0.460211	0.43106	Bo1g082420/Bo2g165830/Bo2g167980/Bo3g068620/Bo6g116810/Bo8g079380	6
GO:0043484	P	regulation of RNA splicing	6/6991	14/31186	0.0716056	0.460211	0.43106	Bo3g149070/Bo5g034590/Bo5g063030/Bo8g023230/Bo8g070930/Bo9g015050	6
GO:0044209	P	AMP salvage	6/6991	14/31186	0.0716056	0.460211	0.43106	Bo1g144260/Bo6g080140/Bo6g125770/Bo7g067060/Bo8g115820/Bo9g059580	6
GO:0070084	P	protein initiator methionine removal	6/6991	14/31186	0.0716056	0.460211	0.43106	Bo3g037150/Bo3g039190/Bo4g024430/Bo4g106430/Bo6g077210/Bo7g082000	6
GO:0090503	P	RNA phosphodiester bond hydrolysis, exonucleolytic	6/6991	14/31186	0.0716056	0.460211	0.43106	Bo3g009860/Bo3g057150/Bo5g148760/Bo6g119770/Bo9g024560/Bo9g184710	6
GO:1902183	P	regulation of shoot apical meristem development	6/6991	14/31186	0.0716056	0.460211	0.43106	Bo2g156330/Bo3g100620/Bo3g172320/Bo6g073320/Bo7g115780/Bo9g001130	6
GO:0048467	P	gynoecium development	12/6991	35/31186	0.0737764	0.471614	0.44174	Bo2g068320/Bo2g083970/Bo3g030250/Bo4g034480/Bo6g086260/Bo6g095270/Bo6g119680/Bo7g062240/Bo7g066830/Bo8g051100/Bo8g104800/Bo9g059370	12
GO:0000160	P	phosphorelay signal transduction system	32/6991	112/31186	0.0761298	0.474502	0.444445	Bo1g055180/Bo2g007540/Bo2g028790/Bo2g028820/Bo2g134560/Bo3g006750/Bo3g035570/Bo3g068530/Bo3g068620/Bo3g085570/Bo3g118450/Bo3g149090/Bo4g004520/Bo4g135830/Bo4g190810/Bo5g015160/Bo5g021820/Bo5g123620/Bo6g080170/Bo6g086770/Bo6g106830/Bo7g049980/Bo7g079940/Bo7g087460/Bo7g092630/Bo7g096790/Bo7g098570/Bo7g105690/Bo8g068270/Bo9g010950/Bo9g045370/Bo9g175250	32
GO:0048510	P	regulation of timing of transition from vegetative to reproductive phase	21/6991	69/31186	0.0763292	0.474502	0.444445	Bo1g003130/Bo1g031900/Bo1g148960/Bo1g158930/Bo2g005230/Bo2g083780/Bo3g134590/Bo3g141480/Bo3g165710/Bo4g149570/Bo5g051970/Bo5g155120/Bo6g062110/Bo6g119600/Bo7g097870/Bo7g097980/Bo7g108370/Bo8g117340/Bo9g093920/Bo9g169310/Bo9g181710	21
GO:1903507	P	negative regulation of nucleic acid-templated transcription	10/6991	28/31186	0.0768387	0.474502	0.444445	Bo1g010260/Bo1g119100/Bo2g068460/Bo3g172310/Bo5g023780/Bo6g112300/Bo6g119140/Bo7g082470/Bo9g150390/Bo9g152530	10
GO:0080144	P	amino acid homeostasis	8/6991	21/31186	0.0773192	0.474502	0.444445	Bo2g095350/Bo3g167210/Bo5g034860/Bo5g138090/Bo6g003560/Bo6g080970/Bo8g021770/Bo9g081830	8
GO:0033358	P	UDP-L-arabinose biosynthetic process	5/6991	11/31186	0.0774208	0.474502	0.444445	Bo4g096590/Bo5g063240/Bo7g067580/Bo9g028910/Bo9g060020	5
GO:0045041	P	protein import into mitochondrial intermembrane space	5/6991	11/31186	0.0774208	0.474502	0.444445	Bo3g027200/Bo3g065760/Bo4g065820/Bo7g035390/Bo8g114040	5
GO:0045227	P	capsule polysaccharide biosynthetic process	5/6991	11/31186	0.0774208	0.474502	0.444445	Bo4g096590/Bo5g063240/Bo7g067580/Bo9g028910/Bo9g060020	5
GO:0051693	P	actin filament capping	5/6991	11/31186	0.0774208	0.474502	0.444445	Bo2g032470/Bo3g019360/Bo3g175750/Bo8g070070/Bo9g133020	5
GO:0009658	P	chloroplast organization	52/6991	193/31186	0.0790545	0.48203	0.451496	Bo1g101420/Bo2g016590/Bo2g097550/Bo3g012770/Bo3g021450/Bo3g024270/Bo3g090170/Bo3g149340/Bo3g162060/Bo4g009360/Bo4g045430/Bo4g098150/Bo4g098430/Bo4g118460/Bo4g158860/Bo4g167960/Bo4g170700/Bo4g173680/Bo4g176140/Bo4g200820/Bo5g004870/Bo5g009070/Bo5g009730/Bo5g034640/Bo5g048550/Bo5g091630/Bo5g115490/Bo6g002180/Bo6g056280/Bo6g068410/Bo6g072440/Bo6g122150/Bo7g018690/Bo7g032960/Bo7g067800/Bo7g097160/Bo7…	52
GO:0045944	P	positive regulation of transcription by RNA polymerase II	33/6991	117/31186	0.0842925	0.501713	0.469933	Bo1g007560/Bo1g021640/Bo1g031900/Bo2g118110/Bo2g137070/Bo2g162920/Bo3g010720/Bo3g023570/Bo3g038870/Bo3g100540/Bo3g162790/Bo3g165710/Bo4g024840/Bo4g108190/Bo4g149800/Bo6g094120/Bo6g101230/Bo6g106560/Bo7g060150/Bo7g065140/Bo7g108370/Bo8g068060/Bo8g101440/Bo8g104060/Bo9g009030/Bo9g010440/Bo9g014400/Bo9g014830/Bo9g018010/Bo9g072860/Bo9g093920/Bo9g152080/Bo9g163790	33
GO:0009920	P	cell plate formation involved in plant-type cell wall biogenesis	7/6991	18/31186	0.0868599	0.501713	0.469933	Bo3g027140/Bo4g165220/Bo6g066710/Bo8g089610/Bo8g115400/Bo9g153810/Bo9g169590	7
GO:0010628	P	positive regulation of gene expression	7/6991	18/31186	0.0868599	0.501713	0.469933	Bo1g101090/Bo1g153540/Bo3g081970/Bo4g145800/Bo5g138190/Bo6g034490/Bo8g101920	7
GO:0045116	P	protein neddylation	7/6991	18/31186	0.0868599	0.501713	0.469933	Bo3g015230/Bo7g118170/Bo8g004450/Bo8g115290/Bo9g025830/Bo9g151780/Bo9g153970	7
GO:0048280	P	vesicle fusion with Golgi apparatus	7/6991	18/31186	0.0868599	0.501713	0.469933	Bo2g063080/Bo2g143820/Bo3g028210/Bo4g038940/Bo4g086390/Bo4g183100/Bo7g054140	7
GO:0061512	P	protein localization to cilium	7/6991	18/31186	0.0868599	0.501713	0.469933	Bo2g091280/Bo3g185010/Bo4g200800/Bo6g009280/Bo6g029540/Bo6g120890/Bo7g050520	7
GO:0006790	P	sulfur compound metabolic process	9/6991	25/31186	0.0869242	0.501713	0.469933	Bo1g019090/Bo1g053530/Bo3g055890/Bo3g102810/Bo5g065780/Bo5g151400/Bo7g089340/Bo7g104590/Bo9g076420	9
GO:0010078	P	maintenance of root meristem identity	9/6991	25/31186	0.0869242	0.501713	0.469933	Bo1g016960/Bo1g147180/Bo1g150120/Bo2g068320/Bo4g075620/Bo5g136700/Bo5g139860/Bo7g058030/Bo9g009290	9
GO:0030488	P	tRNA methylation	9/6991	25/31186	0.0869242	0.501713	0.469933	Bo1g003050/Bo3g038960/Bo4g039590/Bo4g115330/Bo4g195750/Bo8g025630/Bo8g101170/Bo9g069280/Bo9g163770	9
GO:0045017	P	glycerolipid biosynthetic process	9/6991	25/31186	0.0869242	0.501713	0.469933	Bo1g078730/Bo2g075280/Bo3g008780/Bo3g008800/Bo3g008810/Bo3g110790/Bo3g110810/Bo4g145360/Bo8g077590	9
GO:0055046	P	microgametogenesis	9/6991	25/31186	0.0869242	0.501713	0.469933	Bo2g023660/Bo3g015630/Bo3g149190/Bo4g140460/Bo5g136650/Bo6g064720/Bo8g104160/Bo9g149780/Bo9g169310	9
GO:0006886	P	intracellular protein transport	72/6991	277/31186	0.0883483	0.507392	0.475252	Bo1g002670/Bo1g017800/Bo1g063800/Bo1g119420/Bo1g124850/Bo1g144880/Bo1g147560/Bo2g018540/Bo2g086500/Bo2g095450/Bo2g147620/Bo2g150220/Bo3g001260/Bo3g045260/Bo3g055610/Bo3g061410/Bo3g064010/Bo3g068160/Bo3g137080/Bo3g143590/Bo3g154030/Bo3g181040/Bo4g025640/Bo4g049580/Bo4g075400/Bo4g176200/Bo4g188740/Bo5g038950/Bo5g108560/Bo5g108660/Bo5g109980/Bo5g138070/Bo5g139850/Bo5g141860/Bo5g143410/Bo6g010580/Bo6…	72
GO:2000012	P	regulation of auxin polar transport	12/6991	36/31186	0.0889619	0.507392	0.475252	Bo1g153540/Bo3g042990/Bo4g107940/Bo4g161480/Bo5g127510/Bo6g076350/Bo6g106560/Bo6g110630/Bo8g093180/Bo9g020420/Bo9g070370/Bo9g093920	12
GO:0003333	P	amino acid transmembrane transport	16/6991	51/31186	0.0891883	0.507392	0.475252	Bo1g048250/Bo1g142590/Bo1g153600/Bo3g005120/Bo3g032190/Bo3g042430/Bo3g138580/Bo3g167120/Bo4g029760/Bo4g136240/Bo5g030530/Bo5g148750/Bo7g050140/Bo7g078080/Bo7g104900/Bo8g102050	16
GO:0046777	P	protein autophosphorylation	70/6991	269/31186	0.0899974	0.509557	0.477279	Bo1g010540/Bo1g019860/Bo1g036990/Bo1g038950/Bo1g053090/Bo1g119120/Bo1g135020/Bo2g017920/Bo2g068260/Bo2g104520/Bo2g134180/Bo2g168290/Bo3g024060/Bo3g024270/Bo3g026440/Bo3g036060/Bo3g043150/Bo3g060200/Bo3g061580/Bo3g062800/Bo3g093830/Bo3g099080/Bo3g118450/Bo3g149090/Bo3g173470/Bo4g004520/Bo4g012970/Bo4g101190/Bo4g131000/Bo4g143980/Bo4g170700/Bo4g173750/Bo4g190710/Bo5g002420/Bo5g004560/Bo5g008370/Bo5…	70
GO:0009789	P	positive regulation of abscisic acid-activated signaling pathway	17/6991	55/31186	0.0916954	0.51671	0.48398	Bo1g006220/Bo1g019420/Bo3g071350/Bo3g156890/Bo4g044190/Bo6g028090/Bo6g029480/Bo6g094530/Bo6g112400/Bo7g099350/Bo7g108770/Bo7g117620/Bo8g090000/Bo8g098800/Bo8g106240/Bo9g009840/Bo9g183060	17
GO:0030150	P	protein import into mitochondrial matrix	13/6991	40/31186	0.0935283	0.520717	0.487733	Bo3g021650/Bo3g074640/Bo3g109260/Bo3g185680/Bo4g030590/Bo4g107940/Bo6g076350/Bo7g003480/Bo7g104260/Bo7g111150/Bo8g051420/Bo8g093180/Bo9g028290	13
GO:0052544	P	defense response by callose deposition in cell wall	13/6991	40/31186	0.0935283	0.520717	0.487733	Bo3g073270/Bo3g145220/Bo4g023800/Bo4g149550/Bo5g041080/Bo5g115150/Bo6g079920/Bo6g116100/Bo8g100830/Bo8g115810/Bo9g007660/Bo9g059540/Bo9g183060	13
GO:0016575	P	histone deacetylation	10/6991	29/31186	0.0946388	0.520717	0.487733	Bo1g008110/Bo1g117500/Bo3g010030/Bo4g084720/Bo6g110720/Bo7g098310/Bo8g112700/Bo9g020290/Bo9g165490/Bo9g174460	10
GO:0046685	P	response to arsenic-containing substance	10/6991	29/31186	0.0946388	0.520717	0.487733	Bo1g008030/Bo2g110350/Bo3g002350/Bo3g044700/Bo3g145220/Bo3g149010/Bo6g116100/Bo7g104250/Bo8g115810/Bo9g059540	10
GO:0007275	P	multicellular organism development	97/6991	383/31186	0.095984	0.520717	0.487733	Bo1g006370/Bo1g007270/Bo1g016630/Bo1g017380/Bo1g017770/Bo1g024360/Bo1g045220/Bo1g047910/Bo1g051800/Bo1g054880/Bo1g117610/Bo1g152160/Bo2g009250/Bo2g011840/Bo2g013110/Bo2g013770/Bo2g052630/Bo2g066780/Bo2g070820/Bo2g075240/Bo2g164090/Bo3g008850/Bo3g017050/Bo3g031390/Bo3g035900/Bo3g039060/Bo3g039720/Bo3g049950/Bo3g073070/Bo3g097890/Bo3g101690/Bo3g122200/Bo3g123480/Bo3g137120/Bo4g002420/Bo4g007030/Bo4…	97
GO:0006310	P	DNA recombination	14/6991	44/31186	0.0973292	0.520717	0.487733	Bo2g161260/Bo3g001500/Bo3g024520/Bo3g090170/Bo4g154680/Bo4g167960/Bo4g172950/Bo5g022310/Bo6g080220/Bo7g018690/Bo7g048560/Bo7g109990/Bo8g059730/Bo8g102690	14
GO:0006974	P	cellular response to DNA damage stimulus	14/6991	44/31186	0.0973292	0.520717	0.487733	Bo1g003370/Bo2g010280/Bo2g061190/Bo3g021880/Bo3g025340/Bo3g083370/Bo3g172320/Bo3g185190/Bo5g070760/Bo6g001100/Bo7g115780/Bo8g112310/Bo9g043950/Bo9g076570	14
GO:0010014	P	meristem initiation	6/6991	15/31186	0.097471	0.520717	0.487733	Bo2g024680/Bo3g128750/Bo3g128760/Bo3g143640/Bo6g034670/Bo9g146910	6
GO:0010112	P	regulation of systemic acquired resistance	6/6991	15/31186	0.097471	0.520717	0.487733	Bo1g041900/Bo4g149550/Bo5g003180/Bo6g003330/Bo6g087500/Bo6g118100	6
GO:0071486	P	cellular response to high light intensity	6/6991	15/31186	0.097471	0.520717	0.487733	Bo1g007560/Bo3g010720/Bo4g165150/Bo5g093460/Bo8g101440/Bo9g163790	6
GO:0061077	P	chaperone-mediated protein folding	21/6991	71/31186	0.0983409	0.520717	0.487733	Bo1g002770/Bo2g037660/Bo2g070730/Bo3g021230/Bo3g027200/Bo3g065760/Bo3g101400/Bo4g120400/Bo4g120450/Bo6g044290/Bo6g067750/Bo6g112640/Bo7g031160/Bo7g035390/Bo7g052730/Bo7g089360/Bo7g089370/Bo7g097980/Bo7g101400/Bo8g104170/Bo9g062680	21
GO:0006450	P	regulation of translational fidelity	8/6991	22/31186	0.0985374	0.520717	0.487733	Bo2g150430/Bo3g137340/Bo6g004630/Bo6g027950/Bo7g107870/Bo7g115900/Bo8g106690/Bo9g161880	8
GO:0009913	P	epidermal cell differentiation	8/6991	22/31186	0.0985374	0.520717	0.487733	Bo2g012180/Bo2g012200/Bo3g060420/Bo3g120920/Bo4g197120/Bo6g098920/Bo8g098830/Bo9g077670	8
GO:0009723	P	response to ethylene	52/6991	196/31186	0.0985378	0.520717	0.487733	Bo1g002230/Bo1g006820/Bo1g059170/Bo1g059180/Bo1g081300/Bo1g102190/Bo1g128420/Bo2g012520/Bo2g023110/Bo2g025410/Bo2g057480/Bo2g068320/Bo2g070770/Bo2g091280/Bo2g132340/Bo3g032190/Bo3g039690/Bo3g060620/Bo3g139920/Bo4g004500/Bo4g021040/Bo4g025810/Bo4g029760/Bo4g176030/Bo4g198650/Bo5g002760/Bo5g021040/Bo5g027250/Bo5g043620/Bo5g048360/Bo5g124880/Bo5g126180/Bo5g138190/Bo5g139340/Bo5g145420/Bo6g030920/Bo6…	52
GO:0016485	P	protein processing	15/6991	48/31186	0.100494	0.528354	0.494886	Bo3g037150/Bo3g138810/Bo4g024430/Bo4g106430/Bo5g016660/Bo5g025620/Bo6g018630/Bo6g039550/Bo6g044200/Bo6g077210/Bo6g116410/Bo6g121550/Bo8g099360/Bo9g028870/Bo9g175290	15
GO:0006289	P	nucleotide-excision repair	11/6991	33/31186	0.100872	0.528354	0.494886	Bo2g062910/Bo3g055680/Bo3g162770/Bo4g137230/Bo5g034740/Bo5g132120/Bo6g039640/Bo7g091090/Bo7g091130/Bo8g059470/Bo9g076120	11
GO:0030244	P	cellulose biosynthetic process	29/6991	103/31186	0.102241	0.533178	0.499405	Bo1g002500/Bo1g037390/Bo1g055030/Bo1g147610/Bo1g154950/Bo1g157470/Bo2g120830/Bo3g001470/Bo3g003250/Bo3g005320/Bo3g055540/Bo3g060960/Bo3g062330/Bo3g100970/Bo4g044200/Bo4g178130/Bo4g178180/Bo4g183430/Bo5g003350/Bo5g089470/Bo5g137100/Bo6g051500/Bo6g071070/Bo7g064660/Bo7g066970/Bo8g005830/Bo8g043320/Bo9g018320/Bo9g095420	29
GO:0009664	P	plant-type cell wall organization	16/6991	52/31186	0.103125	0.535439	0.501523	Bo1g040700/Bo2g165370/Bo3g036420/Bo3g107020/Bo4g007030/Bo4g019630/Bo4g025060/Bo4g095420/Bo4g194100/Bo5g005380/Bo6g068100/Bo7g064660/Bo8g082750/Bo8g084760/Bo9g015230/Bo9g091330	16
GO:0042127	P	regulation of cell population proliferation	12/6991	37/31186	0.10593	0.547611	0.512923	Bo1g056710/Bo1g083500/Bo1g102390/Bo2g062870/Bo3g162790/Bo3g169030/Bo4g109710/Bo5g013510/Bo7g082370/Bo8g098800/Bo9g076000/Bo9g135430	12
GO:0006535	P	cysteine biosynthetic process from serine	9/6991	26/31186	0.107585	0.548125	0.513405	Bo1g057360/Bo4g021010/Bo4g101350/Bo4g107560/Bo5g132920/Bo5g146880/Bo6g035850/Bo9g010150/Bo9g010160	9
GO:0009791	P	post-embryonic development	9/6991	26/31186	0.107585	0.548125	0.513405	Bo1g045270/Bo1g068500/Bo2g143820/Bo4g059600/Bo5g103530/Bo6g033320/Bo7g080460/Bo7g095720/Bo8g081480	9
GO:0010026	P	trichome differentiation	9/6991	26/31186	0.107585	0.548125	0.513405	Bo2g006560/Bo2g007320/Bo2g098940/Bo3g021530/Bo4g043610/Bo4g149740/Bo7g096780/Bo7g111020/Bo9g086920	9
GO:0009861	P	jasmonic acid and ethylene-dependent systemic resistance	5/6991	12/31186	0.109021	0.548125	0.513405	Bo1g158810/Bo3g034570/Bo4g025750/Bo5g007280/Bo8g034370	5
GO:0010116	P	positive regulation of abscisic acid biosynthetic process	5/6991	12/31186	0.109021	0.548125	0.513405	Bo3g004970/Bo5g077590/Bo6g019850/Bo7g083910/Bo9g174380	5
GO:0010366	P	negative regulation of ethylene biosynthetic process	5/6991	12/31186	0.109021	0.548125	0.513405	Bo2g029110/Bo2g096040/Bo5g008680/Bo6g080330/Bo6g125630	5
GO:0000398	P	mRNA splicing, via spliceosome	37/6991	136/31186	0.109256	0.548125	0.513405	Bo1g053450/Bo1g055330/Bo2g010280/Bo2g052510/Bo2g137230/Bo3g023770/Bo3g095310/Bo3g153960/Bo4g001190/Bo4g019780/Bo4g116690/Bo4g190960/Bo5g003760/Bo5g023590/Bo5g034230/Bo5g087070/Bo5g132830/Bo5g137500/Bo6g005710/Bo6g034420/Bo6g067520/Bo6g076690/Bo6g099430/Bo6g120920/Bo6g121510/Bo6g125570/Bo7g009670/Bo7g058120/Bo7g108270/Bo8g050850/Bo8g059320/Bo8g067010/Bo8g097340/Bo9g009630/Bo9g025920/Bo9g058670/Bo9…	37
GO:0009725	P	response to hormone	13/6991	41/31186	0.110046	0.549765	0.514941	Bo1g107100/Bo1g153670/Bo2g086540/Bo3g055310/Bo3g073270/Bo3g135810/Bo4g022760/Bo4g023800/Bo4g024150/Bo4g194990/Bo5g115150/Bo8g100040/Bo9g094100	13
GO:0045995	P	regulation of embryonic development	7/6991	19/31186	0.111968	0.557029	0.521744	Bo1g128420/Bo3g061580/Bo3g172320/Bo5g132400/Bo6g030920/Bo7g115780/Bo9g043720	7
GO:0008285	P	negative regulation of cell population proliferation	10/6991	30/31186	0.114666	0.565717	0.529882	Bo1g008090/Bo1g008750/Bo2g030240/Bo2g161810/Bo3g042310/Bo3g108130/Bo6g121940/Bo7g118730/Bo9g014770/Bo9g133340	10
GO:0043085	P	positive regulation of catalytic activity	10/6991	30/31186	0.114666	0.565717	0.529882	Bo1g156180/Bo4g013400/Bo5g127170/Bo6g076410/Bo7g021530/Bo7g100690/Bo8g064850/Bo8g093230/Bo8g108130/Bo9g007630	10
GO:0006813	P	potassium ion transport	15/6991	49/31186	0.11612	0.570523	0.534384	Bo1g063860/Bo2g010650/Bo2g024550/Bo2g050870/Bo2g095260/Bo2g119470/Bo4g121640/Bo4g142240/Bo5g021800/Bo6g123830/Bo8g083060/Bo8g100900/Bo8g112640/Bo9g077760/Bo9g159780	15
GO:0009556	P	microsporogenesis	17/6991	57/31186	0.120093	0.585963	0.548846	Bo1g007830/Bo1g145030/Bo1g147530/Bo2g023920/Bo3g061100/Bo3g162360/Bo5g001290/Bo5g020540/Bo5g123760/Bo5g141800/Bo6g113320/Bo6g121300/Bo7g104090/Bo8g118020/Bo8g118210/Bo9g061540/Bo9g148400	17
GO:0009641	P	shade avoidance	11/6991	34/31186	0.120248	0.585963	0.548846	Bo1g053220/Bo2g068320/Bo2g096040/Bo3g034570/Bo4g006830/Bo4g024150/Bo4g025750/Bo4g151270/Bo6g080330/Bo6g122150/Bo6g125630	11
GO:0009749	P	response to glucose	19/6991	65/31186	0.122592	0.592974	0.555413	Bo1g007350/Bo1g038950/Bo1g055330/Bo1g119420/Bo3g100930/Bo3g168920/Bo4g025410/Bo4g151620/Bo5g013300/Bo5g048360/Bo5g139860/Bo6g118150/Bo7g019900/Bo7g082370/Bo7g116830/Bo8g098800/Bo9g009840/Bo9g076000/Bo9g130710	19
GO:0009932	P	cell tip growth	8/6991	23/31186	0.122684	0.592974	0.555413	Bo1g084700/Bo2g104970/Bo3g015150/Bo3g065780/Bo3g100510/Bo5g132000/Bo6g094930/Bo7g111020	8
GO:0010229	P	inflorescence development	12/6991	38/31186	0.124666	0.595344	0.557633	Bo2g080660/Bo3g077410/Bo3g077420/Bo3g130040/Bo3g134720/Bo3g172330/Bo3g181430/Bo4g021040/Bo4g042390/Bo6g087700/Bo6g095270/Bo9g171380	12
GO:0000209	P	protein polyubiquitination	23/6991	81/31186	0.124677	0.595344	0.557633	Bo2g051050/Bo2g051300/Bo2g136520/Bo2g144940/Bo3g025240/Bo3g034410/Bo3g083370/Bo3g149190/Bo4g025940/Bo4g112960/Bo4g176260/Bo5g005250/Bo5g007100/Bo6g005790/Bo7g045500/Bo7g108770/Bo8g050590/Bo8g090000/Bo8g090920/Bo8g106240/Bo9g018480/Bo9g058830/Bo9g164140	23
GO:0009736	P	cytokinin-activated signaling pathway	23/6991	81/31186	0.124677	0.595344	0.557633	Bo1g037170/Bo2g007540/Bo2g045930/Bo2g057810/Bo2g134560/Bo3g035570/Bo3g085570/Bo3g149090/Bo4g004520/Bo4g120400/Bo4g135830/Bo4g190810/Bo5g023800/Bo6g080170/Bo6g086770/Bo7g049980/Bo7g079940/Bo8g068270/Bo8g099350/Bo9g032300/Bo9g045370/Bo9g175250/Bo9g183060	23
GO:0042759	P	long-chain fatty acid biosynthetic process	6/6991	16/31186	0.127575	0.601931	0.563803	Bo3g073060/Bo4g176450/Bo5g007190/Bo5g007200/Bo5g115360/Bo5g126590	6
GO:0043562	P	cellular response to nitrogen levels	6/6991	16/31186	0.127575	0.601931	0.563803	Bo1g119160/Bo7g054530/Bo7g104350/Bo8g043550/Bo9g149960/Bo9g169560	6
GO:0071333	P	cellular response to glucose stimulus	6/6991	16/31186	0.127575	0.601931	0.563803	Bo1g110230/Bo3g141660/Bo3g141720/Bo5g052130/Bo7g093030/Bo7g110890	6
GO:0007010	P	cytoskeleton organization	9/6991	27/31186	0.130741	0.608103	0.569584	Bo1g052880/Bo3g108170/Bo5g020150/Bo5g043630/Bo6g097350/Bo6g106510/Bo7g050410/Bo7g078880/Bo7g105030	9
GO:0090332	P	stomatal closure	9/6991	27/31186	0.130741	0.608103	0.569584	Bo1g022280/Bo2g037660/Bo2g070730/Bo3g021230/Bo3g179590/Bo4g177650/Bo6g112640/Bo9g014790/Bo9g027950	9
GO:1900150	P	regulation of defense response to fungus	9/6991	27/31186	0.130741	0.608103	0.569584	Bo1g020190/Bo1g153580/Bo2g146310/Bo3g034090/Bo7g064380/Bo7g106440/Bo8g027280/Bo8g065800/Bo9g061550	9
GO:0030433	P	ubiquitin-dependent ERAD pathway	14/6991	46/31186	0.130929	0.608103	0.569584	Bo1g151540/Bo2g018540/Bo2g051050/Bo2g080640/Bo2g117950/Bo3g032130/Bo3g184270/Bo4g078540/Bo6g050610/Bo7g058030/Bo7g116610/Bo9g073160/Bo9g152170/Bo9g164140	14
GO:0010118	P	stomatal movement	15/6991	50/31186	0.133095	0.615761	0.576756	Bo1g019420/Bo2g082320/Bo3g034570/Bo3g097960/Bo3g156890/Bo4g025750/Bo5g004560/Bo5g021990/Bo6g086860/Bo7g043710/Bo7g075890/Bo7g109290/Bo8g058040/Bo9g136980/Bo9g171420	15
GO:0035556	P	intracellular signal transduction	78/6991	310/31186	0.137014	0.631431	0.591434	Bo1g003060/Bo1g016070/Bo1g036990/Bo1g038950/Bo1g051030/Bo1g124930/Bo1g143770/Bo1g145030/Bo1g152000/Bo2g006600/Bo2g017920/Bo2g024790/Bo2g028450/Bo2g037670/Bo2g056020/Bo2g104520/Bo3g024530/Bo3g031990/Bo3g034710/Bo3g062800/Bo3g068930/Bo3g080180/Bo3g083690/Bo3g093830/Bo3g149340/Bo3g176050/Bo3g185500/Bo4g025530/Bo4g041140/Bo4g043410/Bo4g075620/Bo4g097090/Bo4g130870/Bo4g139520/Bo4g151250/Bo4g161170/Bo4…	78
GO:0009817	P	defense response to fungus, incompatible interaction	23/6991	82/31186	0.138159	0.632352	0.592297	Bo1g054940/Bo1g158810/Bo1g158950/Bo2g048260/Bo2g131530/Bo3g034150/Bo3g073270/Bo4g023800/Bo4g024230/Bo4g098150/Bo5g013630/Bo5g115150/Bo5g155090/Bo6g032830/Bo6g079920/Bo7g045530/Bo7g061890/Bo7g118280/Bo7g118780/Bo8g034370/Bo8g059960/Bo8g100830/Bo9g058480	23
GO:0009788	P	negative regulation of abscisic acid-activated signaling pathway	22/6991	78/31186	0.138277	0.632352	0.592297	Bo1g041870/Bo1g141070/Bo2g098940/Bo2g165370/Bo3g009230/Bo3g055440/Bo3g100930/Bo3g107020/Bo3g149290/Bo4g026280/Bo4g043610/Bo7g082340/Bo7g116100/Bo8g027280/Bo8g065380/Bo8g081480/Bo8g098800/Bo8g099350/Bo8g114080/Bo9g015230/Bo9g136980/Bo9g152050	22
GO:0006333	P	chromatin assembly or disassembly	7/6991	20/31186	0.140441	0.637338	0.596967	Bo1g006360/Bo1g011790/Bo3g175330/Bo6g099280/Bo7g050160/Bo8g081200/Bo9g068090	7
GO:0034976	P	response to endoplasmic reticulum stress	11/6991	35/31186	0.141548	0.637338	0.596967	Bo2g024770/Bo2g092660/Bo3g016820/Bo4g003500/Bo5g083760/Bo6g027740/Bo6g121360/Bo7g033050/Bo7g059890/Bo7g109380/Bo8g087250	11
GO:0051603	P	proteolysis involved in cellular protein catabolic process	31/6991	115/31186	0.145512	0.637338	0.596967	Bo1g004920/Bo2g023660/Bo2g161000/Bo3g001120/Bo3g004800/Bo3g015630/Bo3g042330/Bo4g014780/Bo4g133380/Bo4g164900/Bo5g013460/Bo5g030700/Bo5g048530/Bo5g109950/Bo6g094860/Bo6g116720/Bo7g038690/Bo7g093710/Bo7g114630/Bo8g024250/Bo8g059790/Bo8g076840/Bo8g100160/Bo8g100170/Bo8g104160/Bo8g109620/Bo9g022110/Bo9g028610/Bo9g142500/Bo9g149780/Bo9g174570	31
GO:0000919	P	cell plate assembly	5/6991	13/31186	0.1458	0.637338	0.596967	Bo2g041790/Bo5g003350/Bo5g113670/Bo9g117340/Bo9g181920	5
GO:0006532	P	aspartate biosynthetic process	5/6991	13/31186	0.1458	0.637338	0.596967	Bo3g073430/Bo3g178300/Bo5g010540/Bo5g113720/Bo6g020930	5
GO:0031167	P	rRNA methylation	5/6991	13/31186	0.1458	0.637338	0.596967	Bo1g040350/Bo3g039680/Bo4g004530/Bo7g065060/Bo8g118100	5
GO:0042853	P	L-alanine catabolic process	5/6991	13/31186	0.1458	0.637338	0.596967	Bo1g098090/Bo3g153980/Bo7g056210/Bo7g119050/Bo8g073730	5
GO:0043171	P	peptide catabolic process	5/6991	13/31186	0.1458	0.637338	0.596967	Bo1g001040/Bo1g008450/Bo5g151390/Bo6g003330/Bo7g120840	5
GO:0043255	P	regulation of carbohydrate biosynthetic process	5/6991	13/31186	0.1458	0.637338	0.596967	Bo3g003250/Bo5g137100/Bo8g005830/Bo8g065050/Bo8g092520	5
GO:0043481	P	anthocyanin accumulation in tissues in response to UV light	5/6991	13/31186	0.1458	0.637338	0.596967	Bo3g031410/Bo7g087020/Bo7g097870/Bo9g008680/Bo9g043720	5
GO:0071493	P	cellular response to UV-B	5/6991	13/31186	0.1458	0.637338	0.596967	Bo1g007420/Bo2g155560/Bo4g165150/Bo4g191750/Bo8g066000	5
GO:0080086	P	stamen filament development	5/6991	13/31186	0.1458	0.637338	0.596967	Bo3g055110/Bo5g141750/Bo8g067210/Bo9g008370/Bo9g009540	5
GO:0010449	P	root meristem growth	8/6991	24/31186	0.149617	0.646892	0.605915	Bo1g108580/Bo1g153540/Bo3g042990/Bo3g043150/Bo4g025410/Bo4g101190/Bo9g061540/Bo9g176660	8
GO:0034389	P	lipid droplet organization	8/6991	24/31186	0.149617	0.646892	0.605915	Bo1g046650/Bo1g151550/Bo2g013090/Bo5g089440/Bo6g098980/Bo7g100970/Bo8g030160/Bo9g030640	8
GO:0034765	P	regulation of ion transmembrane transport	8/6991	24/31186	0.149617	0.646892	0.605915	Bo1g019420/Bo3g024300/Bo4g059840/Bo5g004820/Bo5g151420/Bo7g022920/Bo8g099040/Bo9g007670	8
GO:0010311	P	lateral root formation	26/6991	95/31186	0.150319	0.647571	0.606552	Bo1g005100/Bo1g116120/Bo2g023110/Bo2g029110/Bo2g100250/Bo3g032190/Bo3g036030/Bo3g042990/Bo3g139920/Bo3g143640/Bo4g024620/Bo4g029760/Bo4g098350/Bo4g195520/Bo5g025860/Bo5g027250/Bo5g043620/Bo5g076220/Bo6g108560/Bo8g071030/Bo8g071220/Bo8g093250/Bo8g100450/Bo8g105970/Bo9g124780/Bo9g151530	26
GO:0090305	P	nucleic acid phosphodiester bond hydrolysis	36/6991	136/31186	0.150957	0.647937	0.606895	Bo1g005980/Bo1g078490/Bo1g086080/Bo2g134750/Bo2g136760/Bo2g159390/Bo3g024520/Bo3g031730/Bo3g036990/Bo4g001010/Bo4g048440/Bo4g078390/Bo4g129540/Bo4g172950/Bo5g002970/Bo5g005120/Bo5g005650/Bo5g135150/Bo6g043760/Bo6g044150/Bo6g050630/Bo7g021150/Bo7g091090/Bo7g091130/Bo7g105210/Bo8g015120/Bo8g059840/Bo8g076900/Bo8g079550/Bo8g098560/Bo8g118110/Bo9g014580/Bo9g022220/Bo9g078480/Bo9g175690/Bo9g185050	36
GO:0046323	P	glucose import	16/6991	55/31186	0.152445	0.647937	0.606895	Bo1g006560/Bo1g059140/Bo1g110230/Bo1g116120/Bo2g155220/Bo3g022630/Bo3g074600/Bo5g144920/Bo6g086470/Bo7g093490/Bo7g095300/Bo8g058080/Bo8g058090/Bo9g010960/Bo9g055910/Bo9g163430	16
GO:0009753	P	response to jasmonic acid	73/6991	291/31186	0.152494	0.647937	0.606895	Bo1g003440/Bo1g006820/Bo1g059170/Bo1g059180/Bo1g081300/Bo1g102190/Bo1g103470/Bo1g128420/Bo2g009250/Bo2g009800/Bo2g012520/Bo2g025410/Bo2g026940/Bo2g050630/Bo2g070770/Bo2g080870/Bo2g098940/Bo2g104870/Bo2g132340/Bo3g031390/Bo3g042210/Bo3g044990/Bo3g060620/Bo3g160930/Bo4g025810/Bo4g031070/Bo4g043610/Bo4g076740/Bo4g119780/Bo4g176030/Bo4g197120/Bo5g002760/Bo5g007280/Bo5g010120/Bo5g021040/Bo5g034880/Bo5…	73
GO:0006904	P	vesicle docking involved in exocytosis	21/6991	75/31186	0.153366	0.647937	0.606895	Bo1g067400/Bo1g143960/Bo2g011620/Bo2g047930/Bo2g100420/Bo2g147760/Bo2g148090/Bo3g002380/Bo3g118420/Bo4g017360/Bo4g188130/Bo5g008490/Bo5g016940/Bo5g131720/Bo5g137510/Bo6g067590/Bo6g082250/Bo8g083000/Bo8g108240/Bo8g118190/Bo9g181920	21
GO:0000911	P	cytokinesis by cell plate formation	19/6991	67/31186	0.153674	0.647937	0.606895	Bo1g060560/Bo2g161400/Bo3g001040/Bo3g024600/Bo3g028210/Bo3g042850/Bo3g123920/Bo3g178380/Bo4g038940/Bo4g058470/Bo4g119580/Bo4g183100/Bo5g002780/Bo5g115700/Bo5g123110/Bo7g098410/Bo8g077320/Bo9g102380/Bo9g113990	19
GO:0010090	P	trichome morphogenesis	19/6991	67/31186	0.153674	0.647937	0.606895	Bo1g016080/Bo1g084850/Bo1g123370/Bo1g138250/Bo2g057810/Bo2g126840/Bo5g027800/Bo6g049430/Bo7g005750/Bo7g041250/Bo7g066830/Bo7g097010/Bo7g097360/Bo8g027460/Bo8g104800/Bo9g008100/Bo9g029530/Bo9g059370/Bo9g106030	19
GO:0007166	P	cell surface receptor signaling pathway	47/6991	182/31186	0.154776	0.64924	0.608115	Bo1g006640/Bo1g094320/Bo1g101360/Bo1g116160/Bo2g002520/Bo2g093350/Bo2g095480/Bo2g095500/Bo2g168290/Bo3g010820/Bo3g012070/Bo3g035890/Bo3g055850/Bo3g099080/Bo3g150050/Bo3g155590/Bo3g164170/Bo4g120390/Bo4g125700/Bo4g137340/Bo4g143980/Bo4g191250/Bo5g001130/Bo5g013510/Bo5g030550/Bo5g042970/Bo5g117010/Bo5g153930/Bo6g018130/Bo6g073160/Bo6g095970/Bo6g107170/Bo6g121920/Bo7g010040/Bo7g026710/Bo7g081770/Bo7…	47
GO:0043069	P	negative regulation of programmed cell death	9/6991	28/31186	0.156274	0.64924	0.608115	Bo2g149580/Bo3g015540/Bo3g028010/Bo3g162830/Bo4g148140/Bo4g190990/Bo5g001320/Bo6g072820/Bo7g088940	9
GO:0010224	P	response to UV-B	31/6991	116/31186	0.157834	0.64924	0.608115	Bo1g003370/Bo1g016080/Bo1g152000/Bo2g007020/Bo2g010330/Bo3g023280/Bo3g028010/Bo3g036640/Bo3g070230/Bo3g130040/Bo3g130220/Bo4g020920/Bo4g021040/Bo4g030910/Bo4g116920/Bo4g148140/Bo4g176040/Bo5g007070/Bo5g052350/Bo5g124880/Bo6g074360/Bo6g087500/Bo6g118100/Bo6g120790/Bo7g005750/Bo7g078090/Bo7g091090/Bo7g091130/Bo8g059470/Bo8g081770/Bo9g004190	31
GO:0010030	P	positive regulation of seed germination	10/6991	32/31186	0.161137	0.64924	0.608115	Bo3g024640/Bo3g143580/Bo4g039190/Bo4g092860/Bo5g093460/Bo5g151410/Bo6g086470/Bo7g118910/Bo8g114080/Bo9g017460	10
GO:0009755	P	hormone-mediated signaling pathway	6/6991	17/31186	0.16155	0.64924	0.608115	Bo1g051080/Bo1g055330/Bo1g102390/Bo3g045150/Bo6g120650/Bo8g096140	6
GO:0010158	P	abaxial cell fate specification	6/6991	17/31186	0.16155	0.64924	0.608115	Bo2g013140/Bo3g012110/Bo6g073320/Bo9g001130/Bo9g143570/Bo9g163080	6
GO:0015866	P	ADP transport	6/6991	17/31186	0.16155	0.64924	0.608115	Bo2g001230/Bo5g021020/Bo6g080310/Bo9g003710/Bo9g010400/Bo9g175400	6
GO:0032436	P	positive regulation of proteasomal ubiquitin-dependent protein catabolic process	6/6991	17/31186	0.16155	0.64924	0.608115	Bo2g051300/Bo2g144940/Bo3g025240/Bo4g151270/Bo4g176260/Bo5g007100	6
GO:0006396	P	RNA processing	28/6991	104/31186	0.161773	0.64924	0.608115	Bo1g017690/Bo1g055160/Bo1g059380/Bo2g001270/Bo2g012990/Bo2g120760/Bo2g140590/Bo3g009860/Bo3g071970/Bo3g141590/Bo3g181480/Bo4g021180/Bo4g061240/Bo4g070440/Bo4g173430/Bo5g004660/Bo5g101210/Bo5g115600/Bo5g122690/Bo6g010540/Bo6g026030/Bo6g042610/Bo7g050160/Bo7g084280/Bo8g051100/Bo8g104050/Bo9g064090/Bo9g165910	28
GO:0007049	P	cell cycle	28/6991	104/31186	0.161773	0.64924	0.608115	Bo1g059270/Bo1g151630/Bo2g124520/Bo2g155350/Bo3g001900/Bo3g002290/Bo3g002330/Bo3g052800/Bo3g055060/Bo3g061580/Bo3g150040/Bo3g175370/Bo4g030370/Bo4g098350/Bo4g190910/Bo5g005030/Bo5g008810/Bo5g016940/Bo5g112330/Bo5g122850/Bo5g132400/Bo6g067210/Bo6g121390/Bo7g093690/Bo7g100880/Bo8g106490/Bo8g108240/Bo9g183580	28
GO:0007015	P	actin filament organization	4/6991	10/31186	0.167146	0.64924	0.608115	Bo4g076870/Bo5g009220/Bo6g119260/Bo9g056070	4
GO:0007584	P	response to nutrient	4/6991	10/31186	0.167146	0.64924	0.608115	Bo4g048440/Bo7g025330/Bo7g043710/Bo8g115000	4
GO:0009228	P	thiamine biosynthetic process	4/6991	10/31186	0.167146	0.64924	0.608115	Bo3g021880/Bo4g061330/Bo4g125910/Bo5g127540	4
GO:0009694	P	jasmonic acid metabolic process	4/6991	10/31186	0.167146	0.64924	0.608115	Bo3g113300/Bo4g196110/Bo6g003330/Bo7g118280	4
GO:0010255	P	glucose mediated signaling pathway	4/6991	10/31186	0.167146	0.64924	0.608115	Bo6g006970/Bo8g070070/Bo9g027950/Bo9g127360	4
GO:0010434	P	bract formation	4/6991	10/31186	0.167146	0.64924	0.608115	Bo2g005230/Bo4g013200/Bo6g072710/Bo9g181710	4
GO:0016099	P	monoterpenoid biosynthetic process	4/6991	10/31186	0.167146	0.64924	0.608115	Bo2g136190/Bo3g042210/Bo3g044990/Bo7g082180	4
GO:0031542	P	positive regulation of anthocyanin biosynthetic process	4/6991	10/31186	0.167146	0.64924	0.608115	Bo4g141990/Bo5g124880/Bo7g078090/Bo9g086920	4
GO:0032922	P	circadian regulation of gene expression	4/6991	10/31186	0.167146	0.64924	0.608115	Bo1g014420/Bo5g138190/Bo9g018450/Bo9g076620	4
GO:0046786	P	viral replication complex formation and maintenance	4/6991	10/31186	0.167146	0.64924	0.608115	Bo1g025550/Bo1g025570/Bo5g049040/Bo7g107580	4
GO:0071836	P	nectar secretion	4/6991	10/31186	0.167146	0.64924	0.608115	Bo2g020760/Bo2g020770/Bo3g006930/Bo3g034110	4
GO:2000122	P	negative regulation of stomatal complex development	4/6991	10/31186	0.167146	0.64924	0.608115	Bo1g158950/Bo3g024550/Bo5g155090/Bo6g111010	4
GO:0006284	P	base-excision repair	12/6991	40/31186	0.167242	0.64924	0.608115	Bo3g090170/Bo4g034570/Bo4g134550/Bo4g167960/Bo5g027490/Bo5g027500/Bo5g034740/Bo6g039640/Bo6g049440/Bo6g066450/Bo6g086460/Bo7g018690	12
GO:0009958	P	positive gravitropism	23/6991	84/31186	0.167553	0.64924	0.608115	Bo1g054880/Bo2g021890/Bo2g068320/Bo3g027790/Bo3g031410/Bo3g032190/Bo3g042850/Bo3g088270/Bo3g091630/Bo3g153390/Bo4g029760/Bo4g039460/Bo4g151260/Bo4g186410/Bo7g080840/Bo7g082030/Bo7g087020/Bo7g118600/Bo8g071220/Bo8g105460/Bo9g008680/Bo9g070370/Bo9g130710	23
GO:0010252	P	auxin homeostasis	22/6991	80/31186	0.168509	0.64924	0.608115	Bo1g005730/Bo1g060520/Bo1g124930/Bo2g007000/Bo2g080660/Bo3g068470/Bo4g048440/Bo5g007190/Bo5g007200/Bo5g053450/Bo6g087700/Bo6g095270/Bo6g121080/Bo7g003460/Bo7g048440/Bo7g109990/Bo7g111320/Bo8g004450/Bo8g039460/Bo8g115000/Bo8g115290/Bo9g130710	22
GO:0048653	P	anther development	13/6991	44/31186	0.169036	0.64924	0.608115	Bo1g048210/Bo1g157490/Bo2g136580/Bo3g024180/Bo3g113300/Bo3g150050/Bo4g015800/Bo4g109710/Bo4g191350/Bo5g001290/Bo5g030790/Bo5g093240/Bo8g118210	13
GO:0048868	P	pollen tube development	13/6991	44/31186	0.169036	0.64924	0.608115	Bo1g153500/Bo3g052970/Bo3g054530/Bo3g057180/Bo3g149320/Bo4g001140/Bo4g003500/Bo4g038740/Bo4g198680/Bo5g062420/Bo5g145070/Bo9g006420/Bo9g165900	13
GO:0016573	P	histone acetylation	14/6991	48/31186	0.170233	0.64924	0.608115	Bo1g138720/Bo2g055610/Bo2g094860/Bo3g016840/Bo3g065260/Bo4g119780/Bo4g126970/Bo5g006920/Bo6g018350/Bo6g099070/Bo6g122480/Bo7g118610/Bo8g105350/Bo9g126260	14
GO:0009630	P	gravitropism	18/6991	64/31186	0.17112	0.64924	0.608115	Bo1g103470/Bo2g023110/Bo2g080660/Bo3g068620/Bo3g068990/Bo4g048440/Bo4g197450/Bo5g008820/Bo5g048360/Bo5g077590/Bo6g019850/Bo6g079230/Bo6g087700/Bo6g106560/Bo8g083500/Bo8g115000/Bo9g054580/Bo9g151530	18
GO:0080092	P	regulation of pollen tube growth	17/6991	60/31186	0.171337	0.64924	0.608115	Bo1g139540/Bo1g147530/Bo2g017920/Bo2g022080/Bo3g035710/Bo3g061100/Bo3g074790/Bo5g008370/Bo5g025840/Bo5g025850/Bo5g035250/Bo5g067090/Bo5g141800/Bo7g060150/Bo8g068060/Bo8g104060/Bo9g072860	17
GO:0001558	P	regulation of cell growth	7/6991	21/31186	0.172002	0.64924	0.608115	Bo1g158930/Bo2g062870/Bo3g068470/Bo3g181350/Bo5g115520/Bo5g155120/Bo7g078080	7
GO:0006353	P	DNA-templated transcription, termination	7/6991	21/31186	0.172002	0.64924	0.608115	Bo3g021450/Bo3g025030/Bo3g025080/Bo5g007330/Bo7g110870/Bo9g006180/Bo9g018260	7
GO:0015867	P	ATP transport	7/6991	21/31186	0.172002	0.64924	0.608115	Bo2g001230/Bo3g001430/Bo5g021020/Bo6g080310/Bo9g003710/Bo9g010400/Bo9g175400	7
GO:0006397	P	mRNA processing	57/6991	226/31186	0.174504	0.656599	0.615008	Bo1g003580/Bo1g019620/Bo1g024340/Bo1g058950/Bo1g118900/Bo1g123310/Bo2g008600/Bo2g009580/Bo2g100530/Bo2g161340/Bo2g161630/Bo2g165830/Bo2g166510/Bo3g004300/Bo3g039580/Bo3g043110/Bo3g054680/Bo3g057150/Bo3g072010/Bo3g091790/Bo3g139990/Bo3g149070/Bo3g149150/Bo3g162450/Bo3g184460/Bo4g078600/Bo4g098240/Bo4g136420/Bo4g140070/Bo4g182150/Bo4g195830/Bo5g038850/Bo5g063030/Bo5g076310/Bo5g132650/Bo5g133310/Bo5…	57
GO:0005982	P	starch metabolic process	8/6991	25/31186	0.17912	0.665543	0.623385	Bo1g039180/Bo4g125590/Bo5g098070/Bo6g100960/Bo6g103590/Bo7g092560/Bo9g070170/Bo9g181850	8
GO:0006189	P	'de novo' IMP biosynthetic process	8/6991	25/31186	0.17912	0.665543	0.623385	Bo1g019590/Bo1g108260/Bo1g144630/Bo5g065820/Bo7g077580/Bo7g097960/Bo7g106000/Bo8g087320	8
GO:0006378	P	mRNA polyadenylation	8/6991	25/31186	0.17912	0.665543	0.623385	Bo1g014930/Bo1g040290/Bo1g094610/Bo2g136000/Bo4g019780/Bo6g013250/Bo7g040790/Bo8g050870	8
GO:0034968	P	histone lysine methylation	8/6991	25/31186	0.17912	0.665543	0.623385	Bo3g034640/Bo4g025660/Bo5g148200/Bo6g076750/Bo6g088080/Bo6g105260/Bo6g120790/Bo8g083410	8
GO:0048366	P	leaf development	49/6991	193/31186	0.181576	0.672565	0.629962	Bo1g017050/Bo1g040150/Bo1g051080/Bo1g056710/Bo1g057550/Bo2g009880/Bo2g023110/Bo2g037660/Bo2g043280/Bo2g126840/Bo2g132340/Bo2g166510/Bo3g001110/Bo3g001360/Bo3g001860/Bo3g021230/Bo3g027520/Bo3g032020/Bo3g042310/Bo3g042990/Bo3g066500/Bo3g099210/Bo3g185840/Bo5g002670/Bo5g008350/Bo5g013510/Bo5g027250/Bo5g030790/Bo5g093240/Bo5g127590/Bo6g066990/Bo6g121940/Bo7g045860/Bo7g093130/Bo7g093430/Bo7g101400/Bo7…	49
[truncated: 868 more rows]

## Sheet: S10
Supplementary Table S10. List of SSR primer pairs identified from the cabbage reference genome.
[truncated: 64,547 more rows]

[truncated: 1 more sheets: S11]
